# Supplementary material for: Differential depth distribution of microbial function and putative symbionts through sediment-hosted aquifers in the deep terrestrial subsurface
Source: Nat Microbiol. 2018 Jan 29;3(3):328–36. doi: 10.1038/s41564-017-0098-y (PMC6792436; doi:10.1038/s41564-017-0098-y)
Supplement: Supplementary file 3 — Phylogenetic tree based on 16 concatenated ribosomal proteins. [file 41564_2017_98_MOESM3_ESM.txt]

(((((((((((((((((((((((((((((((((((((((((((((((((Bacteria_Proteobacteria_Gammaproteobacteria_Enterobacteriales_Enterobacteriaceae_Shigella_flexneri_2003036:0.0025384068,Bacteria_Proteobacteria_Gammaproteobacteria_Enterobacteriales_Enterobacteriaceae_Citrobacter_rodentium_ICC168:0.0065989774):0.0043093627[78],Bacteria_Proteobacteria_Gammaproteobacteria_Enterobacteriales_Enterobacteriaceae_Escherichia_coli_K12__W3110:0.0020492552):0.0039840275[66],Bacteria_Proteobacteria_Gammaproteobacteria_Enterobacteriales_Enterobacteriaceae_Salmonella_enterica_Enterica_sv._Heidelberg_41578:0.0051721404):0.005379306[60],(Bacteria_Proteobacteria_Gammaproteobacteria_Enterobacteriales_Enterobacteriaceae_Cronobacter_sakazakii_CMCC_45402:0.015185989,Bacteria_Proteobacteria_Gammaproteobacteria_Enterobacteriales_Enterobacteriaceae_Yokenella_regensburgei_ATCC_43003:0.0067355144):0.0049985335[72]):0.0011630284[34],(Bacteria_Proteobacteria_Gammaproteobacteria_Enterobacteriales_Enterobacteriaceae_Kosakonia_radicincitans_UMEnt0112:0.014000199,Bacteria_Proteobacteria_Gammaproteobacteria_Enterobacteriales_Enterobacteriaceae_Trabulsiella_guamensis_ATCC_49490:0.0051384517):0.003768719[67]):0.0017564957[27],Bacteria_Proteobacteria_Gammaproteobacteria_Enterobacteriales_Enterobacteriaceae_Enterobacter_cloacae_SCF1:0.0024220624):0.0054787123[50],Bacteria_Proteobacteria_Gammaproteobacteria_Enterobacteriales_Enterobacteriaceae_Raoultella_ornithinolytica_B6:0.0068694977):0.003929442[32],(((Bacteria_Proteobacteria_Gammaproteobacteria_Enterobacteriales_Enterobacteriaceae_Leclercia_adecarboxylata_Leclerc_1783_ATCC_23216:0.009494957,Bacteria_Proteobacteria_Gammaproteobacteria_Enterobacteriales_Enterobacteriaceae_Lelliottia_amnigena_CHS_78:0.003323388):0.010930823[99],Bacteria_Proteobacteria_Gammaproteobacteria_Enterobacteriales_Enterobacteriaceae_Kluyvera_ascorbata_ATCC_33433:0.01656379):0.007033388[45],Bacteria_Proteobacteria_Gammaproteobacteria_Enterobacteriales_Enterobacteriaceae_Klebsiella_oxytoca_HKOPL1:0.0042748176):0.0020860368[15]):0.011381891[99],(Bacteria_Proteobacteria_Gammaproteobacteria_Enterobacteriales_Enterobacteriaceae_Buttiauxella_agrestis_MCE:0.0102558,Bacteria_Proteobacteria_Gammaproteobacteria_Enterobacteriales_Enterobacteriaceae_Cedecea_davisae_DSM_4568:0.026518166):0.005994974[92]):0.0071276673[84],(((Bacteria_Proteobacteria_Gammaproteobacteria_Pseudomonadales_Pseudomonadaceae_Pseudomonas_flectens_ATCC_12775:0.04036569,Bacteria_Proteobacteria_Gammaproteobacteria_Enterobacteriales_Enterobacteriaceae_Tatumella_ptyseos_ATCC_33301:0.020959597):0.013339298[96],Bacteria_Proteobacteria_Gammaproteobacteria_Enterobacteriales_Enterobacteriaceae_Pantoea_ananatis_LMG_5342:0.014838701):0.008053263[65],Bacteria_Proteobacteria_Gammaproteobacteria_Enterobacteriales_Enterobacteriaceae_Erwinia_amylovora_CFBP1430:0.02463843):0.010008545[63]):0.009191308[69],(Bacteria_Proteobacteria_Gammaproteobacteria_Enterobacteriales_Enterobacteriaceae_Hafnia_alvei_FB1:0.017936224,Bacteria_Proteobacteria_Gammaproteobacteria_Enterobacteriales_Enterobacteriaceae_Edwardsiella_tarda_C07_087:0.030006826):0.017219083[99]):0.005502365[36],(Bacteria_Proteobacteria_Gammaproteobacteria_Enterobacteriales_Enterobacteriaceae_Pectobacterium_carotovorum_carotovorum_PCC21:0.013219317,Bacteria_Proteobacteria_Gammaproteobacteria_Enterobacteriales_Enterobacteriaceae_Brenneria_salicis_ATCC_15712:0.014537112):0.010843035[91]):0.00709539[27],(Bacteria_Proteobacteria_Gammaproteobacteria_Enterobacteriales_Enterobacteriaceae_Lonsdalea_quercina_quercina_NCCB_100489:0.020085173,Bacteria_Proteobacteria_Gammaproteobacteria_Enterobacteriales_Enterobacteriaceae_Dickeya_dadantii_Ech703:0.021289611):0.011331553[94]):0.00716197[49],(((Bacteria_Proteobacteria_Gammaproteobacteria_Enterobacteriales_Enterobacteriaceae_unclassified_Enterobacteriaceae_Candidatus_Regiella_insecticola_LSR1_genomic_scaffold_Scaffold1:0.18377948,Bacteria_Proteobacteria_Gammaproteobacteria_Enterobacteriales_Enterobacteriaceae_Yersinia_pestis_Nepal516:0.018792158):0.009938768[55],Bacteria_Proteobacteria_Gammaproteobacteria_Enterobacteriales_Enterobacteriaceae_Serratia_fonticola_RB_25:0.0155299185):0.0061748596[41],(Bacteria_Proteobacteria_Gammaproteobacteria_Enterobacteriales_Enterobacteriaceae_Rahnella_aquatilis_HX2:0.012684757,Bacteria_Proteobacteria_Gammaproteobacteria_Enterobacteriales_Enterobacteriaceae_Ewingella_americana_C.024_ATCC_33852:0.005390982):0.01754588[99]):0.011244123[54]):0.0071781455[25],(((((((Bacteria_Proteobacteria_Gammaproteobacteria_Enterobacteriales_Enterobacteriaceae_Candidatus_Riesia_pediculicola_USDA:0.50125164,Bacteria_Proteobacteria_Gammaproteobacteria_Enterobacteriales_Enterobacteriaceae_Wigglesworthia_glossinidia_endosymbiont_of_Glossina_brevipalpis:0.25920704):0.07620067[96],Bacteria_Proteobacteria_Gammaproteobacteria_Enterobacteriales_Enterobacteriaceae_unclassified_Enterobacteriaceae_Candidatus_Blochmannia_floridanus:0.353375):0.10342747[100],Bacteria_Proteobacteria_Gammaproteobacteria_Enterobacteriales_Enterobacteriaceae_Buchnera_Buchnera_aphidicola_str._APS_Acyrthosiphon_pisum:0.1856297):0.073288314[100],Bacteria_Proteobacteria_Gammaproteobacteria_Enterobacteriales_Enterobacteriaceae_Halyomorpha_halys_symbiont:0.20352364):0.034138802[58],Bacteria_Proteobacteria_Gammaproteobacteria_Enterobacteriales_Enterobacteriaceae_unclassified_Enterobacteriaceae_Candidatus_Hamiltonella_defensa_5AT_Acyrthosiphon_pisum:0.20732805):0.020755442[66],Bacteria_Proteobacteria_Gammaproteobacteria_Enterobacteriales_Enterobacteriaceae_Thorsellia_anophelis_DSM_18579:0.13252217):0.04009495[86],(Bacteria_Proteobacteria_Gammaproteobacteria_Enterobacteriales_Enterobacteriaceae_Candidatus_Moranella_endobia_PCIT:0.16284038,Bacteria_Proteobacteria_Gammaproteobacteria_Enterobacteriales_Enterobacteriaceae_Sodalis_glossinidius_morsitans:0.021522572):0.028624404[87]):0.013064941[18]):0.0057635694[7],(((Bacteria_Proteobacteria_Gammaproteobacteria_Enterobacteriales_Enterobacteriaceae_Photorhabdus_luminescens_laumondii_TTO1:0.02535867,Bacteria_Proteobacteria_Gammaproteobacteria_Enterobacteriales_Enterobacteriaceae_Xenorhabdus_nematophila_ATCC_19061:0.03302608):0.0075576347[56],(Bacteria_Proteobacteria_Gammaproteobacteria_Enterobacteriales_Enterobacteriaceae_Morganella_morganii_morganii_KT:0.03506016,Bacteria_Proteobacteria_Gammaproteobacteria_Enterobacteriales_Enterobacteriaceae_Proteus_mirabilis_WGLW4:0.032176416):0.014003411[95]):0.004574521[24],(Bacteria_Proteobacteria_Gammaproteobacteria_Enterobacteriales_Enterobacteriaceae_Arsenophonus_nasoniae_DSM_15247:0.04105027,Bacteria_Proteobacteria_Gammaproteobacteria_Enterobacteriales_Enterobacteriaceae_Providencia_stuartii_MRSN_2154:0.025807627):0.012009573[73]):0.020655239[100]):0.0141913155[14],((Bacteria_Proteobacteria_Gammaproteobacteria_Enterobacteriales_Enterobacteriaceae_Pragia_fontium_DSM_5563:0.015525742,Bacteria_Proteobacteria_Gammaproteobacteria_Enterobacteriales_Enterobacteriaceae_Budvicia_aquatica_DSM_5075:0.015399202):0.018396927[99],Bacteria_Proteobacteria_Gammaproteobacteria_Enterobacteriales_Enterobacteriaceae_Leminorella_grimontii_ATCC_33999:0.02877173):0.031036371[100]):0.015141494[62],(Bacteria_Proteobacteria_Gammaproteobacteria_Orbales_Orbaceae_Gilliamella_apicola:0.048196226,Bacteria_Proteobacteria_Gammaproteobacteria_Orbales_Orbaceae_bacterium_Bimp:0.045245837):0.051407356[100]):0.02738047[88],Bacteria_Proteobacteria_Gammaproteobacteria_Enterobacteriales_Enterobacteriaceae_Plesiomonas_sp._ZOR0011:0.06328092):0.018058965[23],((((((Bacteria_Proteobacteria_Gammaproteobacteria_Pasteurellales_Pasteurellaceae_Mannheimia_haemolytica_D174:0.016407615,Bacteria_Proteobacteria_Gammaproteobacteria_Pasteurellales_Pasteurellaceae_Bibersteinia_trehalosi_USDA_ARS_USMARC_189:0.027844891):0.011851614[90],Bacteria_Proteobacteria_Gammaproteobacteria_Pasteurellales_Pasteurellaceae_Actinobacillus_pleuropneumoniae_serovar_3_str._JL03:0.023742937):0.02262585[100],Bacteria_Proteobacteria_Gammaproteobacteria_Pasteurellales_Pasteurellaceae_Histophilus_somni_129P:0.033325866):0.007002463[56],Bacteria_Proteobacteria_Gammaproteobacteria_Pasteurellales_Pasteurellaceae_Avibacterium_paragallinarum_AVPAR72:0.021354837):0.006942875[55],((Bacteria_Proteobacteria_Gammaproteobacteria_Pasteurellales_Pasteurellaceae_Aggregatibacter_actinomycetemcomitans_D7S_1:0.028989041,Bacteria_Proteobacteria_Gammaproteobacteria_Pasteurellales_Pasteurellaceae_Haemophilus_influenzae_KR494:0.031100703):0.0074147307[63],(Bacteria_Proteobacteria_Gammaproteobacteria_Pasteurellales_Pasteurellaceae_Pasteurella_multocida_43137:0.017504917,Bacteria_Proteobacteria_Gammaproteobacteria_Pasteurellales_Pasteurellaceae_Mannheimia_succiniciproducens_MBEL55E:0.031759158):0.006011735[46]):0.0060748686[32]):0.022165434[99],Bacteria_Proteobacteria_Gammaproteobacteria_Pasteurellales_Pasteurellaceae_Gallibacterium_anatis_UMN179:0.05043807):0.058198135[100]):0.060274053[100],((((Bacteria_Proteobacteria_Gammaproteobacteria_Vibrionales_Vibrionaceae_Enterovibrio_norvegicus_FF_162:0.030730823,Bacteria_Proteobacteria_Gammaproteobacteria_Vibrionales_Vibrionaceae_Enterovibrio_sp._AK16:0.023911856):0.029782481[100],Bacteria_Proteobacteria_Gammaproteobacteria_Vibrionales_Vibrionaceae_Salinivibrio_costicola_costicola_ATCC_33508:0.06814924):0.022419652[94],Bacteria_Proteobacteria_Gammaproteobacteria_Vibrionales_Vibrionaceae_Photobacterium_profundum_SS9:0.073177986):0.020157272[87],((Bacteria_Proteobacteria_Gammaproteobacteria_Vibrionales_Vibrionaceae_Candidatus_Photodesmus_katoptron_Akat1:0.2647405,Bacteria_Proteobacteria_Gammaproteobacteria_Vibrionales_Vibrionaceae_Vibrio_anguillarum_775_I:0.0297684):0.01990619[98],Bacteria_Proteobacteria_Gammaproteobacteria_Vibrionales_Vibrionaceae_Vibrio_fischeri_MJ11_I:0.051558204):0.024265697[100]):0.05139813[100]):0.030752094[98],((((((Bacteria_Proteobacteria_Gammaproteobacteria_Aeromonadales_Succinivibrionaceae_Succinatimonas_hippei_YIT_12066_S_hippeiYIT12066_1.0_Cont1069.1:0.07857192,Bacteria_Proteobacteria_Gammaproteobacteria_Aeromonadales_Succinivibrionaceae_Succinivibrio_dextrinosolvens_ACV_10:0.12483857):0.030164484[63],Bacteria_Proteobacteria_Gammaproteobacteria_Aeromonadales_Succinivibrionaceae_Anaerobiospirillum_succiniciproducens_DSM_6400:0.06512551):0.1331251[100],((Bacteria_Proteobacteria_Gammaproteobacteria_Aeromonadales_Succinivibrionaceae_Succinimonas_amylolytica_DSM_2873:0.13606487,Bacteria_Proteobacteria_Gammaproteobacteria_Aeromonadales_Succinivibrionaceae_Ruminobacter_sp._RM87:0.1097851):0.035235383[80],Bacteria_Proteobacteria_Gammaproteobacteria_Aeromonadales_Succinivibrionaceae_WG_1_Wallaby_Group_1_isolate:0.080166854):0.06337714[100]):0.14623973[100],Bacteria_Proteobacteria_Gammaproteobacteria_Aeromonadales_Aeromonadaceae_Tolumonas_auensis_DSM_9187:0.06579386):0.04036049[100],Bacteria_Proteobacteria_Gammaproteobacteria_Aeromonadales_Aeromonadaceae_Aeromonas_hydrophila_AL09_71:0.06735044):0.03366233[100],Bacteria_Proteobacteria_Gammaproteobacteria_Aeromonadales_Aeromonadaceae_Oceanimonas_sp._GK1:0.078728385):0.023909885[92]):0.01944225[76],((((Bacteria_Proteobacteria_Gammaproteobacteria_Alteromonadales_Shewanellaceae_Shewanella_oneidensis_MR_1:0.012754721,CG12_big_fil_rev_8_21_14_0_65_Shewanella_47_15_curated:0.00349995):0.022518957[100],CG_4_9_14_0_8_um_filter_Shewanella_42_14_curated:0.04215813):0.115555964[100],Bacteria_Proteobacteria_Gammaproteobacteria_Alteromonadales_Ferrimonadaceae_Ferrimonas_balearica_DSM_9799:0.10611901):0.023154875[71],((Bacteria_Proteobacteria_Gammaproteobacteria_Alteromonadales_Psychromonadaceae_Psychromonas_ingrahamii_37:0.14816988,Bacteria_Proteobacteria_Gammaproteobacteria_Alteromonadales_Moritellaceae_Moritella_marina_ATCC_15381:0.12314377):0.036357485[99],Bacteria_Proteobacteria_Gammaproteobacteria_Alteromonadales_Alteromonadaceae_Agarivorans_albus_MKT_106:0.10611654):0.036916062[97]):0.013879657[42]):0.015615878[29],Bacteria_Proteobacteria_Gammaproteobacteria_unclassified_Gammaproteobacteria_Gallaecimonas_xiamenensis_3_C_1:0.11092417):0.030324332[99],((((((Bacteria_Proteobacteria_Gammaproteobacteria_Alteromonadales_Pseudoalteromonadaceae_Pseudoalteromonas_atlantica_T6c:0.072226346,Bacteria_Proteobacteria_Gammaproteobacteria_Alteromonadales_Alteromonadaceae_Glaciecola_nitratireducens_FR1064:0.0784344):0.023119725[42],Bacteria_Proteobacteria_Gammaproteobacteria_Alteromonadales_Alteromonadaceae_Aestuariibacter_salexigens_DSM_15300:0.035444368):0.010135163[33],(Bacteria_Proteobacteria_Gammaproteobacteria_Alteromonadales_Alteromonadaceae_Salinimonas_chungwhensis_DSM_16280:0.062538296,Bacteria_Proteobacteria_Gammaproteobacteria_Alteromonadales_Alteromonadaceae_Alteromonas_macleodii_Black_Sea_11:0.039834168):0.020183977[98]):0.090180166[100],Bacteria_Proteobacteria_Gammaproteobacteria_Alteromonadales_Idiomarinaceae_Idiomarina_loihiensis_L2TR:0.13218819):0.025805866[65],((Bacteria_Proteobacteria_Gammaproteobacteria_Alteromonadales_Alteromonadaceae_Gayadomonas_joobiniege_G7:0.04593648,Bacteria_Proteobacteria_Gammaproteobacteria_Alteromonadales_Alteromonadaceae_Catenovulum_agarivorans_YM01:0.03748092):0.10706821[100],Bacteria_Proteobacteria_Gammaproteobacteria_Alteromonadales_Pseudoalteromonadaceae_Algicola_sagamiensis_DSM_14643:0.10122204):0.018910931[42]):0.01655147[61],((Bacteria_Proteobacteria_Gammaproteobacteria_Chromatiales_Chromatiaceae_Rheinheimera_nanhaiensis_E407_8:0.020634,Bacteria_Proteobacteria_Gammaproteobacteria_Alteromonadales_Alteromonadaceae_Alishewanella_agri_BL06:0.035189077):0.11394438[100],(Bacteria_Proteobacteria_Gammaproteobacteria_Alteromonadales_Colwelliaceae_Thalassotalea_agarivorans_DSM_19706:0.047710486,Bacteria_Proteobacteria_Gammaproteobacteria_Alteromonadales_Colwelliaceae_Colwellia_psychrerythraea_34H:0.09841222):0.11779918[100]):0.032336913[81]):0.017776195[88]):0.07798599[100],(CG22_combo_CG10-13_8_21_14_all_Gammaproteobacteria_40_8_curated:0.22977997,Bacteria_Proteobacteria_Gammaproteobacteria_Oceanospirillales_Alcanivoracaceae_Kangiella_koreensis_DSM_16069:0.16667315):0.07605767[100]):0.044144426[98],(((((((((((Bacteria_Proteobacteria_Gammaproteobacteria_Oceanospirillales_Oceanospirillaceae_Thalassolituus_oleivorans_R6_15:0.049391635,CG17_big_fil_post_rev_8_21_14_2_50_Thalassolituus_53_8_curated:0.042239413):0.025441764[96],Bacteria_Proteobacteria_Gammaproteobacteria_Oceanospirillales_Oceanospirillaceae_Oceanobacter_kriegii_DSM_6294:0.05357215):0.08647569[100],Bacteria_Proteobacteria_Gammaproteobacteria_Oceanospirillales_Oceanospirillaceae_Oceanobacter_sp._RED65_unfinished_sequence:0.13373072):0.053680867[100],(Bacteria_Proteobacteria_Gammaproteobacteria_unclassified_Gammaproteobacteria_Reinekea_blandensis_MED297:0.09870893,Bacteria_Proteobacteria_Gammaproteobacteria_Oceanospirillales_Saccharospirillaceae_Saccharospirillum_impatiens_DSM_12546:0.11404248):0.09299133[100]):0.045153126[99],Bacteria_Proteobacteria_Gammaproteobacteria_Oceanospirillales_Oceanospirillaceae_Marinomonas_mediterranea_MMB_1:0.16746506):0.01646895[31],((((Bacteria_Proteobacteria_Gammaproteobacteria_Alteromonadales_Alteromonadaceae_Marinobacterium_litorale_DSM_23545:0.06855943,Bacteria_Proteobacteria_Gammaproteobacteria_Oceanospirillales_Oceanospirillaceae_Nitrincola_lacisaponensis_4CA:0.100865215):0.047701478[100],(Bacteria_Proteobacteria_Gammaproteobacteria_Oceanospirillales_Oceanospirillaceae_Amphritea_japonica_ATCC_BAA_1530:0.099247,Bacteria_Proteobacteria_Gammaproteobacteria_Oceanospirillales_Oceanospirillaceae_Neptuniibacter_caesariensis_MED92:0.07293183):0.020003332[45]):0.014725395[53],Bacteria_Proteobacteria_Gammaproteobacteria_Oceanospirillales_Oceanospirillaceae_Neptunomonas_japonica_DSM_18939:0.10794798):0.050249245[100],Bacteria_Proteobacteria_Gammaproteobacteria_Oceanospirillales_Oceanospirillaceae_Balneatrix_alpica_DSM_16621:0.16721435):0.028016929[58]):0.021196866[75],((((((Bacteria_Proteobacteria_Gammaproteobacteria_Oceanospirillales_Halomonadaceae_Carnimonas_nigrificans_ATCC_BAA_78:0.06110948,Bacteria_Proteobacteria_Gammaproteobacteria_Oceanospirillales_Halomonadaceae_Halotalea_alkalilenta_DSM_17697:0.03394073):0.021850016[98],Bacteria_Proteobacteria_Gammaproteobacteria_Oceanospirillales_Halomonadaceae_Zymobacter_group_Zymobacter_palmae_DSM_10491:0.06104293):0.042214707[100],Bacteria_Proteobacteria_Gammaproteobacteria_Oceanospirillales_Halomonadaceae_Kushneria_aurantia_DSM_21353:0.09388722):0.02845165[81],(Bacteria_Proteobacteria_Gammaproteobacteria_Oceanospirillales_Halomonadaceae_Halomonas_elongata_DSM_2581:0.06566392,Bacteria_Proteobacteria_Gammaproteobacteria_Oceanospirillales_Halomonadaceae_Chromohalobacter_salexigens_1H11_DSM_3043:0.06933503):0.020042451[81]):0.01889223[58],Bacteria_Proteobacteria_Gammaproteobacteria_Oceanospirillales_Halomonadaceae_Cobetia_marina_KMM_296:0.08612892):0.07881153[100],(Bacteria_Proteobacteria_Gammaproteobacteria_Oceanospirillales_Oceanospirillaceae_Marinospirillum_insulare_DSM_21763:0.17103215,Bacteria_Proteobacteria_Gammaproteobacteria_Oceanospirillales_Oceanospirillaceae_Oceanospirillum_maris_DSM_6286:0.11160122):0.021243077[67]):0.0818754[100]):0.023747249[71],Bacteria_Proteobacteria_Gammaproteobacteria_Oceanospirillales_Hahellaceae_Hahella_chejuensis_KCTC_2396:0.22613838):0.022686047[65],((((((Pseudomonadales_bacterium_RIFCSPLOWO2_12_59_9:0.052906714,Pseudomonadales_bacterium_RIFCSPLOWO2_12_60_38:0.036151834):0.01082786[56],Pseudomonadales_bacterium_RIFCSPLOWO2_02_FULL_63_210:0.06316255):0.02527043[97],Bacteria_Proteobacteria_Gammaproteobacteria_Pseudomonadales_Pseudomonadaceae_Pseudomonas_aeruginosa_B136_33:0.039435484):0.014379731[68],Bacteria_Proteobacteria_Gammaproteobacteria_Pseudomonadales_Pseudomonadaceae_Azotobacter_group_Azotobacter_vinelandii_CA6:0.03945198):0.018715732[83],Pseudomonadales_bacterium_GWC2_63_15:0.034301355):0.1278843[100],(Bacteria_Proteobacteria_Gammaproteobacteria_Oceanospirillales_Hahellaceae_Zooshikella_ganghwensis_DSM_15267:0.11122398,Bacteria_Proteobacteria_Gammaproteobacteria_Oceanospirillales_Hahellaceae_Endozoicomonas_montiporae_LMG_24815:0.12525423):0.040933352[100]):0.033384517[99]):0.018213859[19],((((((((Bacteria_Proteobacteria_Gammaproteobacteria_Alteromonadales_Alteromonadaceae_Marinimicrobium_agarilyticum_DSM_16975:0.07511999,Bacteria_Proteobacteria_Gammaproteobacteria_Alteromonadales_Alteromonadales_genera_incertae_sedis_Gilvimarinus_chinensis_DSM_19667:0.0629314):0.023108575[98],Bacteria_Proteobacteria_Gammaproteobacteria_Pseudomonadales_Pseudomonadaceae_Cellvibrio_japonicus_Ueda107:0.09512081):0.032411855[100],Bacteria_Proteobacteria_Gammaproteobacteria_unclassified_Gammaproteobacteria_Simiduia_agarivorans_SA1:0.086165816):0.017884625[79],((Bacteria_Proteobacteria_Gammaproteobacteria_Pseudomonadales_B._setacea_BS12:0.057887353,Bacteria_Proteobacteria_Gammaproteobacteria_Alteromonadales_Alteromonadales_genera_incertae_sedis_Teredinibacter_turnerae_T7902:0.052710526):0.031609807[99],Bacteria_Proteobacteria_Gammaproteobacteria_Alteromonadales_Alteromonadaceae_Saccharophagus_degradans_2_40:0.08013734):0.05147125[100]):0.019529954[78],Bacteria_Proteobacteria_Gammaproteobacteria_Alteromonadales_Alteromonadaceae_Alteromonas_sp._S89:0.09667341):0.02692527[97],Bacteria_Proteobacteria_Gammaproteobacteria_unclassified_Gammaproteobacteria_Porticoccus_hydrocarbonoclasticus_MCTG13d:0.15240504):0.029464033[99],((((Bacteria_Proteobacteria_Gammaproteobacteria_Alteromonadales_Alteromonadaceae_Haliea_rubra_CM41_15a_DSM_19751:0.1032839,Bacteria_Proteobacteria_Gammaproteobacteria_unclassified_Gammaproteobacteria_OMG_group_OM60_clade_Congregibacter_litoralis_KT71:0.094827496):0.026896004[96],Bacteria_Proteobacteria_Gammaproteobacteria_Alteromonadales_Alteromonadaceae_Haliea_salexigens_DSM_19537:0.08429563):0.029565774[96],Bacteria_Proteobacteria_Gammaproteobacteria_gamma_proteobacterium_NOR51_B_scf_1109846220923_genomic_scaffold:0.16512698):0.06266334[100],((Bacteria_Proteobacteria_Gammaproteobacteria_unclassified_Gammaproteobacteria_Spongiibacter_tropicus_DSM_19543:0.024616893,Bacteria_Proteobacteria_Gammaproteobacteria_Alteromonadales_Alteromonadaceae_Melitea_salexigens_DSM_19753:0.027466262):0.08110944[100],Bacteria_Proteobacteria_Gammaproteobacteria_Pseudomonadales_unclassified_Pseudomonadales_Dasania_marina_DSM_21967:0.12406708):0.037136693[100]):0.051052846[99]):0.038782243[95],(Bacteria_Proteobacteria_Gammaproteobacteria_Oceanospirillales_Oceanospirillales_bacterium_SCGC_AAA298_N10:0.5758208,Gammaproteobacteria_bacterium_RIFCSPLOWO2_02_FULL_57_10:0.22143367):0.062476955[38]):0.027809942[33]):0.025944728[26],(((((Bacteria_Proteobacteria_Gammaproteobacteria_Pseudomonadales_Moraxellaceae_Moraxella_Moraxella_Moraxella_catarrhalis_25240:0.08469684,Bacteria_Proteobacteria_Gammaproteobacteria_Pseudomonadales_Moraxellaceae_Psychrobacter_cryohalolentis_K5:0.09809396):0.029246133[71],Bacteria_Proteobacteria_Gammaproteobacteria_Pseudomonadales_Moraxellaceae_Enhydrobacter_aerosaccus_SK60:0.08117043):0.11971021[100],(Bacteria_Proteobacteria_Gammaproteobacteria_Pseudomonadales_Moraxellaceae_Acinetobacter_baumannii_AB30:0.07346024,Bacteria_Proteobacteria_Gammaproteobacteria_Pseudomonadales_Moraxellaceae_Alkanindiges_illinoisensis_DSM_15370:0.0657439):0.046212297[99]):0.06892054[99],Bacteria_Proteobacteria_Gammaproteobacteria_Pseudomonadales_Moraxellaceae_Perlucidibaca_piscinae_DSM_21586:0.119950354):0.12808919[100],Bacteria_Proteobacteria_Gammaproteobacteria_Oceanospirillales_Alcanivoracaceae_Alcanivorax_borkumensis_SK2:0.18711132):0.06974152[100]):0.03591417[40]):0.04150603[39],((Bacteria_Proteobacteria_Gammaproteobacteria_Thiotrichales_Francisellaceae_Francisella_philomiragia_subsp._philomiragia_ATCC_25017:0.21300676,Bacteria_Proteobacteria_Gammaproteobacteria_Thiotrichales_Francisellaceae_Francisella_FSC776:0.15488337):0.17980906[100],Bacteria_Proteobacteria_Gammaproteobacteria_Thiotrichales_Piscirickettsiaceae_Piscirickettsia_salmonis_LF_89:0.21303748):0.047530193[35]):0.023716142[7],((((((((((Gammaproteobacteria_bacterium_RIFCSPHIGHO2_12_FULL_38_11:0.11287615,Gammaproteobacteria_bacterium_RIFCSPHIGHO2_12_FULL_36_30:0.13472664):0.028215038[42],Gammaproteobacteria_bacterium_RIFCSPHIGHO2_12_FULL_40_19:0.09328338):0.029351322[63],(Gammaproteobacteria_bacterium_RIFCSPHIGHO2_02_FULL_39_13:0.114412114,CG_4_10_14_0_2_um_filter_Gammaproteobacteria_38_22_curated:0.10590378):0.039626062[98]):0.023800164[51],Gammaproteobacteria_bacterium_RIFCSPHIGHO2_12_FULL_42_13:0.21671265):0.026445165[69],Gammaproteobacteria_bacterium_RIFCSPHIGHO2_02_FULL_42_43:0.18268542):0.05406878[100],Gammaproteobacteria_bacterium_RIFCSPHIGHO2_12_FULL_38_14:0.20845641):0.15053849[100],(((Gammaproteobacteria_bacterium_RIFCSPHIGHO2_12_FULL_45_9:0.3325336,Coxiella_sp._RIFCSPHIGHO2_12_FULL_42_15:0.20702545):0.05898646[87],(Coxiella_sp._RIFCSPHIGHO2_12_FULL_44_14:0.27524978,Bacteria_Proteobacteria_Gammaproteobacteria_Legionellales_Coxiellaceae_Coxiella_burnetii_CbuK_Q154:0.17500477):0.03913905[85]):0.02696552[53],Gammaproteobacteria_bacterium_RIFOXYB2_FULL_38_6:0.32517976):0.029243382[56]):0.04872087[73],Gammaproteobacteria_bacterium_RIFCSPHIGHO2_12_FULL_41_15:0.4069822):0.063951105[96],((((((Gammaproteobacteria_bacterium_RIFCSPHIGHO2_12_FULL_45_12:0.17808834,Gammaproteobacteria_bacterium_RIFCSPHIGHO2_12_FULL_43_28:0.16775955):0.034914687[67],(Gammaproteobacteria_bacterium_RIFCSPHIGHO2_12_FULL_37_34:0.07737371,Gammaproteobacteria_bacterium_RIFCSPHIGHO2_12_FULL_37_14:0.058001336):0.10109449[100]):0.025013907[48],Gammaproteobacteria_bacterium_RIFCSPHIGHO2_12_FULL_42_10:0.28711787):0.060792737[99],Gammaproteobacteria_bacterium_RIFCSPHIGHO2_12_FULL_41_20:0.18462957):0.17292024[100],((Gammaproteobacteria_bacterium_GWF2_41_13:0.3145601,Gammaproteobacteria_bacterium_RIFCSPHIGHO2_02_FULL_42_13:0.2421315):0.14036271[100],(Gammaproteobacteria_bacterium_RIFCSPHIGHO2_12_FULL_35_23:0.21849684,CG11_big_fil_rev_8_21_14_0_20_Gammaproteobacteria_46_22_curated:0.30632627):0.08654519[100]):0.043352414[86]):0.035228226[54],(((Bacteria_Proteobacteria_Gammaproteobacteria_Legionellales_Coxiellaceae_Diplorickettsia_massiliensis_20B:0.2134928,Bacteria_Proteobacteria_Gammaproteobacteria_Legionellales_Coxiellaceae_Rickettsiella_grylli:0.21198308):0.21437047[100],Gammaproteobacteria_bacterium_RIFCSPLOWO2_02_FULL_38_11:0.33708373):0.059875324[87],(Gammaproteobacteria_bacterium_RBG_16_37_9:0.26305363,Gammaproteobacteria_bacterium_GWE2_37_16:0.29204553):0.093715586[100]):0.03485009[48]):0.02108846[15]):0.035708692[76],((((Bacteria_Proteobacteria_Gammaproteobacteria_Legionellales_Legionellaceae_Legionella_micdadei_ATCC_33218:0.09066884,Bacteria_Proteobacteria_Gammaproteobacteria_Legionellales_Legionellaceae_Fluoribacter_dumoffii_Tex_KL_ATCC_33343:0.12927876):0.052729424[99],Legionellales_bacterium_RIFCSPHIGHO2_12_FULL_35_11:0.21997629):0.028402606[51],Legionellales_bacterium_RIFCSPHIGHO2_12_FULL_42_9:0.2739108):0.045280006[75],Legionellales_bacterium_RIFCSPHIGHO2_12_FULL_37_14:0.25861424):0.24598217[100]):0.051277053[65]):0.018057732[17],(((((CG2_30_FULL_Piscirickettsiaceae_44_34_curated:0.07886833,Bacteria_Proteobacteria_Gammaproteobacteria_Thiotrichales_Piscirickettsiaceae_Thiomicrospira_crunogena_XCL_2:0.043973394):0.045297775[100],Bacteria_Proteobacteria_Gammaproteobacteria_Thiotrichales_Piscirickettsiaceae_Hydrogenovibrio_marinus_MH_110:0.07896768):0.10218519[100],Bacteria_Proteobacteria_Gammaproteobacteria_Thiotrichales_Piscirickettsiaceae_Thioalkalimicrobium_cyclicum_ALM1:0.13464336):0.17438501[100],Bacteria_Proteobacteria_Gammaproteobacteria_unclassified_Gammaproteobacteria_Candidatus_Ruthia_magnifica_str._Cm_Calyptogena_magnifica:0.42756546):0.056716558[66],((((Bacteria_Proteobacteria_Gammaproteobacteria_Xanthomonadales_Xanthomonadaceae_Wohlfahrtiimonas_chitiniclastica_SH04:1.3077693E-4,Bacteria_Proteobacteria_Gammaproteobacteria_Xanthomonadales_Xanthomonadaceae_Wohlfahrtiimonas_chitiniclastica_DSM_18708:8.954662E-4):0.17707841[100],Bacteria_Proteobacteria_Gammaproteobacteria_Xanthomonadales_Xanthomonadaceae_Ignatzschineria_larvae_DSM_13226:0.22723559):0.13921203[100],(Bacteria_Proteobacteria_Gammaproteobacteria_Cardiobacteriales_Cardiobacteriaceae_Cardiobacterium_valvarum_F0432:0.20401177,Bacteria_Proteobacteria_Gammaproteobacteria_Cardiobacteriales_Cardiobacteriaceae_Dichelobacter_nodosus_VCS1703A:0.18208325):0.20749524[100]):0.05290847[89],((Bacteria_Proteobacteria_Gammaproteobacteria_Thiotrichales_Thiotrichaceae_Leucothrix_mucor_DSM_2157:0.22358514,Bacteria_Proteobacteria_Gammaproteobacteria_Thiotrichales_Thiotrichaceae_Thiothrix_flexilis_DSM_14609:0.21215458):0.09259585[100],Bacteria_Proteobacteria_Gammaproteobacteria_Chromatiales_Halothiobacillaceae_Halothiobacillus_neapolitanus_c2:0.34715915):0.046674315[63]):0.04045769[49]):0.032790337[9]):0.019262971[15],((((((Bacteria_Proteobacteria_Gammaproteobacteria_Methylococcales_Methylococcaceae_Methylovulum_miyakonense_HT12:0.07581493,Bacteria_Proteobacteria_Gammaproteobacteria_Methylococcales_Methylococcaceae_Methyloglobulus_morosus_KoM1:0.10560967):0.025466466[88],Bacteria_Proteobacteria_Gammaproteobacteria_Methylococcales_Methylococcaceae_Methylobacter_tundripaludum_2122:0.06534802):0.021191297[65],Bacteria_Proteobacteria_Gammaproteobacteria_Methylococcales_Methylococcaceae_Methylosarcina_lacus_LW14:0.089897454):0.062030036[100],(Bacteria_Proteobacteria_Gammaproteobacteria_Methylococcales_Methylococcaceae_Methylomonas_mecanica_MC09:0.12583488,Bacteria_Proteobacteria_Gammaproteobacteria_Methylococcales_Methylococcaceae_Methylomarinum_vadi_IT_4:0.08708227):0.05411288[100]):0.11430473[100],Bacteria_Proteobacteria_Gammaproteobacteria_Thiotrichales_Piscirickettsiaceae_Cycloclasticus_sp._P1:0.29445723):0.039949406[64],((Bacteria_Proteobacteria_Gammaproteobacteria_Methylococcales_Methylococcaceae_Methylocaldum_szegediense_O_12:0.17133796,Bacteria_Proteobacteria_Gammaproteobacteria_Methylococcales_Methylococcaceae_Methylococcus_capsulatus_Bath:0.2340931):0.08396127[100],Bacteria_Proteobacteria_Gammaproteobacteria_Methylococcales_Methylococcaceae_Methylohalobius_crimeensis_10Ki:0.26256916):0.041921083[82]):0.08630453[100]):0.026111152[21],(((((((((Bacteria_Proteobacteria_Gammaproteobacteria_Chromatiales_Chromatiaceae_Thiorhodococcus_drewsii_AZ1:0.05170972,Bacteria_Proteobacteria_Gammaproteobacteria_Chromatiales_Chromatiaceae_Allochromatium_vinosum_DSM_180:0.074214645):0.016064283[82],(Bacteria_Proteobacteria_Gammaproteobacteria_Chromatiales_Chromatiaceae_Thiocapsa_marina_5811_DSM_5653:0.10729224,Bacteria_Proteobacteria_Gammaproteobacteria_Chromatiales_Chromatiaceae_Thiocystis_violascens_611_DSM_198:0.06329909):0.022684202[44]):0.025978213[69],Bacteria_Proteobacteria_Gammaproteobacteria_Chromatiales_Chromatiaceae_Marichromatium_purpuratum_987:0.06897684):0.03117494[72],Bacteria_Proteobacteria_Gammaproteobacteria_Chromatiales_Chromatiaceae_Lamprocystis_purpurea_DSM_4197:0.15923181):0.033068705[95],(Bacteria_Proteobacteria_Gammaproteobacteria_Chromatiales_Chromatiaceae_Thiorhodovibrio_sp._970:0.20461749,Bacteria_Proteobacteria_Gammaproteobacteria_Chromatiales_Chromatiaceae_Thioflavicoccus_mobilis_8321:0.1341046):0.03560253[37]):0.10271307[100],(Gammaproteobacteria_bacterium_RIFOXYD12_FULL_61_37:0.20805974,Bacteria_Proteobacteria_Gammaproteobacteria_unclassified_Gammaproteobacteria_Dechloromarinus_chlorophilus_NSS:0.16713229):0.036873996[66]):0.06704164[100],Bacteria_Proteobacteria_Gammaproteobacteria_unclassified_Gammaproteobacteria_Thiohalomonas_denitrificans_HLD2:0.19741926):0.025583088[13],(((((Bacteria_Proteobacteria_Gammaproteobacteria_Chromatiales_Ectothiorhodospiraceae_Arhodomonas_aquaeolei_DSM_8974:0.13760082,Bacteria_Proteobacteria_Gammaproteobacteria_Chromatiales_Ectothiorhodospiraceae_Ectothiorhodospiraceae_bacterium_M19_40:0.17698704):0.0450056[98],Bacteria_Proteobacteria_Gammaproteobacteria_Chromatiales_Ectothiorhodospiraceae_Nitrococcus_mobilis_Nb_231:0.20212935):0.059315722[100],Bacteria_Proteobacteria_Gammaproteobacteria_Chromatiales_Ectothiorhodospiraceae_Alkalilimnicola_ehrlichii_MLHE_1:0.16766913):0.09792009[100],(Bacteria_Proteobacteria_Gammaproteobacteria_Chromatiales_Ectothiorhodospiraceae_Thiohalospira_halophilus_HL3:0.25397104,Bacteria_Proteobacteria_Gammaproteobacteria_Salinisphaerales_Salinisphaeraceae_Salinisphaera_shabanensis_E1L3A:0.3187146):0.04935577[20]):0.032720882[8],(((Bacteria_Proteobacteria_Gammaproteobacteria_Chromatiales_Ectothiorhodospiraceae_Halorhodospira_halochloris_A:0.08166257,Bacteria_Proteobacteria_Gammaproteobacteria_Chromatiales_Ectothiorhodospiraceae_Ectothiorhodospira_sp._PHS_1:0.095100194):0.05027932[100],Bacteria_Proteobacteria_Gammaproteobacteria_Chromatiales_Ectothiorhodospiraceae_Thioalkalivibrio_nitratireducens_DSM_14787:0.2943186):0.028366594[54],Bacteria_Proteobacteria_Gammaproteobacteria_Chromatiales_Ectothiorhodospiraceae_Thiorhodospira_sibirica_A12_ATCC_700588:0.1608098):0.11742931[100]):0.028436054[3]):0.025150904[1],((((((Gammaproteobacteria_bacterium_RIFCSPLOWO2_12_FULL_52_10:0.15404749,Gammaproteobacteria_bacterium_RIFCSPLOWO2_02_FULL_56_15:0.17940599):0.042712126[99],(Gammaproteobacteria_bacterium_RIFCSPLOWO2_12_47_11:0.17611909,Gammaproteobacteria_bacterium_RBG_16_51_14:0.17496014):0.03774143[86]):0.02684992[60],Gammaproteobacteria_bacterium_RIFCSPLOWO2_02_FULL_61_13:0.2522071):0.11352703[100],(Bacteria_Proteobacteria_Gammaproteobacteria_Thiotrichales_Thiotrichaceae_Beggiatoa_sp._Orange_Guaymas:0.20576918,Bacteria_Proteobacteria_Gammaproteobacteria_Thiotrichales_Thiotrichaceae_Thiomargarita_sp._Thio36:0.19147713):0.13577199[100]):0.03215336[67],Bacteria_Proteobacteria_Gammaproteobacteria_Thiothrichales_uncultured_SG8_50:0.22482172):0.028069912[19],((Bacteria_Proteobacteria_Gammaproteobacteria_Chromatiales_Chromatiaceae_Nitrosococcus_oceani_C_107_ATCC_19707:0.28663558,Bacteria_Proteobacteria_Gammaproteobacteria_Thiotrichales_Piscirickettsiaceae_Methylophaga_frappieri_JAM7:0.2584439):0.07573172[87],Gammaproteobacteria_bacterium_RBG_16_57_12:0.2370497):0.026162818[18]):0.019706093[4]):0.016203081[0]):0.028302437[9],(((((((((((Bacteria_Proteobacteria_Gammaproteobacteria_Xanthomonadales_Xanthomonadaceae_Xylella_fastidiosa_sandyi_Ann_1:0.013654113,Bacteria_Proteobacteria_Gammaproteobacteria_Xanthomonadales_Xanthomonadaceae_Xylella_fastidiosa_multiplex_ATCC_35871:0.0119025335):0.2271694[100],(Bacteria_Proteobacteria_Gammaproteobacteria_Xanthomonadales_Xanthomonadaceae_Xanthomonas_oryzae_ATCC_35933:0.016615521,Bacteria_Proteobacteria_Gammaproteobacteria_Xanthomonadales_Xanthomonadaceae_Xanthomonas_axonopodis_Xac29_1:0.0041631428):0.021165589[99]):0.014871562[73],(Bacteria_Proteobacteria_Gammaproteobacteria_Xanthomonadales_Xanthomonadaceae_Stenotrophomonas_maltophilia_ATCC_19867:0.0021770282,Bacteria_Proteobacteria_Gammaproteobacteria_Xanthomonadales_Xanthomonadaceae_Stenotrophomonas_maltophilia_K279a:0.0067814724):0.04547806[100]):0.03582966[100],(Bacteria_Proteobacteria_Gammaproteobacteria_Xanthomonadales_Xanthomonadaceae_Pseudoxanthomonas_spadix_BD_a59:0.065802,Bacteria_Proteobacteria_Gammaproteobacteria_Xanthomonadales_RIFOXYA1_FULL_Xanthomonadales_68_6:0.072531976):0.029593762[100]):0.034517363[100],(((Xanthomonadales_bacterium_RIFOXYA1_FULL_69_10:0.046902798,Bacteria_Proteobacteria_Gammaproteobacteria_Xanthomonadales_Xanthomonadaceae_Lysobacter_antibioticus_HS124:0.061233312):0.019004352[71],Bacteria_Proteobacteria_Gammaproteobacteria_Xanthomonadales_Xanthomonadaceae_Lysobacter_defluvii_DSM_18482:0.1032607):0.020769022[84],(Bacteria_Proteobacteria_Gammaproteobacteria_Xanthomonadales_Xanthomonadaceae_Luteimonas_sp._J16:0.079291806,Bacteria_Proteobacteria_Gammaproteobacteria_Xanthomonadales_Xanthomonadaceae_Luteimonas_mephitis_DSM_12574:0.058436785):0.0273916[94]):0.017401408[71]):0.02058991[78],Bacteria_Proteobacteria_Gammaproteobacteria_Xanthomonadales_Xanthomonadaceae_Thermomonas_fusca_DSM_15424:0.09910932):0.057722494[100],(((Bacteria_Proteobacteria_Gammaproteobacteria_Xanthomonadales_Xanthomonadaceae_Arenimonas_oryziterrae_DSM_21050:0.040735632,Gammaproteobacteria_bacterium_RIFCSPHIGHO2_12_FULL_63_22:0.06445998):0.04666493[100],Bacteria_Proteobacteria_Gammaproteobacteria_Xanthomonadales_Xanthomonadaceae_Arenimonas_donghaensis_DSM_18148_HO3_R19:0.065644935):0.0436052[100],Bacteria_Proteobacteria_Gammaproteobacteria_Xanthomonadales_Xanthomonadaceae_Silanimonas_lenta_DSM_16282:0.13954677):0.017502703[38]):0.03065862[51],CG17_big_fil_post_rev_8_21_14_2_50_Xanthomonadales_64_11_curated:0.1557639):0.04261932[100],(((((Bacteria_Proteobacteria_Gammaproteobacteria_Xanthomonadales_Xanthomonadaceae_Frateuria_aurantia_Kondo_67_DSM_6220:0.07289281,Bacteria_Proteobacteria_Gammaproteobacteria_Xanthomonadales_Xanthomonadaceae_Dyella_japonica_A8:0.038498968):0.013327663[16],Bacteria_Proteobacteria_Gammaproteobacteria_Xanthomonadales_Xanthomonadaceae_Frateuria_terrea_CGMCC_1.7053:0.035606556):0.018099554[32],(Bacteria_Proteobacteria_Gammaproteobacteria_Xanthomonadales_Xanthomonadaceae_Rhodanobacter_sp._2APBS1:0.017993009,Bacteria_Proteobacteria_Gammaproteobacteria_Xanthomonadales_RIFOXYA1_FULL_Rhodanobacter_67_6:0.017369298):0.05005942[100]):0.02098039[65],Bacteria_Proteobacteria_Gammaproteobacteria_Xanthomonadales_Xanthomonadaceae_Luteibacter_sp._9145:0.08096712):0.13044633[100],(Bacteria_Proteobacteria_Gammaproteobacteria_Xanthomonadales_Xanthomonadaceae_Rudaea_cellulosilytica_DSM_22992:0.12680137,CG02_land_8_20_14_3_00_150_Xanthomonadales_62_12_curated:0.21105497):0.045578573[94]):0.04040724[63]):0.18606442[100],(((((Bacteria_Proteobacteria_Gammaproteobacteria_unclassified_Gammaproteobacteria_Solimonas_soli_DSM_21787:0.030491188,Bacteria_Proteobacteria_Gammaproteobacteria_Xanthomonadales_Sinobacteraceae_Singularimonas_variicoloris_DSM_15731:0.02572618):0.12795936[100],Bacteria_Proteobacteria_Gammaproteobacteria_Xanthomonadales_Sinobacteraceae_Hydrocarboniphaga_effusa_AP103:0.15617824):0.034881096[90],Bacteria_Proteobacteria_Gammaproteobacteria_Xanthomonadales_Sinobacteraceae_Nevskia_ramosa_DSM_11499:0.18166547):0.051475443[91],Bacteria_Proteobacteria_Gammaproteobacteria_Xanthomonadales_Sinobacteraceae_Polycyclovorans_algicola_TG408:0.22313616):0.07167077[100],Bacteria_Proteobacteria_Gammaproteobacteria_Xanthomonadales_Algiphilaceae_Algiphilus_aromaticivorans_DG1253:0.27260625):0.13124447[100]):0.033393897[13],Gammaproteobacteria_bacterium_RBG_16_66_13:0.40766597):0.04863391[15]):0.039421923[99],((((((((((((((((((((((((CG_4_9_14_0_8_um_filter_Comamonadaceae_57_21_curated:0.038129374,CG2_30_FULL_Comamonadaceae_59_20_curated:0.03836074):0.010676481[83],(CG1_02_FULL_Comamonadaceae_60_146_curated:0.025805712,CG12_big_fil_rev_8_21_14_0_65_Comamonadaceae_59_15_curated:0.0311636):0.025844702[97]):0.03264773[100],Bacteria_Proteobacteria_Betaproteobacteria_Burkholderiales_Comamonadaceae_Rhodoferax_ferrireducens_T118:0.040598493):0.017858714[90],((Burkholderiales_bacterium_RIFCSPHIGHO2_12_FULL_61_11:0.021187516,Bacteria_Proteobacteria_Betaproteobacteria_Burkholderiales_Comamonadaceae_Polaromonas_naphthalenivorans_CJ2:0.028452624):0.062492337[100],Bacteria_Proteobacteria_Betaproteobacteria_Burkholderiales_Comamonadaceae_Comamonadaceae_sp._CR:0.30997685):0.016037[19]):0.009273343[12],(Burkholderiales_bacterium_RIFCSPLOWO2_12_FULL_61_40:0.039507527,Curvibacter_sp._RIFCSPHIGHO2_12_FULL_63_18:0.032769695):0.018748695[96]):0.018974766[27],(Bacteria_Proteobacteria_Betaproteobacteria_Burkholderiales_Comamonadaceae_Hylemonella_gracilis_ATCC_19624:0.05399359,Curvibacter_sp._GWA2_64_110:0.031507984):0.010855571[71]):0.016223429[44],(((Bacteria_Proteobacteria_Betaproteobacteria_Burkholderiales_Comamonadaceae_Pseudacidovorax_intermedius_NH_1:0.031556185,Bacteria_Proteobacteria_Betaproteobacteria_Burkholderiales_Comamonadaceae_Xenophilus_azovorans_DSM_13620:0.030003887):0.031452525[100],Bacteria_Proteobacteria_Betaproteobacteria_Burkholderiales_Comamonadaceae_Variovorax_paradoxus_B4:0.051856577):0.019256447[93],Bacteria_Proteobacteria_Betaproteobacteria_Burkholderiales_Comamonadaceae_Ramlibacter_tataouinensis_TTB310:0.069129094):0.010320442[37]):0.011306381[28],((((Bacteria_Proteobacteria_Betaproteobacteria_Burkholderiales_Comamonadaceae_Delftia_acidovorans_SPH_1:0.034699433,Bacteria_Proteobacteria_Betaproteobacteria_Burkholderiales_Comamonadaceae_Comamonas_testosteroni_TK102:0.03918145):0.024634715[100],Bacteria_Proteobacteria_Betaproteobacteria_Burkholderiales_Comamonadaceae_Brachymonas_chironomi_DSM_19884:0.13769531):0.0131200915[33],(Bacteria_Proteobacteria_Betaproteobacteria_Burkholderiales_Comamonadaceae_Alicycliphilus_denitrificans_K601:0.038606327,Bacteria_Proteobacteria_Betaproteobacteria_Burkholderiales_Comamonadaceae_Acidovorax_avenae_subsp._citrulli_AAC00_1:0.03675832):0.0115457205[48]):0.016487662[44],(((Bacteria_Proteobacteria_Betaproteobacteria_Burkholderiales_Comamonadaceae_Giesbergeria_anulus_ATCC_35958:0.040370587,Bacteria_Proteobacteria_Betaproteobacteria_Burkholderiales_Comamonadaceae_Simplicispira_psychrophila_DSM_11588:0.051246278):0.010545697[80],Burkholderiales_bacterium_RIFCSPLOWO2_12_FULL_65_40:0.037036173):0.010348303[65],Bacteria_Proteobacteria_Betaproteobacteria_Burkholderiales_Comamonadaceae_Verminephrobacter_eiseniae_EF01_2:0.06886463):0.011452054[75]):0.013596401[37]):0.009538183[20],Bacteria_Proteobacteria_Betaproteobacteria_Burkholderiales_Comamonadaceae_Curvibacter_lanceolatus_ATCC_14669:0.053706605):0.015935106[35],Bacteria_Proteobacteria_Betaproteobacteria_Burkholderiales_Comamonadaceae_Limnohabitans_sp._Rim28_Limnohabitans_sp._Rim28_73_Contigs:0.06410366):0.017007742[35],Bacteria_Proteobacteria_Betaproteobacteria_Burkholderiales_Comamonadaceae_Ottowia_thiooxydans_DSM_14619:0.094832264):0.019923218[74],((Bacteria_Proteobacteria_Betaproteobacteria_Burkholderiales_Comamonadaceae_Hydrogenophaga_sp._T4:0.023543106,Burkholderiales_bacterium_GWE1_65_30:0.0028184215):0.06288468[100],Burkholderiales_bacterium_RIFOXYC12_FULL_65_23:0.075187504):0.032851882[99]):0.06683141[100],(((((((Burkholderiales_bacterium_RIFCSPHIGHO2_12_FULL_69_20:0.086399585,Bacteria_Proteobacteria_Betaproteobacteria_Burkholderiales_unclassified_Burkholderiales_Burkholderiales_Genera_incertae_sedis_Rubrivivax_gelatinosus_IL144:0.06474522):0.018748246[72],Bacteria_Proteobacteria_Betaproteobacteria_Burkholderiales_unclassified_Burkholderiales_Burkholderiales_Genera_incertae_sedis_Ideonella_sp._B508_1:0.07721951):0.012951807[54],Bacteria_Proteobacteria_Betaproteobacteria_Burkholderiales_unclassified_Burkholderiales_Burkholderiales_Genera_incertae_sedis_Mitsuaria_sp._H24L5A:0.08755558):0.010803765[65],Bacteria_Proteobacteria_Betaproteobacteria_Burkholderiales_Alcaligenaceae_Azohydromonas_australica_DSM_1124:0.059188128):0.01866473[94],(Bacteria_Proteobacteria_Betaproteobacteria_Burkholderiales_unclassified_Burkholderiales_Burkholderiales_Genera_incertae_sedis_Leptothrix_cholodnii_SP_6:0.061806783,Bacteria_Proteobacteria_Betaproteobacteria_Burkholderiales_unclassified_Burkholderiales_Burkholderiales_Genera_incertae_sedis_Sphaerotilus_natans_natans_DSM_6575:0.0524575):0.036500815[100]):0.01009841[47],((Burkholderiales_bacterium_RIFCSPHIGHO2_01_FULL_63_240:0.034828894,Burkholderiales_bacterium_RIFCSPLOWO2_12_FULL_64_99:0.046416804):0.064568944[100],Bacteria_Proteobacteria_Betaproteobacteria_Burkholderiales_unclassified_Burkholderiales_Burkholderiales_Genera_incertae_sedis_Methylibium_sp._T29:0.06524018):0.013812967[60]):0.017100178[92],Bacteria_Proteobacteria_Betaproteobacteria_Burkholderiales_Comamonadaceae_Caldimonas_manganoxidans_ATCC_BAA_369:0.073885575):0.0344646[100]):0.039744727[97],Bacteria_Proteobacteria_Betaproteobacteria_Burkholderiales_unclassified_Burkholderiales_Burkholderiales_Genera_incertae_sedis_Thiomonas_intermedia_K12:0.18330231):0.077874325[100],((Bacteria_Proteobacteria_Betaproteobacteria_Burkholderiales_Sutterellaceae_Sutterella_wadsworthensis_HGA0223:0.1669764,Bacteria_Proteobacteria_Betaproteobacteria_Burkholderiales_Sutterellaceae_Parasutterella_Parasutterella_excrementihominis_YIT_11859_P_excrementihominisYIT11859_1.0_Cont110.1_whole_genome_shotgun:0.14434913):0.11197066[100],Bacteria_Proteobacteria_Betaproteobacteria_Burkholderiales_Burkholderiaceae_Limnobacter_sp._MED105_unfinished_sequence:0.2768071):0.041502185[43]):0.013662899[21],((((((Bacteria_Proteobacteria_Betaproteobacteria_Burkholderiales_Alcaligenaceae_Pelistega_sp._HM_7:0.048308466,Bacteria_Proteobacteria_Betaproteobacteria_Burkholderiales_Alcaligenaceae_Taylorella_asinigenitalis_MCE3:0.086219355):0.026711496[97],(Bacteria_Proteobacteria_Betaproteobacteria_Burkholderiales_Alcaligenaceae_Oligella_ureolytica_DSM_18253:0.1289596,Bacteria_Proteobacteria_Betaproteobacteria_Burkholderiales_Alcaligenaceae_Brackiella_oedipodis_DSM_13743:0.098997414):0.043153975[100]):0.010286377[62],Bacteria_Proteobacteria_Betaproteobacteria_Burkholderiales_Alcaligenaceae_Basilea_psittacipulmonis_DSM_24701:0.09920807):0.018401567[94],Bacteria_Proteobacteria_Betaproteobacteria_Burkholderiales_Alcaligenaceae_Tetrathiobacter_kashmirensis_WT001:0.049747005):0.03640895[100],(((Bacteria_Proteobacteria_Betaproteobacteria_Burkholderiales_Alcaligenaceae_Achromobacter_xylosoxidans_NBRC_15126_ATCC_27061:0.031040661,Bacteria_Proteobacteria_Betaproteobacteria_Burkholderiales_Alcaligenaceae_Bordetella_bronchiseptica_RB50:0.034114614):0.019791007[93],Bacteria_Proteobacteria_Betaproteobacteria_unclassified_Betaproteobacteria_Candidatus_Kinetoplastibacterium_oncopeltii_TCC290E:0.24603553):0.019326547[82],(Bacteria_Proteobacteria_Betaproteobacteria_Burkholderiales_Alcaligenaceae_Pusillimonas_sp._T7_7:0.050345317,Bacteria_Proteobacteria_Betaproteobacteria_Burkholderiales_Alcaligenaceae_Alcaligenes_faecalis_phenolicus_DSM_16503:0.10108003):0.024682784[98]):0.018737357[89]):0.08376178[100],Bacteria_Proteobacteria_Betaproteobacteria_Burkholderiales_Burkholderiaceae_Lautropia_mirabilis_ATCC_51599_contig00020:0.19624655):0.043808997[61]):0.026083231[56],((((((((Bacteria_Proteobacteria_Betaproteobacteria_Burkholderiales_Oxalobacteraceae_Janthinobacterium_sp._Marseille:0.00849771,Bacteria_Proteobacteria_Betaproteobacteria_Burkholderiales_Oxalobacteraceae_Herminiimonas_arsenicoxydans:0.028400332):0.027232438[99],Burkholderiales_bacterium_RIFCSPLOWO2_02_FULL_57_36:0.03203711):0.0135767935[79],Bacteria_Proteobacteria_Betaproteobacteria_Burkholderiales_Oxalobacteraceae_Collimonas_fungivorans_Ter331:0.035970878):0.012498634[65],((Bacteria_Proteobacteria_Betaproteobacteria_Burkholderiales_Oxalobacteraceae_Duganella_zoogloeoides_ATCC_25935:1.0000005E-6,Bacteria_Proteobacteria_Betaproteobacteria_Rhodocyclales_Rhodocyclaceae_Zoogloea_ramigera_ATCC_19544:0.0016359829):0.036171347[100],Bacteria_Proteobacteria_Betaproteobacteria_Burkholderiales_Oxalobacteraceae_Massilia_alkalitolerans_DSM_17462:0.050155155):0.06106991[100]):0.015713098[32],Bacteria_Proteobacteria_Betaproteobacteria_Burkholderiales_Oxalobacteraceae_Herbaspirillum_seropedicae_SmR1:0.05276093):0.023888908[54],(Bacteria_Proteobacteria_Betaproteobacteria_Burkholderiales_Oxalobacteraceae_Oxalobacter_formigenes_OXCC13_genomic_scaffold_supercont1.1:0.14442427,Bacteria_Proteobacteria_Betaproteobacteria_unclassified_Betaproteobacteria_Candidatus_Profftella_armatura_syncytium_symbiont_of_Diaphorina_citri:0.36389354):0.025814[34]):0.06900288[100],((((Bacteria_Proteobacteria_Betaproteobacteria_Burkholderiales_Burkholderiaceae_Ralstonia_eutropha_JMP134:0.06065589,Bacteria_Proteobacteria_Betaproteobacteria_Burkholderiales_Burkholderiaceae_Ralstonia_solanacearum_GMI1000:0.047853597):0.04463554[100],Bacteria_Proteobacteria_Betaproteobacteria_Burkholderiales_Burkholderiaceae_Polynucleobacter_necessarius_asymbioticus_MWH_MoK4_closed_genome:0.19847438):0.03896367[100],(Bacteria_Proteobacteria_Betaproteobacteria_Burkholderiales_Burkholderiaceae_Glomeribacter_sp._1016415:0.18759513,Bacteria_Proteobacteria_Betaproteobacteria_Burkholderiales_Burkholderiaceae_Burkholderia_cenocepacia_AU_1054:0.047512133):0.034856748[93]):0.017322386[34],Bacteria_Proteobacteria_Betaproteobacteria_Burkholderiales_Burkholderiaceae_Pandoraea_pnomenusa_RB38:0.088665806):0.059787072[100]):0.02682672[75],Bacteria_Proteobacteria_Betaproteobacteria_Burkholderiales_Alcaligenaceae_Derxia_gummosa_DSM_723:0.16030197):0.018008752[47]):0.06951012[99],((((((Bacteria_Proteobacteria_Betaproteobacteria_Rhodocyclales_Rhodocyclaceae_Azoarcus_sp._KH32C:0.057656188,Bacteria_Proteobacteria_Betaproteobacteria_Rhodocyclales_Rhodocyclaceae_Aromatoleum_aromaticum_EbN1:0.054626368):0.039887913[100],Bacteria_Proteobacteria_Betaproteobacteria_Rhodocyclales_Rhodocyclaceae_Thauera_sp._MZ1T:0.08447963):0.053240012[100],Bacteria_Proteobacteria_Betaproteobacteria_Rhodocyclales_Rhodocyclaceae_Uliginosibacterium_gangwonense_DSM_18521:0.13107795):0.018263398[72],(Bacteria_Proteobacteria_Betaproteobacteria_Hydrogenophilales_Hydrogenophilaceae_Tepidiphilus_margaritifer_DSM_15129:0.26123065,CG2_30_FULL_Rhodocyclales_68_42_curated:0.17336188):0.043051533[93]):0.014190595[61],((Rhodocyclales_bacterium_RIFCSPLOWO2_02_FULL_63_24:0.084764846,Bacteria_Proteobacteria_Betaproteobacteria_Rhodocyclales_GWA2_Rhodocyclales_65_20:0.08015291):0.0483903[100],Bacteria_Proteobacteria_Betaproteobacteria_Rhodocyclales_Rhodocyclaceae_Methyloversatilis_universalis_EHg5:0.13901375):0.026902061[83]):0.021727785[84],((((Bacteria_Proteobacteria_Betaproteobacteria_Rhodocyclales_Rhodocyclaceae_Dechlorobacter_hydrogenophilus_LT_1:0.05571641,Bacteria_Proteobacteria_Betaproteobacteria_Rhodocyclales_Rhodocyclaceae_Dechloromonas_aromatica_RCB:0.022695523):0.012222391[84],Bacteria_Proteobacteria_Betaproteobacteria_Rhodocyclales_Rhodocyclaceae_Azonexus_hydrophilus_DSM_23864:0.04356735):0.05337095[100],Bacteria_Proteobacteria_Betaproteobacteria_Rhodocyclales_Rhodocyclaceae_Azovibrio_restrictus_DSM_23866:0.080068335):0.044352394[100],((Bacteria_Proteobacteria_Betaproteobacteria_unclassified_Betaproteobacteria_Candidatus_Accumulibacter_phosphatis_clade_IIA_str._UW_1:0.1248841,Bacteria_Proteobacteria_Betaproteobacteria_Rhodocyclales_Rhodocyclaceae_Propionivibrio_dicarboxylicus_DSM_5885:0.053504344):0.05392958[100],Bacteria_Proteobacteria_Betaproteobacteria_Rhodocyclales_Rhodocyclaceae_Dechlorosoma_suillum_PS:0.083727576):0.025794027[47]):0.041833166[100]):0.03506351[99]):0.02936891[97],((((((((Betaproteobacteria_bacterium_RIFCSPLOWO2_02_FULL_67_19:0.037830707,Betaproteobacteria_bacterium_RIFCSPLOWO2_02_FULL_68_150:0.044890605):0.018731764[74],Betaproteobacteria_bacterium_RIFCSPLOWO2_02_FULL_66_14:0.08481366):0.05721175[100],Betaproteobacteria_bacterium_RBG_16_66_20:0.10477514):0.02606169[97],(Betaproteobacteria_bacterium_RIFCSPLOWO2_12_FULL_68_20:0.10131842,Betaproteobacteria_bacterium_RIFCSPLOWO2_12_FULL_68_19:0.083779104):0.029232025[97]):0.043854848[100],Bacteria_Proteobacteria_Betaproteobacteria_uncultured_SG8_39:0.12430895):0.0984958[100],(((Betaproteobacteria_bacterium_RBG_16_64_18:0.047927614,Betaproteobacteria_bacterium_RIFCSPLOWO2_02_FULL_63_19:0.08038558):0.07425767[100],Betaproteobacteria_bacterium_RIFCSPLOWO2_02_FULL_64_12:0.12651211):0.029313272[81],(Betaproteobacteria_bacterium_RIFCSPLOWO2_12_FULL_62_13b:0.092331596,Betaproteobacteria_bacterium_RIFCSPLOWO2_02_FULL_62_17:0.122702315):0.05057937[100]):0.049180873[100]):0.027448887[46],((((Betaproteobacteria_bacterium_RIFCSPLOWO2_12_FULL_62_58:0.05688865,Betaproteobacteria_bacterium_RIFCSPLOWO2_12_FULL_62_13:0.07027893):0.019508412[82],Betaproteobacteria_bacterium_RIFCSPLOWO2_02_64_14:0.100242846):0.04287188[100],(Betaproteobacteria_bacterium_RIFCSPLOWO2_02_FULL_67_26:0.09168662,Bacteria_Proteobacteria_Betaproteobacteria_uncultured_SG8_41:0.09556555):0.055270754[100]):0.07593491[100],Bacteria_Proteobacteria_Betaproteobacteria_uncultured_SG8_40:0.23570365):0.030793965[40]):0.02248871[18],Betaproteobacteria_bacterium_RIFCSPLOWO2_12_FULL_64_23:0.15786949):0.03962919[55]):0.0248977[45],(Bacteria_Proteobacteria_Betaproteobacteria_Nitrosomonadales_Nitrosomonadaceae_Nitrosospira_multiformis_ATCC_25196:0.122973,Bacteria_Proteobacteria_Betaproteobacteria_Nitrosomonadales_Nitrosomonadaceae_Nitrosomonas_europaea_ATCC_19718:0.38106033):0.07684989[98]):0.016662546[50],((((((((((((Bacteria_Proteobacteria_Betaproteobacteria_Gallionellales_Gallionellaceae_Gallionella_capsiferriformans_ES_2:0.03115333,Gallionellales_bacterium_RIFOXYB12_FULL_54_9:0.04319179):0.03486755[100],CG03_land_8_20_14_0_80_cor_Gallionellales_55_15_curated:0.06941856):0.04065465[100],Betaproteobacteria_bacterium_RBG_16_56_24:0.047751095):0.007967015[43],Gallionellales_bacterium_RIFCSPLOWO2_02_60_31:0.0367773):0.007431531[35],Gallionellales_bacterium_GWA2_55_18:0.025422355):0.00577513[28],Gallionellales_bacterium_RIFCSPLOWO2_02_FULL_59_110:0.031674568):0.0101414425[47],Gallionellales_bacterium_GWE2_58_10:0.030764135):0.017477568[83],Gallionellales_bacterium_GWA2_59_43:0.03724215):0.06265862[100],Bacteria_Proteobacteria_Betaproteobacteria_Gallionellales_Gallionellaceae_Ferriphaselus_sp._R_1:0.065907404):0.028248036[85],((((CG1_02_SUB100_Gallionellaceae_60_948_curated:1.0000005E-6,CG08_land_8_20_14_0_20_Gallionellales_59_87_curated:0.0055391113):0.02423504[100],CG11_big_fil_rev_8_21_14_0_20_Gallionellaceae_60_62_curated:0.07354648):0.0304261[100],(Bacteria_Proteobacteria_Betaproteobacteria_Gallionellales_Gallionellaceae_Sideroxydans_lithotrophicus_ES_1:0.032088596,Sideroxydans_sp._GWF2_59_14:0.02430941):0.01876071[98]):0.017183077[69],Sideroxydans_sp._RIFOXYD2_FULL_59_7:0.06089517):0.053623382[100]):0.09368342[100],((((Bacteria_Proteobacteria_Betaproteobacteria_Hydrogenophilales_GWE1_Thiobacillus_62_9:0.03403957,Hydrogenophilales_bacterium_RIFOXYA1_FULL_63_33:0.026573762):0.008683197[65],Bacteria_Proteobacteria_Betaproteobacteria_Hydrogenophilales_Hydrogenophilaceae_Thiobacillus_denitrificans_ATCC_25259:0.030445619):0.021156957[97],Hydrogenophilales_bacterium_RIFOXYD1_FULL_62_11:0.053937912):0.12470902[100],(CG_4_10_14_3_um_filter_Hydrogenophilales_63_21_curated:0.117365405,CG12_big_fil_rev_8_21_14_0_65_Hydrogenophilales_61_21_curated:0.124602884):0.0789148[100]):0.058450144[99]):0.01731498[30],((Bacteria_Proteobacteria_Betaproteobacteria_Hydrogenophilales_Hydrogenophilaceae_Sulfuricella_denitrificans_skB26:0.021698132,CG18_big_fil_WC_8_21_14_2_50_Hydrogenophilales_58_12_curated:0.016365698):0.110630855[100],Betaproteobacteria_bacterium_RBG_16_58_11:0.16984823):0.037389975[82]):0.017268417[24]):0.024069862[34],((((((((((Bacteria_Proteobacteria_Betaproteobacteria_Neisseriales_Neisseriaceae_Simonsiella_muelleri_ATCC_29453:0.018289063,Bacteria_Proteobacteria_Betaproteobacteria_Neisseriales_Neisseriaceae_Kingella_kingae_PYKK081:0.015343489):0.011729676[99],Bacteria_Proteobacteria_Betaproteobacteria_Neisseriales_Neisseriaceae_Alysiella_crassa_DSM_2578:0.021454973):0.02140975[100],Bacteria_Proteobacteria_Betaproteobacteria_Neisseriales_Neisseriaceae_Conchiformibius_steedae_DSM_2580:0.045344125):0.022192184[100],(Bacteria_Proteobacteria_Betaproteobacteria_Neisseriales_Neisseriaceae_Eikenella_corrodens_ATCC_23834:0.12434315,Bacteria_Proteobacteria_Betaproteobacteria_Neisseriales_Neisseriaceae_Neisseria_gonorrhoeae_FA_1090:0.05670896):0.016312206[69]):0.022821628[99],(Bacteria_Proteobacteria_Betaproteobacteria_Neisseriales_Neisseriaceae_Snodgrassella_alvi_wkB2:0.06893792,Bacteria_Proteobacteria_Betaproteobacteria_Neisseriales_Neisseriaceae_Stenoxybacter_acetivorans_DSM_19021:0.059975654):0.039646093[100]):0.042266432[100],Bacteria_Proteobacteria_Betaproteobacteria_Neisseriales_Neisseriaceae_Chromobacterium_group_Vitreoscilla_stercoraria_DSM_513:0.11029683):0.10731305[100],((Bacteria_Proteobacteria_Betaproteobacteria_Neisseriales_Chromobacteriaceae_Lutiella_nitroferrum_2002_unfinished_sequence:0.07101311,Bacteria_Proteobacteria_Betaproteobacteria_Neisseriales_Neisseriaceae_Paludibacterium_yongneupense_DSM_18731:0.06666661):0.017878808[67],Bacteria_Proteobacteria_Betaproteobacteria_Neisseriales_Neisseriaceae_Chromobacterium_group_Chromobacterium_violaceum_ATCC_12472:0.05563361):0.039759755[100]):0.03694597[100],(Bacteria_Proteobacteria_Betaproteobacteria_Neisseriales_Neisseriaceae_Laribacter_hongkongensis_HLHK9:0.047223806,Bacteria_Proteobacteria_Betaproteobacteria_Neisseriales_Neisseriaceae_Microvirgula_aerodenitrificans_DSM_15089:0.069125764):0.061390013[100]):0.040709134[100],((Bacteria_Proteobacteria_Betaproteobacteria_Neisseriales_Neisseriaceae_Formivibrio_citricus_DSM_6150:0.07628522,Bacteria_Proteobacteria_Betaproteobacteria_Neisseriales_Neisseriaceae_Deefgea_rivuli_DSM_18356:0.12859708):0.06515286[100],Bacteria_Proteobacteria_Betaproteobacteria_Burkholderiales_Burkholderiaceae_Chitinimonas_koreensis_DSM_17726:0.10325202):0.02156254[51]):0.02731818[79],Bacteria_Proteobacteria_Betaproteobacteria_Neisseriales_Neisseriaceae_Leeia_oryzae_DSM_17879:0.17864722):0.051984027[100]):0.03248305[60],(((Bacteria_Proteobacteria_Betaproteobacteria_Methylophilales_Methylophilaceae_Methylophilus_methylotrophus_ATCC_53528:0.088705726,Bacteria_Proteobacteria_Betaproteobacteria_Methylophilales_Methylophilaceae_Methylotenera_sp._301:0.09883601):0.048072245[100],(Bacteria_Proteobacteria_Betaproteobacteria_Methylophilales_Methylophilaceae_Methylobacillus_flagellatus_KT:0.063310824,Bacteria_Proteobacteria_Betaproteobacteria_Methylophilales_Methylophilaceae_Methylovorus_sp._SIP3_4:0.04542866):0.016926453[65]):0.05893782[100],Methylophilales_bacterium_RIFCSPHIGHO2_02_FULL_57_10:0.1045011):0.08229514[100]):0.14935513[100],(((((Candidatus_Muproteobacteria_bacterium_RBG_16_64_10:0.12107382,Candidatus_Muproteobacteria_bacterium_RBG_16_62_13:0.2512794):0.03173948[53],Candidatus_Muproteobacteria_bacterium_RIFCSPHIGHO2_12_FULL_60_33:0.12874171):0.022930667[44],(Candidatus_Muproteobacteria_bacterium_RBG_16_65_34:0.1341456,Candidatus_Muproteobacteria_bacterium_RIFCSPHIGHO2_01_FULL_65_16:0.11990188):0.03490461[92]):0.03156093[67],Candidatus_Muproteobacteria_bacterium_RBG_16_60_9:0.1941238):0.07957144[100],(Candidatus_Muproteobacteria_bacterium_RBG_19FT_COMBO_61_10:0.13473868,Candidatus_Muproteobacteria_bacterium_RBG_16_64_11:0.1591758):0.051962048[100]):0.11828608[100]):0.03888603[90]):0.068544224[100],(Bacteria_Proteobacteria_Gammaproteobacteria_Acidithiobacillales_Thermithiobacillaceae_Thermithiobacillus_tepidarius_DSM_3134:0.1597157,Bacteria_Proteobacteria_Gammaproteobacteria_Acidithiobacillales_Acidithiobacillaceae_Acidithiobacillus_ferrivorans_SS3:0.29363093):0.12641984[100]):0.11580027[100],Bacteria_Proteobacteria_Gammaproteobacteria_unclassified_Gammaproteobacteria_Thiohalorhabdus_denitrificans_HL19:0.41941008):0.1571037[100],(((((((CG_4_9_14_3_um_filter_150_Zetaproteobacteria_53_7_curated:0.02925199,CG1_02_FULL_Zetaproteobacteria_53_45_curated:0.017737528):0.06898185[100],Bacteria_Proteobacteria_Zetaproteobacteria_Mariprofundales_Mariprofundaceae_Mariprofundus_sp._EKF_M39:0.0897266):0.022949282[70],((CG12_big_fil_rev_8_21_14_0_65_Zetaproteobacteria_54_13_curated:0.060541864,Bacteria_Proteobacteria_Zetaproteobacteria_Mariprofundales_Mariprofundaceae_Mariprofundus_ferrooxydans_M34:0.031725436):0.066320404[100],(Bacteria_Proteobacteria_Zetaproteobacteria_zeta_proteobacterium_SCGC_AB_137_J06:0.08254891,Bacteria_Proteobacteria_Zetaproteobacteria_zeta_proteobacterium_SCGC_AB_133_G06:0.061402947):0.034946047[96]):0.013909317[35]):0.07999944[100],(((Bacteria_Proteobacteria_Zetaproteobacteria_zeta_proteobacterium_SCGC_AB_137_C09:0.01178252,Bacteria_Proteobacteria_Zetaproteobacteria_zeta_proteobacterium_SCGC_AB_137_L23:0.007338081):0.1950902[100],CG_4_9_14_3_um_filter_150_Zetaproteobacteria_49_83_curated:0.16244416):0.02996599[60],(Bacteria_Proteobacteria_Zetaproteobacteria_zeta_proteobacterium_SCGC_AB_137_I08:0.04238605,Bacteria_Proteobacteria_Zetaproteobacteria_zeta_proteobacterium_SCGC_AB_133_C04:0.036326256):0.09828508[100]):0.036950644[79]):0.029519476[55],(Bacteria_Proteobacteria_Zetaproteobacteria_Zetaproteobacteria_bacterium_TAG_1:0.067172825,CG1_02_SUB10_Zetaproteobacteria_46_191_curated:0.10550291):0.12835006[100]):0.056406848[100],((CG1_02_FULL_Zetaproteobacteria_59_1487_curated:0.050616626,CG1_02_FULL_Zetaproteobacteria_55_237_curated:0.044543304):0.10227379[100],Bacteria_Proteobacteria_Zetaproteobacteria_zeta_proteobacterium_SCGC_AC_673_C02:0.11929262):0.06294895[100]):0.05115637[97],Bacteria_Proteobacteria_Zetaproteobacteria_zeta_proteobacterium_SCGC_AC_673_M07:0.2594459):0.35149676[100]):0.04239259[19],(((((((((((((((((((((((((((Bacteria_Proteobacteria_Alphaproteobacteria_Rhizobiales_Methylobacteriaceae_Methylobacterium_extorquens_PA1:0.04874305,CG08_land_8_20_14_0_20_Methylobacterium_71_15_curated:0.03718324):0.086591944[100],Bacteria_Proteobacteria_Alphaproteobacteria_Rhizobiales_Bradyrhizobiaceae_Salinarimonas_rosea_DSM_21201:0.12802917):0.025853701[47],Bacteria_Proteobacteria_Alphaproteobacteria_Rhizobiales_Methylobacteriaceae_Microvirga_sp._WSM3557:0.06962964):0.03017045[88],Bacteria_Proteobacteria_Alphaproteobacteria_Rhizobiales_Bradyrhizobiaceae_Bosea_sp._UNC402CLCol:0.13457535):0.024749566[59],Bacteria_Proteobacteria_Alphaproteobacteria_Rhizobiales_Beijerinckiaceae_Chelatococcus_sp._GW1:0.090145536):0.033077396[97],(((Bacteria_Proteobacteria_Alphaproteobacteria_Rhizobiales_Beijerinckiaceae_Methylocapsa_acidiphila_B2:0.04143669,Bacteria_Proteobacteria_Alphaproteobacteria_Rhizobiales_Beijerinckiaceae_Methylocella_silvestris_BL2:0.065780655):0.02570046[99],(Bacteria_Proteobacteria_Alphaproteobacteria_Rhizobiales_Beijerinckiaceae_Methyloferula_stellata_AR4:0.06217343,Bacteria_Proteobacteria_Alphaproteobacteria_Rhizobiales_Beijerinckiaceae_Beijerinckia_indica_subsp._indica_ATCC_9039:0.0681801):0.017648244[52]):0.0364755[100],(Bacteria_Proteobacteria_Alphaproteobacteria_Rhizobiales_Methylocystaceae_Methylosinus_sp._PW1:0.07183547,Bacteria_Proteobacteria_Alphaproteobacteria_Rhizobiales_Methylocystaceae_Methylocystis_sp._SC2:0.07209836):0.05657852[100]):0.0722179[100]):0.03683068[98],(((((Bacteria_Proteobacteria_Alphaproteobacteria_Rhizobiales_Bradyrhizobiaceae_Bradyrhizobium_japonicum_SEMIA_5079:0.060684953,Bacteria_Proteobacteria_Alphaproteobacteria_Rhizobiales_Bradyrhizobiaceae_Rhodopseudomonas_palustris_BisB18:0.053326447):0.012207892[51],Bacteria_Proteobacteria_Alphaproteobacteria_Rhizobiales_Bradyrhizobiaceae_Nitrobacter_hamburgensis_X14:0.055466186):0.022540256[99],(Bacteria_Proteobacteria_Alphaproteobacteria_Rhizobiales_Bradyrhizobiaceae_Afipia_sp._OHSU_I_C6:0.041743733,Bacteria_Proteobacteria_Alphaproteobacteria_Rhizobiales_Bradyrhizobiaceae_Oligotropha_carboxidovorans_OM5:0.05358758):0.019572565[70]):0.10508707[100],Bacteria_Proteobacteria_Alphaproteobacteria_Rhodobacterales_Rhodobacteraceae_Rhodovulum_sp._PH10:0.13618223):0.060314804[100],((Bacteria_Proteobacteria_Alphaproteobacteria_Rhizobiales_Xanthobacteraceae_Azorhizobium_caulinodans_ORS_571:0.056318764,Bacteria_Proteobacteria_Alphaproteobacteria_Rhizobiales_Xanthobacteraceae_Xanthobacter_autotrophicus_Py2:0.07465031):0.038503986[99],(Bacteria_Proteobacteria_Alphaproteobacteria_Rhizobiales_Xanthobacteraceae_Ancylobacter_sp._FA202:0.03838774,Bacteria_Proteobacteria_Alphaproteobacteria_Rhizobiales_Xanthobacteraceae_Starkeya_novella_DSM_506:0.02794859):0.06980359[100]):0.06507474[100]):0.026887402[85]):0.022859195[54],Bacteria_Proteobacteria_Alphaproteobacteria_Rhizobiales_Methylocystaceae_Methylopila_sp._M107:0.19907144):0.03705681[99],Bacteria_Proteobacteria_Alphaproteobacteria_Rhizobiales_Hyphomicrobiaceae_Prosthecomicrobium_hirschii_ATCC_27832:0.17684343):0.020911193[70],((Bacteria_Proteobacteria_Alphaproteobacteria_Rhizobiales_Rhizobiaceae_Kaistia_adipata_DSM_17808:0.12070284,Bacteria_Proteobacteria_Alphaproteobacteria_Rhizobiales_unclassified_Rhizobiales_Bauldia_litoralis_ATCC_35022:0.17023456):0.035772413[83],Bacteria_Proteobacteria_Alphaproteobacteria_Rhizobiales_Methylocystaceae_Pleomorphomonas_oryzae_DSM_16300:0.17512144):0.029256787[81]):0.02433959[65],(((((((((Bacteria_Proteobacteria_Alphaproteobacteria_Rhizobiales_Rhizobiaceae_RhizobiumAgrobacterium_group_Rhizobium_leguminosarum_bv._trifolii_CB782:0.057161123,Bacteria_Proteobacteria_Alphaproteobacteria_Rhizobiales_Rhizobiaceae_Neorhizobium_galegae_bv._orientalis_HAMBI_540:0.045746665):0.014424298[47],Bacteria_Proteobacteria_Alphaproteobacteria_Rhizobiales_Rhizobiaceae_RhizobiumAgrobacterium_group_Agrobacterium_sp._H13_3:0.05512149):0.010436426[42],((Bacteria_Proteobacteria_Alphaproteobacteria_Rhizobiales_Rhizobiaceae_SinorhizobiumEnsifer_group_Ensifer_adhaerens_OV14:0.018533703,Bacteria_Proteobacteria_Alphaproteobacteria_Rhizobiales_Rhizobiaceae_SinorhizobiumEnsifer_group_Ensifer_meliloti_GR4:0.025604583):0.020368509[99],Bacteria_Proteobacteria_Alphaproteobacteria_Rhizobiales_Rhizobiaceae_Shinella_zoogleoides_DD12_SHLA:0.048200734):0.012196592[33]):0.02982626[96],Bacteria_Proteobacteria_Alphaproteobacteria_Rhizobiales_Aurantimonadaceae_Martelella_mediterranea_DSM_17316:0.11005148):0.012139252[45],Bacteria_Proteobacteria_Alphaproteobacteria_Rhizobiales_Rhizobiaceae_Candidatus_Liberibacter_americanus_Sao_Paulo:0.5409022):0.011038076[30],Bacteria_Proteobacteria_Alphaproteobacteria_Rhizobiales_Phyllobacteriaceae_Hoeflea_phototrophica_DFL_43:0.096965685):0.03656467[92],Bacteria_Proteobacteria_Alphaproteobacteria_Rhodobacterales_Rhodobacteraceae_Ahrensia_sp._13_GOM_1096m:0.18757652):0.028062057[75],(((((Bacteria_Proteobacteria_Alphaproteobacteria_Rhizobiales_Phyllobacteriaceae_Mesorhizobium_australicum_WSM2073:0.05912506,Bacteria_Proteobacteria_Alphaproteobacteria_Rhizobiales_Phyllobacteriaceae_Aquamicrobium_defluvii_W13Z1:0.057715844):0.026916163[99],Bacteria_Proteobacteria_Alphaproteobacteria_Rhizobiales_Phyllobacteriaceae_Pseudaminobacter_salicylatoxidans_KCT001:0.041302662):0.025488267[98],(Bacteria_Proteobacteria_Alphaproteobacteria_Rhizobiales_Phyllobacteriaceae_Aminobacter_sp._J41:0.07090285,Bacteria_Proteobacteria_Alphaproteobacteria_Rhizobiales_Phyllobacteriaceae_Aliihoeflea_sp._2WW:0.0823975):0.015231286[49]):0.020786526[87],(Bacteria_Proteobacteria_Alphaproteobacteria_Rhizobiales_Phyllobacteriaceae_Chelativorans_sp._BNC1:0.07503368,Bacteria_Proteobacteria_Alphaproteobacteria_Rhizobiales_Phyllobacteriaceae_Nitratireductor_aquibiodomus_JCM_21793:0.060378242):0.03757799[100]):0.03378132[99],((((Bacteria_Proteobacteria_Alphaproteobacteria_Rhizobiales_Brucellaceae_Brucella_abortus_A13334:0.01489643,Bacteria_Proteobacteria_Alphaproteobacteria_Rhizobiales_Brucellaceae_Ochrobactrum_anthropi_ATCC_49188_1:0.013156923):0.0377732[100],Bacteria_Proteobacteria_Alphaproteobacteria_Rhizobiales_Brucellaceae_Pseudochrobactrum_sp._AO18b:0.065194756):0.018226301[90],Bacteria_Proteobacteria_Alphaproteobacteria_Rhizobiales_Phyllobacteriaceae_Phyllobacterium_sp._YR531:0.07011736):0.015819522[58],Bacteria_Proteobacteria_Alphaproteobacteria_Rhizobiales_Bartonellaceae_Bartonella_clarridgeiae_73:0.15943588):0.031476934[100]):0.022933366[94]):0.02233812[92],((Bacteria_Proteobacteria_Alphaproteobacteria_Rhizobiales_Aurantimonadaceae_Aurantimonas_manganoxydans_SI85_9A1:0.06590589,Bacteria_Proteobacteria_Alphaproteobacteria_Rhizobiales_Aurantimonadaceae_Fulvimarina_pelagi_HTCC2506_unfinished_sequence:0.10823324):0.024642544[94],Bacteria_Proteobacteria_Alphaproteobacteria_Rhizobiales_Aurantimonadaceae_Aurantimonas_ureilytica_DSM_18598:0.08867005):0.052913137[100]):0.07306156[100]):0.019457683[73],(((((Bacteria_Proteobacteria_Alphaproteobacteria_Rhodobacterales_Rhodobacteraceae_Roseibium_sp._TrichSKD4_genomic_scaffold_scf_1119120597021:0.042275287,Bacteria_Proteobacteria_Alphaproteobacteria_Rhodobacterales_Rhodobacteraceae_Labrenzia_alexandrii_DFL_11:0.058239106):0.031787373[100],Bacteria_Proteobacteria_Alphaproteobacteria_Rhodobacterales_Rhodobacteraceae_Pannonibacter_phragmitetus_DSM_14782:0.059770964):0.033448167[99],(Bacteria_Proteobacteria_Alphaproteobacteria_Rhodobacterales_Rhodobacteraceae_Nesiotobacter_exalbescens_DSM_16456:0.049987044,Bacteria_Proteobacteria_Alphaproteobacteria_Rhodobacterales_Rhodobacteraceae_Pseudovibrio_sp._FO_BEG1:0.057020154):0.058345463[100]):0.023538481[89],Bacteria_Proteobacteria_Alphaproteobacteria_Rhodobacterales_Rhodobacteraceae_Stappia_stellulata_DSM_5886:0.106138825):0.056113433[100],Bacteria_Proteobacteria_Alphaproteobacteria_Rhizobiales_unclassified_Rhizobiales_Amorphus_coralli_DSM_19760:0.1761278):0.027583834[60]):0.02158747[53],(((((Bacteria_Proteobacteria_Alphaproteobacteria_Rhizobiales_unclassified_Rhizobiales_Vasilyevaea_enhydra_ATCC_23634:0.09636329,Bacteria_Proteobacteria_Alphaproteobacteria_Rhizobiales_Hyphomicrobiaceae_Devosia_sp._17_2_E_8:0.083064675):0.086336136[100],Bacteria_Proteobacteria_Alphaproteobacteria_Rhizobiales_Hyphomicrobiaceae_Pelagibacterium_halotolerans_B2:0.106256984):0.04182162[96],(Bacteria_Proteobacteria_Alphaproteobacteria_Rhizobiales_Hyphomicrobiaceae_Maritalea_myrionectae_DSM_19524:0.11349976,Bacteria_Proteobacteria_Alphaproteobacteria_Rhizobiales_Hyphomicrobiaceae_Cucumibacter_marinus_DSM_18995:0.088419095):0.037023902[99]):0.11261702[100],Bacteria_Proteobacteria_Alphaproteobacteria_Rhizobiales_Rhodobiaceae_Afifella_pfennigii_DSM_17143:0.17967643):0.025017506[63],Bacteria_Proteobacteria_Alphaproteobacteria_Rhizobiales_Rhodobiaceae_Lutibaculum_baratangense_AMV1:0.19638962):0.016211675[21]):0.037290994[92],((Bacteria_Proteobacteria_Alphaproteobacteria_Rhizobiales_Hyphomicrobiaceae_Rhodomicrobium_vannielii_ATCC_17100:0.17810999,Bacteria_Proteobacteria_Alphaproteobacteria_Rhizobiales_Hyphomicrobiaceae_Hyphomicrobium_nitrativorans_NL23:0.23670962):0.038315553[44],Alphaproteobacteria_bacterium_RBG_16_64_48:0.1854872):0.05043283[97]):0.020641096[81],(Bacteria_Proteobacteria_Alphaproteobacteria_Rhizobiales_Phyllobacteriaceae_Parvibaculum_lavamentivorans_DS_1:0.16772635,Bacteria_Proteobacteria_Alphaproteobacteria_unclassified_Alphaproteobacteriar_Canditatus_Phaeomarinobacter_ectocarpi_Ec32:0.19113094):0.04508939[97]):0.027788052[77],Bacteria_Proteobacteria_Alphaproteobacteria_unclassified_Alphaproteobacteria_Thermopetrobacter_sp._TC1:0.29668167):0.01598111[35],(((((((((((((((Bacteria_Proteobacteria_Alphaproteobacteria_Rhodobacterales_Rhodobacteraceae_Loktanella_vestfoldensis_SKA53:0.11257008,Bacteria_Proteobacteria_Alphaproteobacteria_Rhodobacterales_Rhodobacteraceae_Octadecabacter_arcticus_238:0.091023915):0.020708183[31],Bacteria_Proteobacteria_Alphaproteobacteria_Rhodobacterales_Rhodobacteraceae_Roseobacter_Thalassiobium_sp._R2A62_genomic_scaffold_scf_1112329232034:0.06455163):0.0165862[23],(Bacteria_Proteobacteria_Alphaproteobacteria_Rhodobacterales_Rhodobacteraceae_Jannaschia_sp._CCS1:0.10141988,Bacteria_Proteobacteria_Alphaproteobacteria_Rhodobacterales_Rhodobacteraceae_Thalassobacter_arenae_DSM_19593:0.08289324):0.016148005[16]):0.011971462[10],(Bacteria_Proteobacteria_Alphaproteobacteria_Rhodobacterales_Rhodobacteraceae_Nereida_ignava_DSM_16309:0.08626105,Bacteria_Proteobacteria_Alphaproteobacteria_Rhodobacterales_Rhodobacteraceae_Planktomarina_temperata_RCA23_DSM_22400_RCA23:0.10477017):0.021787997[69]):0.012808051[13],(((Bacteria_Proteobacteria_Alphaproteobacteria_Rhodobacterales_Rhodobacteraceae_Sulfitobacter_sp._NAS_14.1:0.031549543,Bacteria_Proteobacteria_Alphaproteobacteria_Rhodobacterales_Rhodobacteraceae_Oceanibulbus_indolifex_HEL_45_unfinished_sequence:0.04568713):0.01596892[78],Bacteria_Proteobacteria_Alphaproteobacteria_Rhodobacterales_Rhodobacteraceae_Roseobacter_litoralis_Och_149:0.049783975):0.023378767[95],Bacteria_Proteobacteria_Alphaproteobacteria_Rhodobacterales_Rhodobacteraceae_Sedimentitalea_cNanh_4411:0.047532495):0.027936867[94]):0.0131018935[12],Bacteria_Proteobacteria_Alphaproteobacteria_Rhodobacterales_Rhodobacteraceae_Sediminimonas_qiaohouensis_DSM_21189:0.11080191):0.009704748[1],((((Bacteria_Proteobacteria_Alphaproteobacteria_Rhodobacterales_Rhodobacteraceae_cArct_4215:0.056850255,Bacteria_Proteobacteria_Alphaproteobacteria_Rhodobacterales_Rhodobacteraceae_cMeth_4145:0.027300667):0.015947409[79],Bacteria_Proteobacteria_Alphaproteobacteria_Rhodobacterales_Rhodobacteraceae_Phaeobacter_gallaeciensis_2.10:0.028620306):0.03403639[100],Bacteria_Proteobacteria_Alphaproteobacteria_Rhodobacterales_Rhodobacteraceae_Silicibacter_pomeroyi_DSS_3:0.05107231):0.015874382[64],Bacteria_Proteobacteria_Alphaproteobacteria_Rhodobacterales_Rhodobacteraceae_Donghicola_xiamenensis_DSM_18339:0.046417754):0.028484775[95]):0.008430777[4],(((((Bacteria_Proteobacteria_Alphaproteobacteria_Rhodobacterales_Rhodobacteraceae_Pelagibaca_bermudensis_HTCC2601:0.040712483,Bacteria_Proteobacteria_Alphaproteobacteria_Rhodobacterales_Rhodobacteraceae_Citreicella_sp._SE45:0.040416054):0.016317202[53],Bacteria_Proteobacteria_Alphaproteobacteria_Rhodobacterales_Rhodobacteraceae_Salipiger_mucosus_DSM_16094_scaffold_version:0.054434847):0.024945682[96],Bacteria_Proteobacteria_Alphaproteobacteria_Rhodobacterales_Rhodobacteraceae_Sagittula_stellata_E_37_unfinished_sequence:0.080877416):0.021278717[92],Bacteria_Proteobacteria_Alphaproteobacteria_Rhodobacterales_Rhodobacteraceae_Roseivivax_sp._22II_s10s:0.09511401):0.03441752[100],(Bacteria_Proteobacteria_Alphaproteobacteria_Rhodobacterales_Rhodobacteraceae_Roseovarius_sp._217:0.023733713,CG17_big_fil_post_rev_8_21_14_2_50_Rhodobacteraceae_63_15_curated:0.033547994):0.059983086[100]):0.024459062[96]):0.009130652[7],(((Bacteria_Proteobacteria_Alphaproteobacteria_Rhodobacterales_Rhodobacteraceae_Dinoroseobacter_shibae_DFL_12:0.07296399,Bacteria_Proteobacteria_Alphaproteobacteria_Rhodobacterales_Rhodobacteraceae_Actibacterium_mucosum_KCTC_23349:0.08007981):0.029349228[89],(Bacteria_Proteobacteria_Alphaproteobacteria_Rhodobacterales_Rhodobacteraceae_Maritimibacter_sp._HL_12:0.08539031,CG17_big_fil_post_rev_8_21_14_2_50_Rhodobacteraceae_65_11_curated:0.08904199):0.013935769[30]):0.0066610184[12],Bacteria_Proteobacteria_Alphaproteobacteria_Rhodobacterales_Rhodobacteraceae_Celeribacter_sp._P73_complete_genome:0.08683116):0.010947823[6]):0.0105143115[8],((Bacteria_Proteobacteria_Alphaproteobacteria_Rhodobacterales_Rhodobacteraceae_Oceaniovalibus_guishaninsula_JLT2003:0.06527089,Bacteria_Proteobacteria_Alphaproteobacteria_Rhodobacterales_Rhodobacteraceae_Maribius_sp._MOLA_401:0.096896775):0.044876006[100],Bacteria_Proteobacteria_Alphaproteobacteria_Rhodobacterales_Rhodobacteraceae_Oceanicola_granulosus_HTCC2516:0.07776134):0.0252507[81]):0.024398021[58],((Bacteria_Proteobacteria_Alphaproteobacteria_Rhodobacterales_Rhodobacteraceae_Rubellimicrobium_thermophilum_DSM_16684:0.15057811,Bacteria_Proteobacteria_Alphaproteobacteria_Rhodobacterales_Rhodobacteraceae_Ketogulonigenium_vulgarum_WSH_001:0.0900934):0.03134335[58],Bacteria_Proteobacteria_Alphaproteobacteria_Rhodobacterales_Rhodobacteraceae_Wenxinia_marina_DSM_24838:0.07598115):0.022025352[46]):0.030322349[57],(((((((Rhodobacterales_bacterium_RIFCSPHIGHO2_12_FULL_62_75:0.06053485,CG1_02_FULL_Rhodobacterales_66_167_curated:0.08434526):0.01671052[46],Rhodobacteraceae_bacterium_GWF1_65_7:0.047618438):0.02349069[54],Bacteria_Proteobacteria_Alphaproteobacteria_Rhodobacterales_Rhodobacteraceae_Pseudorhodobacter_ferrugineus_DSM_5888:0.08832591):0.03066124[99],Bacteria_Proteobacteria_Alphaproteobacteria_Rhodobacterales_Rhodobacteraceae_Catellibacterium_nectariphilum_DSM_15620:0.083943285):0.01713811[45],(Bacteria_Proteobacteria_Alphaproteobacteria_Rhodobacterales_Rhodobacteraceae_Rhodobacter_capsulatus_SB1003:0.085685275,Bacteria_Proteobacteria_Alphaproteobacteria_Rhodobacterales_Rhodobacteraceae_Thioclava_pacifica_DSM_10166:0.06301604):0.021547398[33]):0.012240233[49],(Bacteria_Proteobacteria_Alphaproteobacteria_Rhodobacterales_Rhodobacteraceae_Defluviimonas_sp._20V17:0.06792563,Bacteria_Proteobacteria_Alphaproteobacteria_Rhodobacterales_Rhodobacteraceae_Haematobacter_missouriensis_CCUG_52307:0.07629185):0.019287739[44]):0.011074032[24],Bacteria_Proteobacteria_Alphaproteobacteria_Rhodobacterales_Rhodobacteraceae_Paracoccus_denitrificans_PD1222_1:0.089335985):0.030469857[99]):0.082358055[100],CG18_big_fil_WC_8_21_14_2_50_Rhodobacterales_71_9_curated:0.18463337):0.068957716[100],Bacteria_Proteobacteria_Alphaproteobacteria_Rhizobiales_Methylobacteriaceae_Meganema_perideroedes_DSM_15528:0.22734931):0.08118112[100],((((((CG15_BIG_FIL_POST_REV_8_21_14_020_Rhodobacterales_59_13_curated:0.14660074,Bacteria_Proteobacteria_Alphaproteobacteria_Rhodobacterales_Hyphomonadaceae_Maricaulis_maris_MCS10:0.11794667):0.036691606[90],(Bacteria_Proteobacteria_Alphaproteobacteria_Caulobacterales_Caulobacteraceae_Woodsholea_maritima_DSM_17123:0.13209365,Bacteria_Proteobacteria_Alphaproteobacteria_Rhodobacterales_Hyphomonadaceae_Oceanicaulis_alexandrii_HTCC2633:0.11583774):0.05942714[100]):0.05379597[100],(Bacteria_Proteobacteria_Alphaproteobacteria_Rhodobacterales_Hyphomonadaceae_Robiginitomaculum_antarcticum_DSM_21748:0.140963,Bacteria_Proteobacteria_Alphaproteobacteria_Rhodobacterales_Hyphomonadaceae_Hellea_balneolensis_DSM_19091:0.14052251):0.13439554[100]):0.031929683[82],((Bacteria_Proteobacteria_Alphaproteobacteria_Rhodobacterales_Hyphomonadaceae_Henriciella_marina_DSM_19595:0.1401683,Bacteria_Proteobacteria_Alphaproteobacteria_Rhodobacterales_Hyphomonadaceae_Hyphomonas_neptunium_ATCC_15444:0.17577197):0.119829975[100],Bacteria_Proteobacteria_Alphaproteobacteria_Rhodobacterales_Hyphomonadaceae_Hirschia_baltica_ATCC_49814:0.1835809):0.10016744[100]):0.0346211[70],(((Bacteria_Proteobacteria_Alphaproteobacteria_Caulobacterales_Caulobacteraceae_Phenylobacterium_zucineum_HLK1:0.058738902,Phenylobacterium_sp._RIFCSPHIGHO2_01_FULL_70_10:0.05951668):0.05309608[100],Bacteria_Proteobacteria_Alphaproteobacteria_Caulobacterales_Caulobacteraceae_Caulobacter_segnis_ATCC_21756:0.104057096):0.029937144[82],((Bacteria_Proteobacteria_Alphaproteobacteria_Caulobacterales_Caulobacteraceae_Brevundimonas_subvibrioides_ATCC_15264:0.07684036,Caulobacterales_bacterium_RIFOXYA1_FULL_67_7:0.04649044):0.095142044[100],Bacteria_Proteobacteria_Alphaproteobacteria_Caulobacterales_Caulobacteraceae_Asticcacaulis_excentricus_CB_48_1:0.11546116):0.044197787[100]):0.15709646[100]):0.047535356[99],(Alphaproteobacteria_bacterium_RIFCSPHIGHO2_12_FULL_63_12:0.21550661,Bacteria_Proteobacteria_Alphaproteobacteria_Parvularculales_Parvularculaceae_Parvularcula_bermudensis_HTCC2503:0.22842105):0.085790515[100]):0.05149768[100]):0.027486758[54]):0.05215246[99],(((((((((((Bacteria_Proteobacteria_Alphaproteobacteria_Sphingomonadales_Erythrobacteraceae_Erythrobacter_litoralis_HTCC2594:0.04290098,Bacteria_Proteobacteria_Alphaproteobacteria_Sphingomonadales_Erythrobacteraceae_Altererythrobacter_ishigakiensis_ATCC_BAA_2084:0.043095294):0.024174647[76],Bacteria_Proteobacteria_Alphaproteobacteria_Sphingomonadales_Sphingomonadaceae_Citromicrobium_sp._JLT1363:0.07346534):0.012790263[57],CG12_big_fil_rev_8_21_14_0_65_Sphingomonadales_65_10_curated:0.06390154):0.025035692[75],Erythrobacter_sp._RIFCSPHIGHO2_12_FULL_63_10:0.16017959):0.017512914[56],Bacteria_Proteobacteria_Alphaproteobacteria_Sphingomonadales_Erythrobacteraceae_Porphyrobacter_sp._AAP82:0.081410766):0.042576443[100],Bacteria_Proteobacteria_Alphaproteobacteria_Sphingomonadales_Sphingomonadaceae_Novosphingobium_sp._PP1Y:0.08760491):0.056110986[100],((Bacteria_Proteobacteria_Alphaproteobacteria_Sphingomonadales_Sphingomonadaceae_Blastomonas_sp._AAP53:0.024443852,Sphingomonadales_bacterium_RIFCSPHIGHO2_01_FULL_65_20:0.025305904):0.07806889[100],CG_4_10_14_3_um_filter_Sphingomonadales_58_15_curated:0.15404052):0.02602094[78]):0.029936623[97],(Bacteria_Proteobacteria_Alphaproteobacteria_Sphingomonadales_Sphingomonadaceae_Sphingopyxis_alaskensis_RB2256:0.091129504,Bacteria_Proteobacteria_Alphaproteobacteria_Sphingomonadales_Sphingomonadaceae_Sphingobium_japonicum_UT26S_1:0.09741416):0.022382408[41]):0.035501316[94],(Bacteria_Proteobacteria_Alphaproteobacteria_Sphingomonadales_Sphingomonadaceae_Sphingomonas_wittichii_RW1:0.08782243,Bacteria_Proteobacteria_Alphaproteobacteria_Sphingomonadales_Sphingomonadaceae_Zymomonas_mobilis_mobilis_CP4:0.13623415):0.039753865[95]):0.06436449[96],Bacteria_Proteobacteria_Alphaproteobacteria_Sphingomonadales_Sphingomonadaceae_Sandarakinorhabdus_sp._AAP62:0.17039838):0.15647946[100],Bacteria_Proteobacteria_Alphaproteobacteria_Kordiimonadales_Kordiimonas_gwangyangensis_DSM_19435:0.20198928):0.09328149[100]):0.0356781[91],Bacteria_Proteobacteria_Alphaproteobacteria_Sneathiellales_Sneathiellaceae_Sneathiella_glossodoripedis_JCM_23214:0.25078136):0.032446276[51],(((((((((((((Bacteria_Proteobacteria_Alphaproteobacteria_Rhodospirillales_Acetobacteraceae_Gluconobacter_oxydans_621H:0.038089003,Bacteria_Proteobacteria_Alphaproteobacteria_Rhodospirillales_Acetobacteraceae_Saccharibacter_floricola_DSM_15669:0.10303602):0.036886334[100],(Bacteria_Proteobacteria_Alphaproteobacteria_Rhodospirillales_Acetobacteraceae_Kozakia_baliensis_SR_745:0.026988465,Bacteria_Proteobacteria_Alphaproteobacteria_Rhodospirillales_Acetobacteraceae_Asaia_platycodi_JCM_25414:0.06129288):0.02118697[100]):0.05908256[100],((Bacteria_Proteobacteria_Alphaproteobacteria_Rhodospirillales_Acetobacteraceae_Gluconacetobacter_xylinus_NBRC_3288:0.06183233,Bacteria_Proteobacteria_Alphaproteobacteria_Rhodospirillales_Acetobacteraceae_Gluconacetobacter_diazotrophicus_PAl_5:0.055463474):0.026942356[100],Bacteria_Proteobacteria_Alphaproteobacteria_Rhodospirillales_Acetobacteraceae_Acetobacter_pasteurianus_386B:0.08105838):0.014039699[35]):0.02333214[74],Bacteria_Proteobacteria_Alphaproteobacteria_Rhodospirillales_Acetobacteraceae_Commensalibacter_sp._MX_MONARCH01:0.14240475):0.05512421[100],Bacteria_Proteobacteria_Alphaproteobacteria_Rhodospirillales_Acetobacteraceae_Granulibacter_bethesdensis_CGDNIH1:0.0944996):0.031094365[96],(Bacteria_Proteobacteria_Alphaproteobacteria_Rhodospirillales_Acetobacteraceae_Acidocella_facilis_ATCC_35904:0.11941991,Bacteria_Proteobacteria_Alphaproteobacteria_Rhodospirillales_Acetobacteraceae_Acidiphilium_multivorum_AIU301:0.11888816):0.051612448[100]):0.05441522[100],((Bacteria_Proteobacteria_Alphaproteobacteria_Rhodospirillales_Acetobacteraceae_Belnapia_moabensis_DSM_16746:0.100232154,Bacteria_Proteobacteria_Alphaproteobacteria_Rhodospirillales_Acetobacteraceae_Roseomonas_mucosa_ATCC_BAA_692:0.11687733):0.03393295[83],Bacteria_Proteobacteria_Alphaproteobacteria_Rhodospirillales_Acetobacteraceae_Rubritepida_flocculans_DSM_14296:0.11845719):0.058051724[100]):0.036994293[90],Bacteria_Proteobacteria_Alphaproteobacteria_Rhodospirillales_unclassified_Rhodospirillales_Elioraea_tepidiphila_DSM_17972:0.13593033):0.14347365[100],Bacteria_Proteobacteria_Alphaproteobacteria_Rhodospirillales_unclassified_Rhodospirillales_Reyranella_Reyranella_massiliensis_521_DSM_23428:0.26246276):0.048942447[83],(((((Bacteria_Proteobacteria_Alphaproteobacteria_Rhodospirillales_Rhodospirillaceae_Azospirillum_irakense_DSM_11586:0.11136352,Bacteria_Proteobacteria_Alphaproteobacteria_Rhodospirillales_Rhodospirillaceae_Azospirillum_amazonense_CBAmc:0.11700163):0.043026272[99],Bacteria_Proteobacteria_Alphaproteobacteria_Rhodospirillales_Rhodospirillaceae_Skermanella_stibiiresistens_SB22:0.10704584):0.060456727[100],Bacteria_Proteobacteria_Alphaproteobacteria_Rhodospirillales_Rhodospirillaceae_Inquilinus_limosus_DSM_16000:0.1782383):0.033836663[55],(((Alphaproteobacteria_bacterium_RIFCSPHIGHO2_02_FULL_46_13:0.11345973,CG1_02_FULL_Alphaproteobacteria_46_17_curated:0.100424774):0.16966987[100],(CG_4_9_14_3_um_filter_150_Alphaproteobacteria_47_13_curated:0.2656825,Bacteria_Proteobacteria_Alphaproteobacteria_unclassified_Alphaproteobacteria_Micavibrio_aeruginosavorus_ARL_13:0.16658752):0.06425026[96]):0.12607338[100],Alphaproteobacteria_bacterium_GWF2_58_20:0.29651693):0.05505474[74]):0.021001479[13],(Bacteria_Proteobacteria_Alphaproteobacteria_Rhodospirillales_Rhodospirillaceae_Magnetospirillum_magneticum_AMB_1:0.17237528,Bacteria_Proteobacteria_Alphaproteobacteria_Rhodospirillales_Rhodospirillaceae_Dongia_sp._URHE0060:0.20984925):0.035572812[26]):0.02644367[7]):0.023152618[21],(Bacteria_Proteobacteria_Alphaproteobacteria_Rhodospirillales_Rhodospirillaceae_Tistrella_mobilis_KA081020_065:0.20352475,Bacteria_Proteobacteria_Alphaproteobacteria_unclassified_Alphaproteobacteria_Geminicoccus_roseus_DSM_18922:0.3426407):0.08193356[92]):0.019027831[3],(((((Bacteria_Proteobacteria_Alphaproteobacteria_Rhodospirillales_Rhodospirillaceae_Candidatus_Endolissoclinum_faulkneri_L5:0.22541991,Bacteria_Proteobacteria_Alphaproteobacteria_Rhodospirillales_Rhodospirillaceae_Thalassobaculum_salexigens_DSM_19539:0.04696526):0.11719541[100],Bacteria_Proteobacteria_Alphaproteobacteria_Rhodospirillales_Rhodospirillaceae_Nisaea_denitrificans_DSM_18348:0.1522245):0.03906397[45],Bacteria_Proteobacteria_Alphaproteobacteria_Alpha_proteobacterium_IMCC1322:0.27245694):0.037805256[95],Bacteria_Proteobacteria_Alphaproteobacteria_Rhodospirillales_Rhodospirillaceae_Oceanibaculum_indicum_P24:0.21420884):0.029315118[55],((Bacteria_Proteobacteria_Alphaproteobacteria_Rhodospirillales_Rhodospirillaceae_Fodinicurvata_sediminis_DSM_21159:0.18586293,Bacteria_Proteobacteria_Alphaproteobacteria_Rhodospirillales_Rhodospirillaceae_Rhodovibrio_salinarum_DSM_9154:0.26114693):0.060507577[96],Bacteria_Proteobacteria_Alphaproteobacteria_Kiloniellales_Kiloniellaceae_Kiloniella_laminariae_DSM_19542:0.18946879):0.062066562[97]):0.03455741[29]):0.020058962[4],(((((Bacteria_Proteobacteria_Alphaproteobacteria_Rhodospirillales_Rhodospirillaceae_Caenispirillum_salinarum_AK4:0.14139712,Bacteria_Proteobacteria_Alphaproteobacteria_Rhodospirillales_Rhodospirillaceae_Novispirillum_itersonii_ATCC_12639:0.15065692):0.03171093[62],Bacteria_Proteobacteria_Alphaproteobacteria_Rhodospirillales_Rhodospirillaceae_Rhodospirillum_rubrum_S1_ATCC_11170:0.16807482):0.043265603[99],Alphaproteobacteria_bacterium_RIFOXYD12_FULL_60_8:0.22357135):0.046410557[95],Bacteria_Proteobacteria_Alphaproteobacteria_Rhodospirillales_Rhodospirillaceae_Thalassospira_profundimaris_WP0211:0.24413097):0.02935[6],((((Rhodospirillales_bacterium_RIFCSPLOWO2_01_FULL_65_14:0.2165735,Rhodospirillales_bacterium_RIFCSPLOWO2_12_FULL_67_15:0.23094915):0.038130555[46],Rhodospirillales_bacterium_RIFCSPLOWO2_12_FULL_58_28:0.20342948):0.031877596[40],CG15_BIG_FIL_POST_REV_8_21_14_020_Rhodospirillales_66_15_curated:0.20675041):0.04839299[99],Bacteria_Proteobacteria_Alphaproteobacteria_Rhizobiales_Methylocystaceae_Terasakiella_pusilla_DSM_6293:0.21630552):0.04368616[44]):0.022425283[16]):0.024930613[7]):0.05230601[75],((CG_4_10_14_0_8_um_filter_cor_Alphaproteobacteria_37_21_curated:0.4032404,Bacteria_Proteobacteria_Alphaproteobacteria_Rickettsiales_Rickettsiales_genera_incertae_sedis_Candidatus_Odyssella_thessalonicensis_L13:0.24540383):0.186601[100],Alphaproteobacteria_bacterium_RIFCSPHIGHO2_02_FULL_42_30:0.28569415):0.053539034[54]):0.044548515[50],Alphaproteobacteria_bacterium_RIFCSPHIGHO2_01_FULL_41_14:0.44474584):0.03510496[61],(((((((Bacteria_Proteobacteria_Alphaproteobacteria_Rickettsiales_Anaplasmataceae_Anaplasma_marginale_St._Maries:0.31584463,Bacteria_Proteobacteria_Alphaproteobacteria_Rickettsiales_Anaplasmataceae_Ehrlichia_chaffeensis_Osceola:0.20885956):0.16639686[100],Bacteria_Proteobacteria_Alphaproteobacteria_Rickettsiales_Anaplasmataceae_Wolbachieae_Wolbachia_endosymbiont_of_Drosophila_melanogaster:0.3907418):0.18237238[100],(Bacteria_Proteobacteria_Alphaproteobacteria_Rickettsiales_Anaplasmataceae_Candidatus_Xenolissoclinum_pacificiensis_L6:0.8146669,Bacteria_Proteobacteria_Alphaproteobacteria_Rickettsiales_Anaplasmataceae_Neorickettsia_sennetsu_Miyayama:0.6438267):0.2479437[100]):0.200165[100],Bacteria_Proteobacteria_Alphaproteobacteria_Rickettsiales_Candidatus_Midichloria_mitochondrii_IricVA:0.46032554):0.050443612[47],(Alphaproteobacteria_bacterium_RIFCSPLOWO2_02_FULL_40_19:0.7969067,Bacteria_Proteobacteria_Alphaproteobacteria_unclassified_Alphaproteobacteria_SAR11_cluster_Candidatus_Pelagibacter_sp._IMCC9063:0.62065196):0.12892137[58]):0.0320766[13],(Bacteria_Proteobacteria_Alphaproteobacteria_Rickettsiales_Rickettsiaceae_Rickettsieae_Orientia_tsutsugamushi_Boryong:0.47421125,Bacteria_Proteobacteria_Alphaproteobacteria_Rickettsiales_Rickettsiaceae_Rickettsieae_Rickettsia_conorii_Malish_7:0.25591722):0.26179036[100]):0.06848822[40],(CG11_big_fil_rev_8_21_14_0_20_Alphaproteobacteria_39_49_curated:0.32244787,CG11_big_fil_rev_8_21_14_0_20_Alphaproteobacteria_44_7_curated:0.41736493):0.072483696[95]):0.054467175[26]):0.06930274[40],Bacteria_Proteobacteria_Alphaproteobacteria_Rickettsiales_Holosporaceae_Holospora_undulata_HU1:0.9182299):0.04429071[92],CG_4_10_14_0_8_um_filter_cor_Alphaproteobacteria_53_9_curated:0.52161616):0.08387347[100],Bacteria_Proteobacteria_Alphaproteobacteria_Magnetococcales_Magnetococcaceae_Magnetococcus_sp._MC_1:0.40187952):0.051692966[62],CG1_02_FULL_Alphaproteobacteria_64_396_curated:0.43322867):0.03647942[34]):0.108182214[99],((((((((((((CG07_land_8_20_14_0_80_Sulfurimonas_36_56_curated:0.02971398,CG2_30_FULL_Sulfurimonas_36_10_curated:0.051528715):0.052868888[100],Sulfurimonas_sp._GWF2_37_8:0.06920717):0.030174954[81],Bacteria_Proteobacteria_deltaepsilon_subdivisions_Epsilonproteobacteria_Campylobacterales_Helicobacteraceae_Sulfurimonas_denitrificans_DSM_1251:0.08550815):0.11219775[100],Bacteria_Proteobacteria_deltaepsilon_subdivisions_Epsilonproteobacteria_Campylobacterales_Helicobacteraceae_Sulfuricurvum_sp._RIFRC_1:0.16777858):0.09360547[100],Bacteria_Proteobacteria_deltaepsilon_subdivisions_Epsilonproteobacteria_Campylobacterales_Helicobacteraceae_Thiovulum_sp._ES:0.29133764):0.06482864[99],(Bacteria_Proteobacteria_deltaepsilon_subdivisions_Epsilonproteobacteria_unclassified_Epsilonproteobacteria_Sulfurovum_sp._NBC37_1:0.2180239,Bacteria_Proteobacteria_deltaepsilon_subdivisions_Epsilonproteobacteria_Campylobacterales_Campylobacteraceae_Arcobacter_nitrofigilis_DSM_7299:0.25933537):0.046530936[80]):0.033592403[69],(Bacteria_Proteobacteria_deltaepsilon_subdivisions_Epsilonproteobacteria_Campylobacterales_Campylobacteraceae_Campylobacter_jejuni_jejuni_NCTC_11168:0.20828974,Bacteria_Proteobacteria_deltaepsilon_subdivisions_Epsilonproteobacteria_Campylobacterales_Campylobacteraceae_Sulfurospirillum_barnesii_SES_3:0.18392906):0.07049166[100]):0.030707318[38],(Bacteria_Proteobacteria_deltaepsilon_subdivisions_Epsilonproteobacteria_Campylobacterales_Helicobacteraceae_Helicobacter_cetorum_MIT_99_5656:0.24786136,Bacteria_Proteobacteria_deltaepsilon_subdivisions_Epsilonproteobacteria_Campylobacterales_Helicobacteraceae_Wolinella_succinogenes_DSM_1740:0.11052724):0.13058236[100]):0.060423214[99],Bacteria_Proteobacteria_deltaepsilon_subdivisions_Epsilonproteobacteria_unclassified_Epsilonproteobacteria_Nitratiruptor_sp._SB155_2:0.15951188):0.07634323[99],((Bacteria_Proteobacteria_deltaepsilon_subdivisions_Epsilonproteobacteria_Nautiliales_Nautiliaceae_Lebetimonas_sp._JS032:0.07625912,Bacteria_Proteobacteria_deltaepsilon_subdivisions_Epsilonproteobacteria_Nautiliales_Nautiliaceae_Nautilia_profundicola_AmH:0.054036286):0.03128825[97],Bacteria_Proteobacteria_deltaepsilon_subdivisions_Epsilonproteobacteria_Nautiliales_Nautiliaceae_Caminibacter_mediatlanticus_TB_2_unfinished_sequence:0.046298105):0.20521812[100]):0.48243535[100],(Bacteria_Proteobacteria_deltaepsilon_subdivisions_Deltaproteobacteria_Desulfurellales_Desulfurellaceae_Desulfurella_acetivorans_A63_DSM_5264:0.30865398,Bacteria_Proteobacteria_deltaepsilon_subdivisions_Deltaproteobacteria_Desulfurellales_Desulfurellaceae_Hippea_maritima_MH2_DSM_10411:0.24823698):0.27975065[100]):0.08319173[58],(Candidatus_Lambdaproteobacteria_bacterium_RIFOXYD1_FULL_56_27:0.18893659,Candidatus_Lambdaproteobacteria_bacterium_RIFOXYD2_FULL_50_16:0.15280545):0.51482135[100]):0.033346266[12]):0.038749732[15],((((((Bacteria_Deferribacteres_Deferribacteres_Deferribacterales_Selenovibrio_woodruffii_S4:0.12871097,Bacteria_Deferribacteres_Deferribacteres_Deferribacterales_Deferribacteraceae_Denitrovibrio_acetiphilus_DSM_12809:0.10122447):0.10380806[100],Bacteria_Deferribacteres_Deferribacteres_Deferribacterales_Deferribacteraceae_Geovibrio_thiophilus_L21_Ace_BES:0.17867833):0.069920845[100],Bacteria_Deferribacteres_Deferribacteres_Deferribacterales_Deferribacteraceae_Mucispirillum_schaedleri_ASF457:0.29894328):0.04921663[95],(Bacteria_Deferribacteres_Deferribacteres_Deferribacterales_Deferribacteraceae_Flexistipes_sinusarabici_MAS10_DSM_4947:0.26018015,Bacteria_Deferribacteres_Deferribacteres_Deferribacterales_Deferribacteraceae_Calditerrivibrio_nitroreducens_DSM_19672:0.21297465):0.039948776[35]):0.045339815[60],Bacteria_Deferribacteres_Deferribacteres_Deferribacterales_Deferribacteraceae_Deferribacter_desulfuricans_SSM1:0.1484645):0.23516351[100],(Bacteria_Chrysiogenetes_Chrysiogenetes_Chrysiogenales_Chrysiogenaceae_Chrysiogenes_arsenatis_DSM_11915:0.19585261,Bacteria_Chrysiogenetes_Chrysiogenetes_Chrysiogenales_Chrysiogenaceae_Desulfurispirillum_indicum_S5:0.14785093):0.25039548[100]):0.090606004[99]):0.061630514[30],(((((((((((((((((Deltaproteobacteria_bacterium_RBG_13_49_15:0.15321486,CG07_land_8_20_14_0_80_Desulfobacterales_52_14_curated:0.1920442):0.09651277[100],CG1_02_FULL_Desulfobacterales_45_11_curated:0.17608145):0.045019984[91],(Bacteria_Proteobacteria_deltaepsilon_subdivisions_Deltaproteobacteria_Desulfobacterales_Desulfobacteraceae_Desulfatirhabdium_butyrativorans_DSM_18734:0.33546796,Bacteria_Proteobacteria_deltaepsilon_subdivisions_Deltaproteobacteria_Desulfobacterales_Desulfobacteraceae_Desulfonema_limicola:0.1480096):0.03405079[45]):0.01954174[36],Bacteria_Proteobacteria_deltaepsilon_subdivisions_Deltaproteobacteria_Desulfobacterales_Desulfobacteraceae_Desulfosarcina_variabilis:0.22359115):0.02788221[44],Bacteria_Proteobacteria_deltaepsilon_subdivisions_Deltaproteobacteria_Desulfobacterales_Desulfobacteraceae_Candidatus_Magnetoglobus_multicellularis_Araruama:0.36801696):0.0240482[30],((CG23_combo_of_CG06-09_8_20_14_all_150_Desulfobacterales_51_8_curated:0.26214838,Bacteria_Proteobacteria_deltaepsilon_subdivisions_Deltaproteobacteria_Desulfobacterales_Desulfobacteraceae_Desulfococcus_oleovorans_Hxd3:0.28798375):0.027386125[23],Bacteria_Proteobacteria_deltaepsilon_subdivisions_Deltaproteobacteria_Desulfobacterales_Desulfobacteraceae_Desulfatibacillum_alkenivorans_AK_01_Desulfatibacillum_alkenivorans_AK_01:0.26646385):0.018393384[14]):0.028674882[26],((((((Desulfobacterales_bacterium_RIFOXYA12_FULL_46_15:0.15558803,Bacteria_Proteobacteria_deltaepsilon_subdivisions_Deltaproteobacteria_Desulfobacterales_Desulfobacteraceae_Desulfobacula_toluolica_Tol2:0.062440116):0.036787007[80],Bacteria_Proteobacteria_deltaepsilon_subdivisions_Deltaproteobacteria_Desulfobacterales_Desulfobacteraceae_Desulfobacter_postgatei_2ac9:0.105473086):0.024098808[49],Bacteria_Proteobacteria_deltaepsilon_subdivisions_Deltaproteobacteria_Desulfobacterales_Desulfobacteraceae_Desulfospira_joergensenii_DSM_10085:0.054824412):0.028310632[43],Bacteria_Proteobacteria_deltaepsilon_subdivisions_Deltaproteobacteria_Desulfobacterales_Desulfobacteraceae_Desulfotignum_phosphitoxidans_FiPS_3:0.10206821):0.15035538[100],Bacteria_Proteobacteria_deltaepsilon_subdivisions_Deltaproteobacteria_Desulfobacterales_Desulfobacteraceae_Desulfobacterium_autotrophicum_HRM2:0.19960625):0.17174976[100],(Bacteria_Proteobacteria_deltaepsilon_subdivisions_Deltaproteobacteria_Desulfobacterales_Desulfobacteraceae_Desulfobotulus_alkaliphilus_ASO4_4:0.23165092,Bacteria_Proteobacteria_deltaepsilon_subdivisions_Deltaproteobacteria_Desulfobacterales_Desulfobacteraceae_Desulforegula_conservatrix_Mb1Pa_DSM_13527:0.23140635):0.058822475[94]):0.036526315[63]):0.14571664[100],(((Bacteria_Proteobacteria_deltaepsilon_subdivisions_Deltaproteobacteria_Desulfobacterales_Desulfobacteraceae_Desulfobacterium_anilini_DSM_4660:0.21414705,CG2_30_FULL_Deltaproteobacteria_51_40_curated:0.26943946):0.06375593[83],Deltaproteobacteria_bacterium_RBG_19FT_COMBO_46_9:0.2893418):0.12400963[100],Deltaproteobacteria_bacterium_RBG_13_43_22:0.34001613):0.047024988[64]):0.03895371[58],((((((((Bacteria_Thermodesulfobacteria_Thermodesulfobacteria_Thermodesulfobacteriales_Thermodesulfobacteriaceae_Thermodesulfobacterium_hveragerdense_DSM_12571:0.0054185255,Bacteria_Thermodesulfobacteria_Thermodesulfobacteria_Thermodesulfobacteriales_Thermodesulfobacteriaceae_Thermodesulfobacterium_thermophilum_DSM_1276:0.010835438):0.031704232[100],Bacteria_Thermodesulfobacteria_Thermodesulfobacteria_Thermodesulfobacteriales_Thermodesulfobacteriaceae_Thermodesulfobacterium_commune_DSM_2178:0.013646249):0.08691758[100],Bacteria_Thermodesulfobacteria_Thermodesulfobacteria_Thermodesulfobacteriales_Thermodesulfobacteriaceae_Thermodesulfobacterium_hydrogeniphilum_DSM_14290:0.05184807):0.025889194[89],Bacteria_Thermodesulfobacteria_Thermodesulfobacteria_Thermodesulfobacteriales_Thermodesulfobacteriaceae_Thermodesulfobacterium_sp._OPB45:0.05283917):0.20469728[100],(Bacteria_Thermodesulfobacteria_Thermodesulfobacteria_Thermodesulfobacteriales_Thermodesulfobacteriaceae_Thermodesulfatator_atlanticus_DSM_21156:0.03554867,Bacteria_Thermodesulfobacteria_Thermodesulfobacteria_Thermodesulfobacteriales_Thermodesulfobacteriaceae_Thermodesulfatator_indicus_CIR29812_DSM_15286:0.049206153):0.12005628[100]):0.2464116[100],((Bacteria_Proteobacteria_deltaepsilon_subdivisions_Deltaproteobacteria_Syntrophobacterales_Syntrophobacteraceae_Syntrophobacter_fumaroxidans_MPOB:0.1725276,CG2_30_FULL_Syntrophobacteraceae_61_12_curated:0.20982167):0.10232511[100],Bacteria_Proteobacteria_deltaepsilon_subdivisions_Deltaproteobacteria_Syntrophobacterales_Syntrophobacteraceae_Thermodesulforhabdus_norvegica_DSM_9990:0.20121169):0.10955224[100]):0.04100948[79],Bacteria_Proteobacteria_deltaepsilon_subdivisions_Deltaproteobacteria_Desulfarculales_Desulfarculaceae_Desulfarculus_baarsii_DSM_2075:0.38116622):0.034245104[35],(((((CG07_land_8_20_14_0_80_Deltaproteobacteria_60_11_curated:0.03384795,Desulfobacca_sp._RBG_16_60_12:0.026383571):0.081660725[100],Desulfobacca_sp._RBG_16_58_9:0.07811382):0.032217246[96],Deltaproteobacteria_bacterium_RBG_13_60_28:0.09534229):0.05622518[100],Deltaproteobacteria_bacterium_RBG_13_58_19:0.13108134):0.11990304[100],Bacteria_Proteobacteria_deltaepsilon_subdivisions_Deltaproteobacteria_Syntrophobacterales_Syntrophaceae_Desulfobacca_acetoxidans_DSM_11109:0.20739976):0.18806952[100]):0.030317113[10]):0.023272565[6],(((((Bacteria_Proteobacteria_deltaepsilon_subdivisions_Deltaproteobacteria_Desulfobacterales_Desulfobulbaceae_Desulfotalea_psychrophila_LSv54:0.11655408,Desulfobacterales_bacterium_GWB2_56_26:0.15715536):0.050947785[97],Bacteria_Proteobacteria_deltaepsilon_subdivisions_Deltaproteobacteria_Desulfobacterales_Desulfobulbaceae_Desulfocapsa_sulfexigens_DSM_10523:0.17260404):0.13828196[100],Bacteria_Proteobacteria_deltaepsilon_subdivisions_Deltaproteobacteria_Desulfobacterales_Desulfobulbaceae_Desulfobulbus_propionicus_DSM_2032:0.26894593):0.059118357[96],Deltaproteobacteria_bacterium_RIFOXYD12_FULL_57_12:0.19333014):0.04166451[76],(((Deltaproteobacteria_bacterium_RIFOXYD12_FULL_55_16:0.17661457,Bacteria_Proteobacteria_deltaepsilon_subdivisions_Deltaproteobacteria_Desulfobacterales_Desulfobulbaceae_Desulfurivibrio_alkaliphilus_AHT2:0.19838917):0.05906595[99],CG2_30_FULL_Deltaproteobacteria_60_27_curated:0.22731283):0.022006126[24],Deltaproteobacteria_bacterium_RIFOXYD12_FULL_50_9:0.2480492):0.025156396[54]):0.26351112[100]):0.029705439[36],((((((Bacteria_Proteobacteria_deltaepsilon_subdivisions_Deltaproteobacteria_Desulfovibrionales_Desulfovibrionaceae_Bilophila_wadsworthia_3_1_6:0.08140751,Bacteria_Proteobacteria_deltaepsilon_subdivisions_Deltaproteobacteria_Desulfovibrionales_Desulfovibrionaceae_Lawsonia_intracellularis_PHEMN1_00:0.24838966):0.04570384[93],Bacteria_Proteobacteria_deltaepsilon_subdivisions_Deltaproteobacteria_Desulfovibrionales_Desulfovibrionaceae_Desulfovibrio_desulfuricans_subsp._desulfuricans_str._ATCC_27774:0.1267916):0.1423787[100],(CG1_02_FULL_Desulfovibrionales_65_16_curated:0.047795042,Desulfovibrionales_bacterium_GWA2_65_9:0.07218934):0.19261405[100]):0.03367246[70],Bacteria_Proteobacteria_deltaepsilon_subdivisions_Deltaproteobacteria_Desulfovibrionales_Desulfovibrionaceae_Desulfocurvus_vexinensis_DSM_17965:0.1951363):0.05731401[99],Bacteria_Proteobacteria_deltaepsilon_subdivisions_Deltaproteobacteria_Desulfovibrionales_Desulfonatronumaceae_Desulfonatronum_thioautotrophicum_ASO4_1:0.3055612):0.03643977[56],(((Bacteria_Proteobacteria_deltaepsilon_subdivisions_Deltaproteobacteria_Desulfovibrionales_Desulfohalobiaceae_Desulfonatronospira_thiodismutans_ASO3_1_unfinished_sequence:0.18333408,Bacteria_Proteobacteria_deltaepsilon_subdivisions_Deltaproteobacteria_Desulfovibrionales_Desulfohalobiaceae_Desulfonatronovibrio_hydrogenovorans_DSM_9292:0.15857531):0.13857989[100],Bacteria_Proteobacteria_deltaepsilon_subdivisions_Deltaproteobacteria_Desulfovibrionales_Desulfomicrobiaceae_Desulfomicrobium_baculatum_DSM_4028:0.26503292):0.05026614[68],(Bacteria_Proteobacteria_deltaepsilon_subdivisions_Deltaproteobacteria_Desulfovibrionales_Desulfohalobiaceae_Desulfovermiculus_halophilus_DSM_18834:0.27992907,Bacteria_Proteobacteria_deltaepsilon_subdivisions_Deltaproteobacteria_Desulfovibrionales_Desulfohalobiaceae_Desulfohalobium_retbaense_DSM_5692:0.22011025):0.092131376[100]):0.030802663[44]):0.33053556[100]):0.044778816[58],((((((Deltaproteobacteria_bacterium_RIFOXYB2_FULL_66_7:0.059886515,Deltaproteobacteria_bacterium_RIFOXYD2_FULL_66_9:0.0049799955):0.022097902[100],CG2_30_FULL_Deltaproteobacteria_66_27_curated:0.034705665):0.035889007[100],Deltaproteobacteria_bacterium_GWA2_65_63:0.030483736):0.1406905[100],Deltaproteobacteria_bacterium_RBG_16_64_85:0.11150767):0.049436208[56],Deltaproteobacteria_bacterium_GWC2_65_14:0.10904449):0.3130536[100],Bacteria_Proteobacteria_deltaepsilon_subdivisions_Deltaproteobacteria_Syntrophobacterales_Syntrophaceae_Desulfomonile_tiedjei_DCB_1_DSM_6799:0.44950625):0.061800487[19]):0.024136726[11],((((((((Deltaproteobacteria_bacterium_RBG_16_49_23:0.13046317,Deltaproteobacteria_bacterium_RBG_16_48_10:0.06768133):0.014055001[58],Deltaproteobacteria_bacterium_RBG_13_53_10:0.1369833):0.012900466[25],(CG03_land_8_20_14_0_80_cor_Deltaproteobacteria_45_14_curated:0.08343368,Deltaproteobacteria_bacterium_RBG_13_47_9:0.1286189):0.020377018[78]):0.015651245[26],(Deltaproteobacteria_bacterium_RBG_16_47_11:0.11716419,Deltaproteobacteria_bacterium_RBG_13_52_11b:0.1284738):0.025811585[71]):0.026286187[44],Deltaproteobacteria_bacterium_RBG_16_50_11:0.12681864):0.19014189[100],((Deltaproteobacteria_bacterium_RBG_16_54_11:0.09237805,Deltaproteobacteria_bacterium_RBG_13_52_11:0.074976556):0.03138287[85],Deltaproteobacteria_bacterium_RBG_16_54_18:0.13165684):0.2321546[100]):0.063758865[97],Bacteria_Proteobacteria_deltaepsilon_subdivisions_Deltaproteobacteria_Syntrophobacterales_Syntrophorhabdaceae_Syntrophorhabdus_aromaticivorans_UI:0.47174674):0.04284834[67],(((((((Deltaproteobacteria_bacterium_RBG_16_58_17:0.05246222,Syntrophobacterales_bacterium_RBG_19FT_COMBO_59_10:0.06799128):0.02109094[88],Syntrophus_sp._GWC2_56_31:0.08939379):0.017581642[35],CG03_land_8_20_14_0_80_cor_Syntrophobacterales_58_14_curated:0.09291814):0.099330865[100],(CG23_combo_of_CG06-09_8_20_14_all_150_Syntrophobacteraceae_50_8_curated:0.17947604,CG23_combo_of_CG06-09_8_20_14_all_150_Syntrophobacterales_48_27_curated:0.19728732):0.03272569[60]):0.043332685[62],Bacteria_Proteobacteria_deltaepsilon_subdivisions_Deltaproteobacteria_Syntrophobacterales_Syntrophaceae_Syntrophus_aciditrophicus_SB:0.25057617):0.04493274[82],((Deltaproteobacteria_bacterium_RBG_16_44_11:0.02908843,Deltaproteobacteria_bacterium_RBG_19FT_COMBO_43_11:0.034277454):0.07056095[100],Bacteria_Proteobacteria_deltaepsilon_subdivisions_Deltaproteobacteria_Syntrophobacterales_Syntrophaceae_Smithella_sp._F21:0.092515886):0.11027946[100]):0.23407593[100],((Deltaproteobacteria_bacterium_RBG_19FT_COMBO_52_11:0.11972588,Deltaproteobacteria_bacterium_RBG_13_51_10:0.13190593):0.21398193[100],CG2_30_FULL_Deltaproteobacteria_43_15_curated:0.2773827):0.043493986[50]):0.03259345[72]):0.044451315[50]):0.031577095[5],((((((((Desulfuromonadales_bacterium_GWD2_61_12:0.14061113,Pelobacteraceae_bacterium_GWC2_58_13:0.1012748):0.028762858[76],Bacteria_Proteobacteria_deltaepsilon_subdivisions_Deltaproteobacteria_Desulfuromonadales_Pelobacteraceae_Pelobacter_carbinolicus_DSM_2380:0.1621379):0.026303768[65],Bacteria_Proteobacteria_deltaepsilon_subdivisions_Deltaproteobacteria_Desulfuromonadales_Geobacteraceae_Geoalkalibacter_ferrihydriticus_DSM_17813:0.16192147):0.020006707[16],Bacteria_Proteobacteria_deltaepsilon_subdivisions_Deltaproteobacteria_Desulfuromonadales_Desulfuromonadaceae_Desulfuromonas_acetoxidans_DSM_684:0.19151299):0.026203074[51],(Bacteria_Proteobacteria_deltaepsilon_subdivisions_Deltaproteobacteria_Desulfuromonadales_Desulfuromonadaceae_Desulfuromusa_kysingii_DSM_7343:0.14381413,Bacteria_Proteobacteria_deltaepsilon_subdivisions_Deltaproteobacteria_Desulfuromonadales_Geobacteraceae_Geopsychrobacter_electrodiphilus_DSM_16401:0.12504707):0.108158685[100]):0.11347636[100],(((Geobacteraceae_bacterium_GWC2_48_7:0.14788716,Geobacteraceae_bacterium_GWC2_53_11:0.089248):0.06134129[100],Bacteria_Proteobacteria_deltaepsilon_subdivisions_Deltaproteobacteria_Desulfuromonadales_Geobacteraceae_Geobacter_lovleyi_SZ:0.1325232):0.08468507[100],Geobacteraceae_bacterium_GWC2_58_44:0.15007722):0.108637124[100]):0.11452368[100],(Deltaproteobacteria_bacterium_GWA2_47_9:0.33768964,Deltaproteobacteria_bacterium_RBG_13_65_10:0.4380832):0.04287787[41]):0.031684738[34],((((((Deltaproteobacteria_bacterium_GWA2_55_10:0.07481748,Deltaproteobacteria_bacterium_GWC2_55_46:0.08261786):0.037009142[97],Deltaproteobacteria_bacterium_GWA2_54_12:0.08692776):0.07982794[100],Deltaproteobacteria_bacterium_GWB2_55_19:0.14181761):0.03386462[65],Deltaproteobacteria_bacterium_RBG_19FT_COMBO_58_16:0.19355702):0.035175916[89],Bacteria_Proteobacteria_RIFCSPLOWO2_02_FULL_Proteobacteria_53_8:0.20329319):0.15430504[100],((((Deltaproteobacteria_bacterium_RIFCSPLOWO2_02_FULL_42_39:0.14058915,Deltaproteobacteria_bacterium_RIFCSPHIGHO2_02_FULL_43_33:0.089008495):0.025786169[40],Deltaproteobacteria_bacterium_RIFCSPLOWO2_02_44_9:0.13392976):0.01928308[37],Deltaproteobacteria_bacterium_RBG_16_42_7:0.10843646):0.12545742[100],Deltaproteobacteria_bacterium_GWC2_42_11:0.24957798):0.051314294[90]):0.19322601[100]):0.031377293[6]):0.02987763[19],(((((((((((CG22_combo_CG10-13_8_21_14_all_Bdellovibrionales_38_13_curated:0.20021756,Bacteria_Proteobacteria_deltaepsilon_subdivisions_Deltaproteobacteria_Bdellovibrionales_Bacteriovoracaceae_Bacteriovorax_marinus_SJ:0.14839429):0.040546123[69],CG22_combo_CG10-13_8_21_14_all_Bdellovibrio_39_27_curated:0.21554689):0.061149493[99],Bacteria_Bdellovibrio_Bdellovibrionales_Bacteroivoracaceae_GWA2_Bdellovibrionales_49_15:0.31027678):0.036951266[47],Bdellovibrionales_bacterium_RIFOXYC1_FULL_39_130:0.25295508):0.051958412[73],Bacteria_Bdellovibrio_Bdellovibrionales_Bacteroivoracaceae_RIFOXYA1_FULL_Bacteriovorax_38_20:0.24980624):0.37969437[100],((((Bdellovibrionales_bacterium_GWB1_55_8:0.11390742,Bdellovibrionales_bacterium_RIFOXYD1_FULL_55_31:0.08873706):0.03431526[97],Bacteria_Bdellovibrio_Bdellovibrionales_Bdellovibrionaceae_GWA1_Bdellovibrionales_52_35:0.09884665):0.054975644[99],Bdellovibrionales_bacterium_RIFOXYD1_FULL_44_7:0.12580194):0.04515281[74],Bacteria_Bdellovibrio_Bdellovibrionales_Bacteroivoracaceae_RIFOXYD1_FULL_Bdellovibrionales_53_11:0.14156635):0.30567667[100]):0.091303125[99],((((Bdellovibrionales_bacterium_RIFCSPHIGHO2_02_FULL_40_15:0.23178382,Bacteria_Proteobacteria_deltaepsilon_subdivisions_Deltaproteobacteria_Bdellovibrionales_Bdellovibrionaceae_Bdellovibrio_bacteriovorus_HD100:0.11949786):0.034862168[44],CG10_big_fil_rev_8_21_14_0_10_Bdellovibrio_47_8_curated:0.20606701):0.12175157[100],Bacteria_Bdellovibrio_Bdellovibrionales_RBG_16_Bdellovibrionales_40_8:0.3291373):0.08432465[100],CG10_big_fil_rev_8_21_14_0_10_Bdellovibrionales_45_34_curated:0.28485748):0.26487708[100]):0.052243117[62],((Deltaproteobacteria_bacterium_RIFCSPHIGHO2_02_FULL_38_15:0.27161184,Deltaproteobacteria_bacterium_RIFCSPHIGHO2_02_FULL_40_11:0.31293458):0.2750699[100],Deltaproteobacteria_bacterium_RIFCSPHIGHO2_12_FULL_43_9:0.5261707):0.06030455[47]):0.042672392[48],((((((Deltaproteobacteria_bacterium_RIFCSPHIGHO2_02_FULL_44_16:0.32862952,CG11_big_fil_rev_8_21_14_0_20_Deltaproteobacteria_42_23_curated:0.35124317):0.10146461[100],CG07_land_8_20_14_0_80_Deltaproteobacteria_38_7_curated:0.33341074):0.08450802[100],(Deltaproteobacteria_bacterium_RIFCSPHIGHO2_02_FULL_44_53:0.1741656,Deltaproteobacteria_bacterium_RIFCSPLOWO2_02_FULL_46_8:0.19067882):0.27687564[100]):0.052147295[76],((Deltaproteobacteria_bacterium_RIFCSPLOWO2_02_FULL_47_10:0.17029063,CG11_big_fil_rev_8_21_14_0_20_Deltaproteobacteria_49_13_curated:0.20207801):0.20440277[100],CG11_big_fil_rev_8_21_14_0_20_Deltaproteobacteria_47_16_curated:0.41353485):0.103100225[100]):0.079966865[96],((Deltaproteobacteria_bacterium_GWA2_45_12:0.25992855,Deltaproteobacteria_bacterium_RIFCSPLOWO2_12_FULL_40_28:0.26317546):0.228212[100],Deltaproteobacteria_bacterium_RIFCSPLOWO2_02_FULL_50_16:0.46662098):0.05863198[63]):0.069495685[100],CG11_big_fil_rev_8_21_14_0_20_Deltaproteobacteria_45_16_curated:0.69998723):0.04474199[44]):0.039323714[60],(((((((Bacteria_Proteobacteria_deltaepsilon_subdivisions_Deltaproteobacteria_Myxococcales_Cystobacterineae_Myxococcaceae_Corallococcus_coralloides_DSM_2259:0.049560748,Bacteria_Proteobacteria_deltaepsilon_subdivisions_Deltaproteobacteria_Myxococcales_Cystobacterineae_Myxococcaceae_Myxococcus_xanthus_DK_1622:0.053311724):0.023719033[88],Bacteria_Proteobacteria_deltaepsilon_subdivisions_Deltaproteobacteria_Myxococcales_Cystobacterineae_Cystobacteraceae_Stigmatella_aurantiaca_DW43_1:0.0722488):0.027570056[70],Bacteria_Proteobacteria_deltaepsilon_subdivisions_Deltaproteobacteria_Myxococcales_Cystobacterineae_Cystobacteraceae_Cystobacter_violaceus_Cb_vi76:0.07017973):0.20873562[100],(Bacteria_Proteobacteria_deltaepsilon_subdivisions_Deltaproteobacteria_Myxococcales_Cystobacterineae_Myxococcaceae_Anaeromyxobacter_dehalogenans_2CP_C:0.109604254,Anaeromyxobacter_sp._RBG_16_69_14:0.107827894):0.18282779[100]):0.16604029[100],Deltaproteobacteria_bacterium_RIFOXYA12_FULL_58_15:0.43217126):0.058579225[29],(((((Bacteria_Proteobacteria_deltaepsilon_subdivisions_Deltaproteobacteria_Myxococcales_Nannocystineae_Nannocystaceae_Plesiocystis_pacifica_SIR_1_unfinished_sequence:0.08187605,Bacteria_Proteobacteria_deltaepsilon_subdivisions_Deltaproteobacteria_Myxococcales_Sorangiineae_Sandaracinaceae_Sandaracinus_amylolyticus_DSM_53668:0.11163618):0.17729987[100],Bacteria_Proteobacteria_deltaepsilon_subdivisions_Deltaproteobacteria_Myxococcales_Nannocystineae_Nannocystaceae_Nannocystis_exedens_ATCC_25963:0.23470375):0.23271284[100],Bacteria_Proteobacteria_deltaepsilon_subdivisions_Deltaproteobacteria_Myxococcales_Nannocystineae_Kofleriaceae_Haliangium_ochraceum_DSM_14365:0.3667429):0.085305944[99],Deltaproteobacteria_bacterium_RBG_16_71_12:0.50663036):0.048889067[25],((Bacteria_Proteobacteria_deltaepsilon_subdivisions_Deltaproteobacteria_Myxococcales_Sorangiineae_Polyangiaceae_Sorangium_cellulosum_So0157_2:0.08625583,Bacteria_Proteobacteria_deltaepsilon_subdivisions_Deltaproteobacteria_Myxococcales_Sorangiineae_Polyangiaceae_Chondromyces_apiculatus_DSM_436:0.0922644):0.38821524[100],CG_4_9_14_3_um_filter_150_Deltaproteobacteria_63_12_curated:0.45446855):0.06037175[18]):0.037190698[21]):0.06280892[74],Deltaproteobacteria_bacterium_RIFOXYA12_FULL_61_11:0.55854136):0.033725373[41]):0.03570261[47],((((Deltaproteobacteria_bacterium_RIFCSPLOWO2_12_FULL_60_16:0.091397315,Deltaproteobacteria_bacterium_GWD2_55_8:0.09070035):0.038592342[96],Deltaproteobacteria_bacterium_RIFCSPLOWO2_12_FULL_60_19:0.1788556):0.039432384[76],Deltaproteobacteria_bacterium_RIFCSPLOWO2_12_FULL_57_22:0.13404398):0.2786557[100],Deltaproteobacteria_bacterium_RBG_13_61_14:0.48505434):0.07967839[56]):0.036676195[35]):0.03129294[58],(((Bacteria_CP_Dadabacteria_LAC_COMBO_lowCGbin1_like_51_6394_partial:0.0015668542,Bacteria_CP_Dadabacteria_LAC_S2O1_bin1_lowgc_50_27:0.0043781097):0.048406575[100],Bacteria_CP_Dadabacteria_LAC_COMBO_lowcgbin1_52_3600:0.03531739):0.296512[100],(Candidatus_Dadabacteria_bacterium_RIFCSPHIGHO2_12_FULL_53_21:0.25754026,Candidatus_Dadabacteria_bacterium_RBG_19FT_COMBO_40_33:0.24483596):0.07685008[83]):0.3366352[100]):0.03045216[34],((((((((((((Bacteria_Nitrospirae_RBG_19FT_COMBO_Thermodesulfovibrio_41_18:0.042280678,CG_4_9_14_3_um_filter_150_Nitrospirae_41_27_curated:0.046136796):0.04236196[100],Bacteria_Nitrospirae_RBG_13_Nitrospirae_39_12:0.13122642):0.017301766[78],(Bacteria_Nitrospirae_RBG_19FT_COMBO_Thermodesulfovibrio_42_12:0.11216237,Bacteria_Nitrospirae_RBG_13_Nitrospirae_41_22:0.09453777):0.019262882[56]):0.023391131[83],Bacteria_Nitrospira_uncultured_SMTZ_35:0.17632572):0.041393247[99],(Nitrospirae_bacterium_RBG_13_43_8:1.0000005E-6,Bacteria_Nitrospirae_RBG_13_Nitrospirae_43_8:0.0026895332):0.19540495[100]):0.06224596[100],(((Bacteria_Nitrospirae_RBG_16_Nitrospirae_43_8:0.035169143,Bacteria_Nitrospirae_GWF2_Nitrospirae_44_13:0.029684797):0.029067071[99],CG02_land_8_20_14_3_00_150_Nitrospirae_44_33_curated:0.061921146):0.12926467[100],Bacteria_Nitrospirae_BJP_IG2158_Nitrospirae_45_240:0.24101125):0.03755185[91]):0.05377107[99],((Bacteria_Nitrospirae_GWB2_Nitrospirae_47_37:0.21250308,Bacteria_Nitrospirae_Nitrospira_Nitrospirales_Nitrospiraceae_Thermodesulfovibrio_yellowstonii_DSM_11347:0.28375867):0.0801593[100],Bacteria_Nitrospirae_Nitrospira_Nitrospirales_Nitrospiraceae_Candidatus_Magnetobacterium_sp._MYR_1:0.3322993):0.026497398[77]):0.07998002[100],((Bacteria_Nitrospira_uncultured_SG8_35_1:0.1503047,Bacteria_Nitrospira_uncultured_SG8_35_4:0.14981334):0.14146905[100],Bacteria_Nitrospirae_RIFCSPHIGHO2_02_FULL_Nitrospirae_40_19:0.23891059):0.06273697[99]):0.13167103[100],((((Bacteria_Nitrospirae_GWC2_Nitrospirae_56_14:0.093325056,Bacteria_Nitrospirae_GWC2_Nitrospirae_57_9:0.08769271):0.03941774[98],Bacteria_Nitrospirae_RBG_19FT_COMBO_Nitrospirae_55_12:0.09760298):0.042794805[99],Bacteria_Nitrospirae_GWC2_Nitrospirae_57_13:0.12533626):0.1899209[100],Bacteria_Nitrospirae_RBG_16_Nitrospirae_64_22:0.38694122):0.06866995[97]):0.030020896[80],(((((((Bacteria_Nitrospirae_RBG_19FT_COMBO_Nitrospirae_58_9:0.14998733,Bacteria_Nitrospirae_Nitrospira_Candidatus_Nitrospira_defluvii:0.1236585):0.07983608[100],Bacteria_Nitrospirae_RIFCSPLOWO2_02_FULL_Nitrospirae_62_14:0.18404534):0.07856489[100],CG_4_9_14_3_um_filter_150_Nitrospirae_51_5_curated:0.36589402):0.16176821[100],Bacteria_Nitrospirae_RIFCSPHIGHO2_01_FULL_Nitrospirae_66_17:0.33397925):0.0491395[82],Bacteria_Nitrospirae_Nitrospira_Nitrospirales_Nitrospiraceae_Leptospirillum_ferriphilum_YSK:0.5616522):0.053761162[78],(Bacteria_Nitrospirae_RBG_16_Nitrospirae_43_11:0.18336315,Bacteria_Nitrospirae_RifCSPlowO2_12_Nitrospirae_42_9:0.18483609):0.2546088[100]):0.03444744[78],Bacteria_Nitrospirae_RBG_19FT_COMBO_Nitrospirae_42_15:0.307528):0.049183622[95]):0.06528598[100],(CG18_big_fil_WC_8_21_14_2_50_Nitrospirae_70_55_curated:0.5176544,CG2_30_FULL_Nitrospirae_53_67_curated:0.36339843):0.123332456[94]):0.041922323[55],(((((((((Bacteria_Nitrospinae_Nitrospinia_Nitrospinales_Nitrospinaceae_Nitrospina_sp._SCGC_AAA288_L16:0.01645377,Bacteria_Nitrospinae_Nitrospinia_Nitrospinales_Nitrospinaceae_Nitrospina_sp._AB_629_B18:0.06481222):0.036328964[100],Bacteria_Nitrospinae_Nitrospinia_Nitrospinales_Nitrospinaceae_Nitrospina_sp._AB_629_B06:0.061186835):0.1958767[100],((CG11_big_fil_rev_8_21_14_0_20_Nitrospinae_45_15_curated:0.21170717,CG11_big_fil_rev_8_21_14_0_20_Nitrospinae_56_8_curated:0.16509496):0.05241254[99],CG22_combo_CG10-13_8_21_14_all_Nitrospinae_47_10_curated:0.20124574):0.034314338[87]):0.05105154[95],Bacteria_Nitrospirae_RIFCSPLOWO2_12_FULL_Nitrospinae_47_7:0.24628453):0.20541829[100],(Bacteria_Nitrospinae_RifCSPlowO2_12_Nitrospinae_39_15:0.1438771,Bacteria_Nitrospinae_RIFCSPLOWO2_01_FULL_Nitrospinae_39_10:0.12673521):0.24210025[100]):0.06353102[97],((Bacteria_CP_Tectomicrobia_Candidatus_Entotheonella_sp._TSY2:0.038586266,Bacteria_CP_Tectomicrobia_Candidatus_Entotheonella_sp._TSY1:0.034478344):0.38769305[100],Bacteria_Nitrospinae_RIFCSPLOWO2_12_FULL_Nitrospinae_45_22:0.35431927):0.06266088[65]):0.044336427[76],Candidatus_Tectomicrobia_bacterium_RIFCSPLOWO2_12_FULL_69_37:0.6237586):0.03661091[28],((Candidatus_Schekmanbacteria_bacterium_RIFCSPLOWO2_12_FULL_38_15:0.059143595,Candidatus_Schekmanbacteria_bacterium_RBG_16_38_10:0.05076287):0.12625822[100],Candidatus_Schekmanbacteria_bacterium_GWA2_38_11:0.16106878):0.33667707[100]):0.036357902[15],((((((candidate_division_NC10_bacterium_RBG_16_65_8:1.0000005E-6,Bacteria_NC10_RBG_16_NC10_65_8:7.310167E-4):0.12636393[100],Bacteria_NC10_RIFCSPLOWO2_02_FULL_NC10_66_22:0.07858946):0.14835396[100],Bacteria_CP_NC10_Candidatus_Methylomirabilis_oxyfera:0.29106683):0.059949923[96],Bacteria_CP_NC10_CSP1_5:0.27983513):0.1629156[100],((((Candidatus_Rokubacteria_bacterium_RIFCSPLOWO2_02_FULL_68_19:0.008247039,Candidatus_Rokubacteria_bacterium_RIFCSPHIGHO2_02_FULL_69_13:0.04419514):0.16887292[100],Candidatus_Rokubacteria_bacterium_GWC2_70_16:0.16006604):0.043020464[100],((Bacteria_CP_Rokubacteria_13_1_40CM_Rokubacteria_69_27:0.08565013,Bacteria_CP_Rokubacteria_13_2_20CM_2_Rokubacteria_64_8:0.11298777):0.029638996[85],(Bacteria_CP_Rokubacteria_13_1_20CM_4_Rokubacteria_70_14:0.10154004,Candidatus_Rokubacteria_bacterium_GWA2_73_35:0.09296579):0.014957723[33]):0.04068645[92]):0.1176859[100],Candidatus_Rokubacteria_bacterium_RIFCSPLOWO2_02_FULL_71_18:0.26254907):0.22152774[100]):0.07683727[99],((Bacteria_Modulibacteria_KSB3_bacterium_UASB14:0.14334655,Bacteria_Modulibacteria_KSB3_bacterium_UASB270:0.14086683):0.26556125[100],Candidatus_Schekmanbacteria_bacterium_RBG_13_48_7:0.49986276):0.054153293[40]):0.035750717[16]):0.028062642[19]):0.025238797[24]):0.02834487[30]):0.019955164[6],((((((((((Bacteria_FibrobacteresAcidobacteria_group_Acidobacteria_Acidobacteriia_Acidobacteriales_Acidobacteriaceae_Edaphobacter_aggregans_DSM_19364:0.08086283,Bacteria_FibrobacteresAcidobacteria_group_Acidobacteria_Acidobacteriia_Acidobacteriales_Acidobacteriaceae_Acidobacterium_sp._MP5ACTX8:0.09024561):0.03129539[86],Bacteria_FibrobacteresAcidobacteria_group_Acidobacteria_Acidobacteriia_Acidobacteriales_Acidobacteriaceae_Terriglobus_saanensis_SP1PR4:0.13047129):0.058579672[100],Bacteria_FibrobacteresAcidobacteria_group_Acidobacteria_Acidobacteriia_Acidobacteriales_Acidobacteriaceae_Acidobacterium_capsulatum_ATCC_51196:0.09742564):0.090098895[100],Bacteria_FibrobacteresAcidobacteria_group_Acidobacteria_Acidobacteriia_Acidobacteriales_Acidobacteriaceae_Candidatus_Koribacter_versatilis_Ellin345:0.17660359):0.16318823[100],(Bacteria_FibrobacteresAcidobacteria_group_Acidobacteria_Solibacteres_Solibacterales_Solibacteraceae_Solibacter_usitatus_Ellin6076:0.1739855,Bacteria_FibrobacteresAcidobacteria_group_Acidobacteria_unclassified_Acidobacteria_Bryobacter_aggregatus_DSM_18758:0.24064833):0.12247127[100]):0.05340071[94],((((Bacteria_Acidobacteria_RIFCSPLOWO2_02_FULL_Acidobacteria_61_28:0.113703914,Bacteria_Acidobacteria_RIFCSPLOWO2_12_FULL_Acidobacteria_60_22:0.10585815):0.038984805[85],Bacteria_Acidobacteria_RIFCSPLOWO2_02_FULL_Acidobacteria_60_20:0.20678759):0.030509207[69],(Bacteria_Acidobacteria_RIFCSPLOWO2_12_FULL_Acidobacteria_54_10:0.22053826,Bacteria_Acidobacteria_RIFCSPLOWO2_12_FULL_Acidobacteria_59_11:0.08952666):0.057999473[100]):0.052094243[100],Bacteria_Acidobacteria_RIFCSPLOWO2_02_FULL_Acidobacteria_59_13:0.15940644):0.14667402[100]):0.052981317[76],Bacteria_Acidobacteria_RIFCSPHIGHO2_01_FULL_Acidobacteria_67_28:0.3316896):0.095312454[100],(((((((Bacteria_Acidobacteria_RIFCSPLOWO2_12_FULL_Acidobacteria_67_14b:0.0030935528,Acidobacteria_bacterium_RIFCSPLOWO2_12_FULL_67_14b:1.0000005E-6):0.08250001[100],Bacteria_Acidobacteria_RIFCSPLOWO2_12_FULL_Acidobacteria_65_11:0.08446975):0.02286116[40],Bacteria_Acidobacteria_RIFCSPLOWO2_02_FULL_Acidobacteria_65_29:0.08640669):0.085633956[100],((Bacteria_Acidobacteria_RBG_16_Acidobacteria_68_9:0.011891415,Acidobacteria_bacterium_RBG_16_68_9:0.0018815605):0.15471631[100],Bacteria_Acidobacteria_RIFCSPLOWO2_12_FULL_Acidobacteria_66_21:0.11721427):0.039444927[56]):0.033082776[44],(Bacteria_Acidobacteria_RIFCSPLOWO2_02_FULL_Acidobacteria_68_18:0.057517853,Bacteria_Acidobacteria_RIFCSPLOWO2_02_FULL_Acidobacteria_67_21:0.076382406):0.086569965[100]):0.05222005[59],Bacteria_Acidobacteria_RIFCSPLOWO2_12_FULL_Acidobacteria_66_10:0.17907073):0.17142436[100],Bacteria_Acidobacteria_RBG_16_Acidobacteria_70_10:0.32871994):0.08685467[100]):0.07075326[94],((((Bacteria_FibrobacteresAcidobacteria_group_Acidobacteria_unclassified_Acidobacteria_Thermoanaerobaculum_aquaticum_MP_01:0.12083268,Bacteria_Acidobacteria_RBG_13_Acidobacteria_68_16:0.19631107):0.21542706[100],Bacteria_Acidobacteria_RBG_16_Acidobacteria_64_8:0.39079225):0.08644935[98],CG_SAG_2014_w16S_Bacteria_49_1:0.56053454):0.046523355[49],((Bacteria_FibrobacteresAcidobacteria_group_Acidobacteria_Holophagae_Holophagales_Holophagaceae_Geothrix_fermentans_DSM_14018:0.07282171,Bacteria_FibrobacteresAcidobacteria_group_Acidobacteria_Holophagae_Holophagales_Holophagaceae_Holophaga_foetida_TMBS4_DSM_6591:0.10091167):0.35501006[100],CG_4_9_14_3_um_filter_150_Acidobacteria_49_7_curated:0.4647681):0.08439105[78]):0.020400478[28]):0.05110908[42],((((((Candidatus_Aminicenantes_bacterium_RBG_16_63_16:0.1393948,Candidatus_Aminicenantes_bacterium_RBG_19FT_COMBO_59_29:0.10310151):0.03500018[91],Candidatus_Aminicenantes_bacterium_RBG_13_59_9:0.15198557):0.04728891[99],(Candidatus_Aminicenantes_bacterium_RBG_19FT_COMBO_65_30:0.046120595,Candidatus_Aminicenantes_bacterium_RBG_13_64_14:0.06380543):0.20369746[100]):0.03417777[86],(Candidatus_Aminicenantes_bacterium_RBG_13_62_12:0.20213261,Candidatus_Aminicenantes_bacterium_RBG_13_63_10:0.19589724):0.06299378[99]):0.062377453[99],(((Bacteria_CP_OP8_candidate_division_OP8_bacterium_SCGC_AAA252_F08_Combined_Assembly_OP8_2__OP8:0.0017679242,Bacteria_CP_OP8_candidate_division_OP8_bacterium_SCGC_AAA252_O11_SAK_001_85:0.0014304591):0.0027547916[72],Bacteria_CP_OP8_candidate_division_OP8_bacterium_SCGC_AAA252_A02_Combined_Assembly_OP8_1__OP8:0.0027742363):0.15145753[100],(Bacteria_CP_OP8_candidate_division_OP8_bacterium_SCGC_AAA255_E10_SAK_001_126:0.030482449,Bacteria_CP_OP8_candidate_division_OP8_bacterium_SCGC_AAA252_K06_SAK_001_60:0.010117877):0.22335324[100]):0.09182394[100]):0.29920375[100],Candidatus_Fischerbacteria_bacterium_RBG_13_37_8:0.54918694):0.068770036[63]):0.1089087[99]):0.041109804[17],((((((((((((((((((((((((((((((((Bacteria_Actinobacteria_Actinobacteria_Actinobacteridae_Actinomycetales_Micrococcineae_Microbacteriaceae_Glaciibacter_superstes_DSM_21135:0.038910702,Bacteria_Actinobacteria_Actinobacteria_Actinobacteridae_Actinomycetales_Micrococcineae_Microbacteriaceae_Cryobacterium_sp._MLB_32:0.06951381):0.02681128[99],Bacteria_Actinobacteria_Actinobacteria_Actinobacteridae_Actinomycetales_Micrococcineae_Microbacteriaceae_Herbiconiux_sp._YR403:0.06932691):0.018308258[48],Bacteria_Actinobacteria_Actinobacteria_Actinobacteridae_Actinomycetales_Micrococcineae_Microbacteriaceae_Clavibacter_michiganensis_subsp._michiganensis_NCPPB_382:0.09780214):0.016113928[43],((Bacteria_Actinobacteria_Actinobacteria_Actinobacteridae_Actinomycetales_Micrococcineae_Microbacteriaceae_Humibacter_albus_DSM_18994:0.047507778,Bacteria_Actinobacteria_Actinobacteria_Actinobacteridae_Actinomycetales_Micrococcineae_Microbacteriaceae_Curtobacterium_ginsengisoli_DSM_22003:0.07601888):0.026104242[97],(Bacteria_Actinobacteria_Actinobacteria_Actinobacteridae_Actinomycetales_Micrococcineae_Microbacteriaceae_Leifsonia_xyli_xyli_CTCB07:0.032927833,Bacteria_Actinobacteria_Actinobacteria_Actinobacteridae_Actinomycetales_Micrococcineae_Microbacteriaceae_Cryocola_sp._340MFSha3.1:0.016171383):0.03837272[100]):0.015997134[63]):0.014110776[35],Bacteria_Actinobacteria_Actinobacteria_Actinobacteridae_Actinomycetales_Micrococcineae_Microbacteriaceae_Agromyces_subbeticus_DSM_16689:0.06926515):0.013098939[49],(((Bacteria_Actinobacteria_Actinobacteria_Actinobacteridae_Actinomycetales_Micrococcineae_Microbacteriaceae_Agrococcus_lahaulensis_DSM_17612:0.11552667,Bacteria_Actinobacteria_Actinobacteria_Actinobacteridae_Actinomycetales_Micrococcineae_Microbacteriaceae_Leucobacter_chromiiresistens_JG_31:0.11469498):0.029067243[43],Bacteria_Actinobacteria_Actinobacteria_Actinobacteridae_Actinomycetales_Micrococcineae_Microbacteriaceae_Microbacterium_paraoxydans_DH1b:0.0829602):0.0128958365[32],Bacteria_Actinobacteria_Actinobacteria_Actinobacteridae_Actinomycetales_Micrococcineae_Microbacteriaceae_Rathayibacter_toxicus_DSM_7488:0.10068924):0.016663792[21]):0.019842627[25],((Bacteria_Actinobacteria_Actinobacteria_Micrococcales_Microbacteriaceae_Zimmermannella_faecalis_ATCC_13722:0.055318445,Bacteria_Actinobacteria_Actinobacteria_Actinobacteridae_Actinomycetales_Micrococcineae_Microbacteriaceae_Gulosibacter_molinativorax_DSM_13485:0.0766077):0.12253767[100],(Bacteria_Actinobacteria_Actinobacteria_Actinobacteridae_Actinomycetales_Micrococcineae_Microbacteriaceae_Curtobacterium_sp._9128:0.02250749,Bacteria_Actinobacteria_Actinobacteria_Actinobacteridae_Actinomycetales_Micrococcineae_Microbacteriaceae_Curtobacterium_flaccumfaciens_UCD_AKU:0.027373115):0.06804072[100]):0.016810896[16]):0.020931175[42],Bacteria_Actinobacteria_Actinobacteria_Actinobacteridae_Actinomycetales_Micrococcineae_Microbacteriaceae_Salinibacterium_amurskyense_PAMC_21357:0.1320366):0.0440983[96],(Bacteria_Actinobacteria_Actinobacteria_Micrococcales_Microbacteriaceae_Candidatus_Rhodoluna_lacicola_MWH_Ta8_Sequence_finished_Aug._2010:0.12173536,Bacteria_Actinobacteria_marine_actinobacterium_IMCC13023:0.19870561):0.05854567[100]):0.07730911[100],((((Bacteria_Actinobacteria_Actinobacteria_Actinobacteridae_Actinomycetales_Micrococcineae_Micrococcaceae_Citricoccus_sp._CH26A:0.05725828,Bacteria_Actinobacteria_Actinobacteria_Actinobacteridae_Actinomycetales_Micrococcineae_Micrococcaceae_Micrococcus_luteus_NCTC_2665:0.07166773):0.03660216[92],(Bacteria_Actinobacteria_Actinobacteria_Actinobacteridae_Actinomycetales_Micrococcineae_Micrococcaceae_Nesterenkonia_alba_DSM_19423:0.13904081,Bacteria_Actinobacteria_Actinobacteria_Actinobacteridae_Actinomycetales_Micrococcineae_Yaniellaceae_Yaniella_halotolerans_DSM_15476:0.1844728):0.034614567[43]):0.04283289[100],(Bacteria_Actinobacteria_Actinobacteria_Actinobacteridae_Actinomycetales_Micrococcineae_Micrococcaceae_Kocuria_rhizophila_DC2201:0.095176086,Bacteria_Actinobacteria_Actinobacteria_Micrococcales_Micrococcaceae_Rothia_dentocariosa_ATCC_17931:0.11595793):0.04272942[100]):0.018588936[53],((Bacteria_Actinobacteria_Actinobacteria_Actinobacteridae_Actinomycetales_Micrococcineae_Micrococcaceae_Renibacterium_salmoninarum_ATCC_33209:0.061559975,Bacteria_Actinobacteria_Actinobacteria_Actinobacteridae_Actinomycetales_Micrococcineae_Micrococcaceae_Arthrobacter_phenanthrenivorans_Sphe3:0.052887917):0.020976193[83],Bacteria_Actinobacteria_Actinobacteria_Actinobacteridae_Actinomycetales_Micrococcineae_Micrococcaceae_Acaricomes_phytoseiuli_DSM_14247:0.06182928):0.047057766[100]):0.042391308[100]):0.028280878[89],Bacteria_Actinobacteria_Actinobacteria_Actinobacteridae_Actinomycetales_Micrococcineae_Brevibacteriaceae_Brevibacterium_linens_BL2:0.17621157):0.0330823[97],((((((((((Bacteria_Actinobacteria_Actinobacteria_Actinobacteridae_Actinomycetales_Micrococcineae_Promicromonosporaceae_Xylanimonas_cellulosilytica_DSM_15894:0.0538441,Bacteria_Actinobacteria_Actinobacteria_Actinobacteridae_Actinomycetales_Micrococcineae_Promicromonosporaceae_Promicromonospora_kroppenstedtii_RS16_DSM_19349:0.062004924):0.0129993[60],Bacteria_Actinobacteria_Actinobacteria_Actinobacteridae_Actinomycetales_Micrococcineae_Promicromonosporaceae_Isoptericola_variabilis_225:0.039958883):0.011677291[85],Bacteria_Actinobacteria_Actinobacteria_Actinobacteridae_Actinomycetales_Micrococcineae_Jonesiaceae_Jonesia_denitrificans_DSM_20603:0.123175375):0.018186832[58],Bacteria_Actinobacteria_Actinobacteria_Actinobacteridae_Actinomycetales_Micrococcineae_Promicromonosporaceae_Cellulosimicrobium_cellulans_J36_ICCI:0.03817998):0.010808246[44],(Bacteria_Actinobacteria_Actinobacteria_Actinobacteridae_Actinomycetales_Micrococcineae_Cellulomonadaceae_Cellulomonas_flavigena_DSM_20109:0.077957205,Bacteria_Actinobacteria_Actinobacteria_Actinobacteridae_Actinomycetales_Micrococcineae_Cellulomonadaceae_Actinotalea_ferrariae_CF5_4:0.07171564):0.021887671[96]):0.0126283895[60],Bacteria_Actinobacteria_Actinobacteria_Actinobacteridae_Actinomycetales_Micrococcineae_Sanguibacteraceae_Sanguibacter_keddieii_DSM_10542:0.07517331):0.014004448[76],Bacteria_Actinobacteria_Actinobacteria_Actinobacteridae_Actinomycetales_Micrococcineae_Cellulomonadaceae_Paraoerskovia_marina_DSM_21750:0.07848007):0.03442074[100],((Bacteria_Actinobacteria_Actinobacteria_Actinobacteridae_Actinomycetales_Micrococcineae_Beutenbergiaceae_Beutenbergia_cavernae_DSM_12333:0.09184307,Bacteria_Actinobacteria_Actinobacteria_Actinobacteridae_Actinomycetales_Micrococcineae_unclassified_Micrococcineae_Ruania_albidiflava_DSM_18029:0.104288764):0.026414115[99],Bacteria_Actinobacteria_Actinobacteria_Actinobacteridae_Actinomycetales_Micrococcineae_Bogoriellaceae_Georgenia_sp._SUBG003:0.08135344):0.018564796[82]):0.039485693[95],(((((Bacteria_Actinobacteria_Actinobacteria_Actinobacteridae_Bifidobacteriales_Bifidobacteriaceae_Bifidobacterium_animalis_animalis_ATCC_25527:0.06742103,Bacteria_Actinobacteria_Actinobacteria_Actinobacteridae_Bifidobacteriales_Bifidobacteriaceae_Gardnerella_vaginalis_409_05:0.07284129):0.044962246[98],(Bacteria_Actinobacteria_Actinobacteria_Actinobacteridae_Bifidobacteriales_Bifidobacteriaceae_Scardovia_inopinata_F0304_genomic_scaffold_supercont1.1:0.055503152,Bacteria_Actinobacteria_Actinobacteria_Actinobacteridae_Bifidobacteriales_Bifidobacteriaceae_Parascardovia_denticolens_DSM_10105_Contig1484:0.063501805):0.04216068[100]):0.03166106[67],Bacteria_Actinobacteria_Actinobacteria_Actinobacteridae_Bifidobacteriales_Bifidobacteriaceae_Alloscardovia_omnicolens_DSM_21503:0.07194529):0.30711913[100],((Bacteria_Actinobacteria_Actinobacteria_Actinobacteridae_Actinomycetales_Actinomycineae_Actinomycetaceae_Trueperella_pyogenes_TP6375:0.13470997,Bacteria_Actinobacteria_Actinobacteria_Actinobacteridae_Actinomycetales_Actinomycineae_Actinomycetaceae_Arcanobacterium_haemolyticum_DSM_20595:0.093260966):0.05827671[100],Bacteria_Actinobacteria_Actinobacteria_Actinobacteridae_Actinomycetales_Actinomycineae_Actinomycetaceae_Actinobaculum_schaalii_CCUG_27420:0.14388023):0.07026651[100]):0.025079587[25],((Bacteria_Actinobacteria_Actinobacteria_Actinobacteridae_Actinomycetales_Actinomycineae_Actinomycetaceae_Actinomyces_naeslundii_Howell_279_ATCC_12104:0.004247874,Bacteria_Actinobacteria_Actinobacteria_Actinobacteridae_Actinomycetales_Actinomycineae_Actinomycetaceae_Actinomyces_sp._oral_taxon_170_str._F0386:0.014771886):0.13812762[100],(Bacteria_Actinobacteria_Actinobacteria_Actinobacteridae_Actinomycetales_Actinomycineae_Actinomycetaceae_Varibaculum_cambriense_DSM_15806:0.18797538,Bacteria_Actinobacteria_Actinobacteria_Actinobacteridae_Actinomycetales_Actinomycineae_Actinomycetaceae_MobiluncusFalcivibrio_group_Mobiluncus_curtisii_ATCC_43063:0.19730382):0.06862143[99]):0.029200321[49]):0.046236742[77]):0.027183855[74],(Bacteria_Actinobacteria_Actinobacteria_Actinobacteridae_Actinomycetales_Micrococcineae_Dermabacteraceae_Brachybacterium_faecium_DSM_4810:0.08977148,Bacteria_Actinobacteria_Actinobacteria_Actinobacteridae_Actinomycetales_Micrococcineae_Dermabacteraceae_Dermabacter_sp._HFH0086:0.108551875):0.098214775[100]):0.019974923[51]):0.02107325[38],(((((Bacteria_Actinobacteria_Actinobacteria_Actinobacteridae_Actinomycetales_Micrococcineae_Dermatophilaceae_Mobilicoccus_pelagius_NBRC_104925:0.086975396,Bacteria_Actinobacteria_Actinobacteria_Actinobacteridae_Actinomycetales_Micrococcineae_Dermatophilaceae_Dermatophilus_congolensis_DSM_44180:0.12050472):0.015294031[37],Bacteria_Actinobacteria_Actinobacteria_Actinobacteridae_Actinomycetales_Micrococcineae_Dermatophilaceae_Austwickia_chelonae_NBRC_105200:0.09158616):0.015156483[55],Bacteria_Actinobacteria_Actinobacteria_Actinobacteridae_Actinomycetales_Micrococcineae_Dermatophilaceae_Kineosphaera_limosa_NBRC_100340:0.07005556):0.026900722[99],(((Bacteria_Actinobacteria_Actinobacteria_Actinobacteridae_Actinomycetales_Micrococcineae_Intrasporangiaceae_Janibacter_sp._HTCC2649:0.0671557,Bacteria_Actinobacteria_Actinobacteria_Actinobacteridae_Actinomycetales_Micrococcineae_Intrasporangiaceae_Tetrasphaera_elongata_DSM_14184:0.06892022):0.041311752[100],(Bacteria_Actinobacteria_Actinobacteria_Actinobacteridae_Actinomycetales_Micrococcineae_Intrasporangiaceae_Terracoccus_sp._273MFTsu3.1:0.032881442,Bacteria_Actinobacteria_Actinobacteria_Actinobacteridae_Actinomycetales_Micrococcineae_Intrasporangiaceae_Intrasporangium_calvum_DSM_43043:0.026633533):0.06241031[100]):0.018362613[76],Bacteria_Actinobacteria_Actinobacteria_Actinobacteridae_Actinomycetales_Micrococcineae_Intrasporangiaceae_Arsenicicoccus_bolidensis_DSM_15745:0.09766827):0.017047103[63]):0.017880492[74],(((Bacteria_Actinobacteria_Actinobacteria_Actinobacteridae_Actinomycetales_Micrococcineae_Intrasporangiaceae_Serinicoccus_marinus_MCCC_1A05965:0.056790195,Bacteria_Actinobacteria_Actinobacteria_Actinobacteridae_Actinomycetales_Micrococcineae_Intrasporangiaceae_Ornithinimicrobium_pekingense_DSM_21552:0.039889034):0.07428412[100],Bacteria_Actinobacteria_Actinobacteria_Actinobacteridae_Actinomycetales_Micrococcineae_Dermacoccaceae_Kytococcus_sedentarius_DSM_20547:0.14104247):0.021926865[62],(Bacteria_Actinobacteria_Actinobacteria_Actinobacteridae_Actinomycetales_Micrococcineae_Dermacoccaceae_Demetria_terragena_DSM_11295:0.09409023,Bacteria_Actinobacteria_Actinobacteria_Actinobacteridae_Actinomycetales_Micrococcineae_Dermacoccaceae_Dermacoccus_nishinomiyaensis_M25:0.07347439):0.022830376[70]):0.023890622[92]):0.041544233[100]):0.023802742[47],Bacteria_Actinobacteria_Actinobacteria_Actinobacteridae_Actinomycetales_Kineosporiineae_Kineosporiaceae_Kineococcus_radiotolerans_SRS30216:0.16091542):0.051415056[86],((((((((Bacteria_Actinobacteria_Actinobacteria_Actinobacteridae_Actinomycetales_Propionibacterineae_Propionibacteriaceae_Propionibacterium_acnes_KPA171202:0.0018861949,CG1_02_FULL_Propionibacterium_60_36_curated:6.185363E-4):0.12105439[100],Bacteria_Actinobacteria_Actinobacteria_Actinobacteridae_Actinomycetales_Propionibacterineae_Propionibacteriaceae_Propionimicrobium_lymphophilum_DSM_4903:0.19560425):0.034655776[96],Bacteria_Actinobacteria_Actinobacteria_Actinobacteridae_Actinomycetales_Propionibacterineae_Propionibacteriaceae_Aestuariimicrobium_kwangyangense_DSM_21549:0.10581559):0.04384[99],Bacteria_Actinobacteria_Actinobacteria_Actinobacteridae_Actinomycetales_Propionibacterineae_Nocardioidaceae_Propionicicella_superfundia_DSM_22317:0.14665806):0.043022655[100],Bacteria_Actinobacteria_Actinobacteria_Actinobacteridae_Actinomycetales_Propionibacterineae_Propionibacteriaceae_Microlunatus_phosphovorus_NM_1:0.112292975):0.08908228[100],Bacteria_Actinobacteria_Actinobacteria_Actinobacteridae_Actinomycetales_Propionibacterineae_Nocardioidaceae_Kribbella_flavida_DSM_17836:0.13773732):0.02454233[85],(((Bacteria_Actinobacteria_Actinobacteria_Actinobacteridae_Actinomycetales_Propionibacterineae_Nocardioidaceae_Nocardioides_sp._JS614:0.047114395,Bacteria_Actinobacteria_Actinobacteria_Actinobacteridae_Actinomycetales_Propionibacterineae_Nocardioidaceae_Nocardioidaceae_bacterium_Broad_1_cont1.61:0.10199658):0.024475863[80],Bacteria_Actinobacteria_Actinobacteria_Actinobacteridae_Actinomycetales_Propionibacterineae_Nocardioidaceae_Marmoricola_sp._URHB0036:0.07273685):0.053071216[100],Bacteria_Actinobacteria_Actinobacteria_Actinobacteridae_Actinomycetales_Propionibacterineae_Nocardioidaceae_Aeromicrobium_marinum_DSM_15272:0.1453385):0.05144879[100]):0.041490484[94],(Bacteria_Actinobacteria_Actinobacteria_Actinobacteridae_Actinomycetales_Propionibacterineae_Nocardioidaceae_Actinopolymorpha_alba_DSM_45243:0.16468535,Bacteria_Actinobacteria_Actinobacteria_Actinobacteridae_Actinomycetales_Pseudonocardineae_Pseudonocardiaceae_Jiangella_gansuensis_YIM_002_DSM_44835:0.14614183):0.033358604[80]):0.027855607[68]):0.025224734[51],(((Bacteria_Actinobacteria_Actinobacteria_Actinobacteridae_Actinomycetales_Streptomycineae_Streptomycetaceae_Streptacidiphilus_oryzae_TH49:0.05025865,Bacteria_Actinobacteria_Actinobacteria_Actinobacteridae_Actinomycetales_Streptomycineae_Streptomycetaceae_Kitasatospora_setae_KM_6054_NBRC_14216:0.07480619):0.028850686[96],(Bacteria_Actinobacteria_Actinobacteria_Actinobacteridae_Actinomycetales_Streptomycineae_Streptomycetaceae_Streptomyces_coelicolor_A32:0.04283997,Bacteria_Actinobacteria_Actinobacteria_Actinobacteridae_Actinomycetales_Streptomycineae_Streptomycetaceae_Streptomycetaceae_bacterium_MP113_05:0.06981632):0.03654004[100]):0.07406175[100],(Bacteria_Actinobacteria_Actinobacteria_Actinobacteridae_Actinomycetales_Catenulisporineae_Catenulisporaceae_Catenulispora_acidiphila_DSM_44928:0.10992486,Bacteria_Actinobacteria_Actinobacteria_Actinobacteridae_Actinomycetales_Catenulisporineae_Actinospicaceae_Actinospica_robiniae_DSM_44927:0.09021752):0.06861415[100]):0.03694016[96]):0.01704979[54],Bacteria_Actinobacteria_Actinobacteria_Actinobacteridae_Actinomycetales_Frankineae_Sporichthyaceae_Sporichthya_polymorpha_DSM_43042:0.15145215):0.020612203[56],(((((((((((((Bacteria_Actinobacteria_Actinobacteria_Actinobacteridae_Actinomycetales_Corynebacterineae_Nocardiaceae_Nocardia_brasiliensis_ATCC_700358:0.06872162,Bacteria_Actinobacteria_Actinobacteria_Actinobacteridae_Actinomycetales_Corynebacterineae_Nocardiaceae_Smaragdicoccus_niigatensis_DSM_44881:0.100411884):0.02225104[79],Bacteria_Actinobacteria_Actinobacteria_Actinobacteridae_Actinomycetales_Corynebacterineae_Nocardiaceae_Rhodococcus_sp._BCP1:0.058198214):0.021433063[94],Bacteria_Actinobacteria_Actinobacteria_Actinobacteridae_Actinomycetales_Corynebacterineae_Mycobacteriaceae_Mycobacterium_abscessus_bolletii_50594:0.12125324):0.019476786[94],((Bacteria_Actinobacteria_Actinobacteria_Corynebacteriales_Gordoniaceae_Gordonia_sp._KTR9:0.020008028,Bacteria_Actinobacteria_Actinobacteria_Corynebacteriales_Gordoniaceae_Gordonia_bronchialis_DSM_43247:0.01949725):0.06221389[100],Bacteria_Actinobacteria_Actinobacteria_Actinobacteridae_Actinomycetales_Corynebacterineae_Tsukamurellaceae_Tsukamurella_paurometabola_DSM_20162:0.09579914):0.021412693[97]):0.018213054[81],((Bacteria_Actinobacteria_Actinobacteria_Actinobacteridae_Bifidobacteriales_unclassified_Bifidobacteriales_Turicella_otitidis_ATCC_51513:0.17712845,Bacteria_Actinobacteria_Actinobacteria_Actinobacteridae_Actinomycetales_Corynebacterineae_Corynebacteriaceae_Corynebacterium_argentoratense_DSM_44202:0.07380514):0.1220675[100],Bacteria_Actinobacteria_Actinobacteria_Actinobacteridae_Actinomycetales_Corynebacterineae_Dietziaceae_Dietzia_cinnamea_P4_contig00104:0.110783614):0.052446622[100]):0.026745511[97],Bacteria_Actinobacteria_Actinobacteria_Actinobacteridae_Actinomycetales_Corynebacterineae_Mycobacteriaceae_Amycolicicoccus_subflavus_DQS3_9A1:0.102657475):0.03652505[97],Bacteria_Actinobacteria_Actinobacteria_Actinobacteridae_Actinomycetales_Corynebacterineae_Segniliparaceae_Segniliparus_rotundus_DSM_44985:0.20254868):0.038531054[100],Bacteria_Actinobacteria_Actinobacteria_Actinobacteridae_Actinomycetales_Pseudonocardineae_Pseudonocardiaceae_Actinomycetospora_chiangmaiensis_DSM_45062:0.17232572):0.020816112[62],((((((((Bacteria_Actinobacteria_Actinobacteria_Actinobacteridae_Actinomycetales_Pseudonocardineae_Pseudonocardiaceae_Saccharomonospora_viridis_DSM_43017:0.07152086,Bacteria_Actinobacteria_Actinobacteria_Actinobacteridae_Actinomycetales_Pseudonocardineae_Pseudonocardiaceae_Prauserella_rugosa_DSM_43194:0.07269948):0.025690665[99],Bacteria_Actinobacteria_Actinobacteria_Actinobacteridae_Actinomycetales_Pseudonocardineae_Pseudonocardiaceae_Thermocrispum_agreste_DSM_44070:0.11944835):0.017922001[83],Bacteria_Actinobacteria_Actinobacteria_Actinobacteridae_Actinomycetales_Pseudonocardineae_Pseudonocardiaceae_Amycolatopsis_mediterranei_RB:0.066150375):0.04766437[100],Bacteria_Actinobacteria_Actinobacteria_Actinobacteridae_Actinomycetales_Pseudonocardineae_Pseudonocardiaceae_Sciscionella_marina_DSM_45152:0.15374117):0.024215989[97],(Bacteria_Actinobacteria_Actinobacteria_Actinobacteridae_Actinomycetales_Pseudonocardineae_Pseudonocardiaceae_Saccharopolyspora_erythraea_NRRL_2338:0.057273034,Bacteria_Actinobacteria_Actinobacteria_Actinobacteridae_Actinomycetales_Actinopolysporineae_Actinopolysporaceae_Actinopolyspora_mortivallis_HS_1_DSM_44261:0.12435737):0.07497557[100]):0.020904377[75],Bacteria_Actinobacteria_Actinobacteria_Actinobacteridae_Actinomycetales_Pseudonocardineae_Pseudonocardiaceae_Actinoalloteichus_cyanogriseus_DSM_43889:0.11814371):0.013998567[37],(((Bacteria_Actinobacteria_Actinobacteria_Actinobacteridae_Actinomycetales_Pseudonocardineae_Pseudonocardiaceae_Saccharothrix_espanaensis_DSM_44229:0.02971736,Bacteria_Actinobacteria_Actinobacteria_Actinobacteridae_Actinomycetales_Pseudonocardineae_Pseudonocardiaceae_Actinosynnema_mirum_DSM_43827:0.022735525):0.05069924[100],Bacteria_Actinobacteria_Actinobacteria_Actinobacteridae_Actinomycetales_Pseudonocardineae_Pseudonocardiaceae_Actinokineospora_inagensis_DSM_44258:0.076450326):0.015992487[56],Bacteria_Actinobacteria_Actinobacteria_Actinobacteridae_Actinomycetales_Pseudonocardineae_Pseudonocardiaceae_Kutzneria_albida_DSM_43870:0.069321334):0.01842759[87]):0.03218403[85],Bacteria_Actinobacteria_Actinobacteria_Actinobacteridae_Actinomycetales_Pseudonocardineae_Pseudonocardiaceae_Pseudonocardia_dioxanivorans_CB1190:0.15194333):0.023520878[78]):0.03201077[84],Bacteria_Actinobacteria_Actinobacteria_Actinobacteridae_Actinomycetales_Frankineae_Nakamurellaceae_Nakamurella_multipartita_DSM_44233:0.16284883):0.037838656[99],(Bacteria_Actinobacteria_Actinobacteria_Actinobacteridae_Actinomycetales_Frankineae_Geodermatophilaceae_Blastococcus_saxobsidens_DD2:0.046966802,Bacteria_Actinobacteria_Actinobacteria_Actinobacteridae_Actinomycetales_Frankineae_Geodermatophilaceae_Geodermatophilus_obscurus_DSM_43160:0.047310177):0.12186247[100]):0.020578947[47],((((((((Bacteria_Actinobacteria_Actinobacteria_Actinobacteridae_Actinomycetales_Micromonosporineae_Micromonosporaceae_Salinispora_arenicola_CNS_205:0.033618566,Bacteria_Actinobacteria_Actinobacteria_Actinobacteridae_Actinomycetales_Micromonosporineae_Micromonosporaceae_Verrucosispora_maris_AB_18_032:0.024340844):0.010622917[73],Bacteria_Actinobacteria_Actinobacteria_Actinobacteridae_Actinomycetales_Micromonosporineae_Micromonosporaceae_Micromonospora_sp._L5:0.021818943):0.030212773[100],Bacteria_Actinobacteria_Actinobacteria_Actinobacteridae_Actinomycetales_Micromonosporineae_Micromonosporaceae_Actinoplanes_missouriensis_NBRC_102363:0.06965485):0.021745542[97],(Bacteria_Actinobacteria_Actinobacteria_Actinobacteridae_Actinomycetales_Micromonosporineae_Micromonosporaceae_Hamadaea_tsunoensis_DSM_44101:0.07278937,Bacteria_Actinobacteria_Actinobacteria_Actinobacteridae_Actinomycetales_Micromonosporineae_Micromonosporaceae_Catelliglobosispora_koreensis_DSM_44566:0.074827455):0.03470686[100]):0.022859769[88],Bacteria_Actinobacteria_Actinobacteria_Actinobacteridae_Actinomycetales_Micromonosporineae_Micromonosporaceae_Micromonosporaceae_bacterium_URHE0070:0.10942769):0.03311422[100],Bacteria_Actinobacteria_Actinobacteria_Actinobacteridae_Actinomycetales_Micromonosporineae_Micromonosporaceae_Longispora_albida_DSM_44784:0.103592016):0.06394325[100],((Bacteria_Actinobacteria_Actinobacteria_Actinobacteridae_Actinomycetales_Glycomycineae_Glycomycetaceae_Haloglycomyces_albus_DSM_45210:0.13469835,Bacteria_Actinobacteria_Actinobacteria_Actinobacteridae_Actinomycetales_Glycomycineae_Glycomycetaceae_Glycomyces_arizonensis_DSM_44726:0.06355791):0.15310483[100],Bacteria_Actinobacteria_Actinobacteria_Actinobacteridae_Actinomycetales_Glycomycineae_Glycomycetaceae_Stackebrandtia_nassauensis_DSM_44728:0.11810339):0.078053415[100]):0.053054273[100],Bacteria_Actinobacteria_Actinobacteria_Actinobacteridae_Actinomycetales_Frankineae_Cryptosporangiaceae_Cryptosporangium_arvum_YU_629_21_DSM_44712:0.1441603):0.029449873[85]):0.021250112[58],Bacteria_Actinobacteria_Actinobacteria_Actinobacteridae_Actinomycetales_Frankineae_Frankiaceae_Frankia_alni_ACN14a:0.17006972):0.023537042[78]):0.027878636[63],Bacteria_Actinobacteria_Actinobacteria_Actinobacteridae_Actinomycetales_Frankineae_Acidothermaceae_Acidothermus_cellulolyticus_11B:0.18602808):0.036246005[51],(((((Bacteria_Actinobacteria_Actinobacteria_Actinobacteridae_Actinomycetales_Streptosporangineae_Streptosporangiaceae_Microbispora_sp._ATCC_PTA_5024:0.034058724,Bacteria_Actinobacteria_Actinobacteria_Actinobacteridae_Actinomycetales_Streptosporangineae_Streptosporangiaceae_Streptosporangium_roseum_DSM_43021:0.0567759):0.016148936[48],Bacteria_Actinobacteria_Actinobacteria_Actinobacteridae_Actinomycetales_Streptosporangineae_Streptosporangiaceae_Nonomuraea_coxensis_DSM_45129:0.051840138):0.032429487[98],Bacteria_Actinobacteria_Actinobacteria_Actinobacteridae_Actinomycetales_Pseudonocardineae_Pseudonocardiaceae_Thermobispora_bispora_DSM_43833:0.0628458):0.065664075[100],((Bacteria_Actinobacteria_Actinobacteria_Actinobacteridae_Actinomycetales_Streptosporangineae_Nocardiopsaceae_Thermobifida_fusca_YX:0.096625045,Bacteria_Actinobacteria_Actinobacteria_Actinobacteridae_Actinomycetales_Streptosporangineae_Nocardiopsaceae_Marinactinospora_thermotolerans_DSM_45154:0.0450959):0.014341085[49],Bacteria_Actinobacteria_Actinobacteria_Actinobacteridae_Actinomycetales_Streptosporangineae_Nocardiopsaceae_Nocardiopsis_alba_ATCC_BAA_2165:0.08541338):0.08791131[100]):0.027975824[68],(Bacteria_Actinobacteria_Actinobacteria_Actinobacteridae_Actinomycetales_Streptosporangineae_Thermomonosporaceae_Actinomadura_madurae_LIID_AJ290:0.09709303,Bacteria_Actinobacteria_Actinobacteria_Actinobacteridae_Actinomycetales_Streptosporangineae_Thermomonosporaceae_Thermomonospora_curvata_DSM_43183:0.098183945):0.05136573[100]):0.041683216[100]):0.21642287[100],Bacteria_Actinobacteria_Actinobacteria_Nitriliruptoridae_Nitriliruptorales_Nitriliruptoraceae_Nitriliruptor_alkaliphilus_DSM_45188:0.37906653):0.057682797[54],((((Actinobacteria_bacterium_RBG_16_67_10:0.064235725,Actinobacteria_bacterium_RBG_16_68_21:0.058715895):0.0737245[100],Actinobacteria_bacterium_RBG_16_67_15:0.14671808):0.054714337[97],Actinobacteria_bacterium_RBG_16_70_17:0.17261659):0.24431135[100],((Bacteria_Actinobacteria_Actinobacteria_unclassified_Actinobacteria_Candidatus_Microthrix_parvicella_Bio17_1:0.27174273,Bacteria_Actinobacteria_Actinobacteria_Acidimicrobidae_Acidimicrobiales_Acidimicrobineae_Acidimicrobiaceae_Ilumatobacter_coccineum_YM16_304:0.2942905):0.09678444[100],(Bacteria_Actinobacteria_Actinobacteria_Acidimicrobidae_Acidimicrobiales_Acidimicrobineae_Acidimicrobiaceae_Acidimicrobium_ferrooxidans_DSM_10331:0.19506724,Bacteria_Actinobacteria_Actinobacteria_Acidimicrobidae_Acidimicrobiales_Acidimicrobineae_Acidimicrobiaceae_Ferrimicrobium_acidiphilum_DSM_19497:0.21727626):0.23156361[100]):0.09512984[100]):0.07926516[97]):0.04113481[40],Actinobacteria_bacterium_RBG_19FT_COMBO_70_19:0.37279803):0.078867845[99],(((((((Bacteria_Actinobacteria_Actinobacteria_Coriobacteridae_Coriobacteriales_Coriobacterineae_Coriobacteriaceae_Eggerthella_lenta_DSM_2243:0.04481154,Bacteria_Actinobacteria_Actinobacteria_Coriobacteridae_Coriobacteriales_Coriobacterineae_Coriobacteriaceae_Eggerthella_sp._YY7918:0.04850766):0.012524576[49],Bacteria_Actinobacteria_Actinobacteria_Coriobacteridae_Coriobacteriales_Coriobacterineae_Coriobacteriaceae_Gordonibacter_pamelaeae_7_10_1_b_draft_genome.:0.047492612):0.02213966[93],Bacteria_Actinobacteria_Coriobacteriia_Coriobacteriales_Coriobacteriaceae_Senegalemassilia_anaerobia_JC110:0.09465054):0.017484624[67],((Bacteria_Actinobacteria_Actinobacteria_Coriobacteridae_Coriobacteriales_Coriobacterineae_Coriobacteriaceae_Enterorhabdus_mucosicola_DSM_19490:0.012463708,Bacteria_Actinobacteria_Actinobacteria_Coriobacteridae_Coriobacteriales_Coriobacterineae_Coriobacteriaceae_Enterorhabdus_caecimuris_B7:0.010538117):0.009427692[82],Bacteria_Actinobacteria_Actinobacteria_Coriobacteridae_Coriobacteriales_Coriobacterineae_Coriobacteriaceae_Adlercreutzia_equolifaciens_DSM_19450:0.016894259):0.10291954[100]):0.01929564[76],(Bacteria_Actinobacteria_Actinobacteria_Coriobacteridae_Coriobacteriales_Coriobacterineae_Coriobacteriaceae_Cryptobacterium_curtum_DSM_15641:0.10601356,Bacteria_Actinobacteria_Actinobacteria_Coriobacteridae_Coriobacteriales_Coriobacterineae_Coriobacteriaceae_Denitrobacterium_detoxificans_DSM_21843:0.06449024):0.06385768[100]):0.036441185[100],(Bacteria_Actinobacteria_Actinobacteria_Coriobacteridae_Coriobacteriales_Coriobacterineae_Coriobacteriaceae_Slackia_heliotrinireducens_DSM_20476:0.105356604,Bacteria_Actinobacteria_Actinobacteria_Coriobacteridae_Coriobacteriales_Coriobacterineae_Coriobacteriaceae_Slackia_piriformis_YIT_12062:0.077094816):0.04419512[100]):0.09844594[100],(((Bacteria_Actinobacteria_Coriobacteriia_Coriobacteriales_Coriobacteriaceae_Enorma_massiliensis_phI:0.070453875,Bacteria_Actinobacteria_Actinobacteria_Coriobacteridae_Coriobacteriales_Coriobacterineae_Coriobacteriaceae_Coriobacterium_glomerans_PW2_DSM_20642:0.11341545):0.034839973[99],Bacteria_Actinobacteria_Actinobacteria_Coriobacteridae_Coriobacteriales_Coriobacterineae_Coriobacteriaceae_Collinsella_intestinalis_DSM_13280:0.07435771):0.097586825[100],((Bacteria_Actinobacteria_Actinobacteria_Coriobacteridae_Coriobacteriales_Coriobacterineae_Coriobacteriaceae_Atopobium_rimae_ATCC_49626:0.04667665,Bacteria_Actinobacteria_Actinobacteria_Coriobacteridae_Coriobacteriales_Coriobacterineae_Coriobacteriaceae_Atopobium_parvulum_DSM_20469:0.05179476):0.07812147[100],(Bacteria_Actinobacteria_Actinobacteria_Coriobacteridae_Coriobacteriales_Coriobacterineae_Coriobacteriaceae_Olsenella_uli_DSM_7084:0.073022194,Bacteria_Actinobacteria_Actinobacteria_Coriobacteridae_Coriobacteriales_Coriobacterineae_Coriobacteriaceae_Olsenella_sp.OF0356:0.0639219):0.040350392[97]):0.10075199[100]):0.1080032[100]):0.22519347[100]):0.04540111[56],((((((Bacteria_Actinobacteria_Actinobacteria_Rubrobacteridae_Solirubrobacterales_Conexibacteraceae_Conexibacter_woesei_DSM_14684:0.15115492,Bacteria_Actinobacteria_Actinobacteria_Rubrobacteridae_Solirubrobacterales_Solirubrobacteraceae_Solirubrobacter_soli_DSM_22325:0.2224518):0.051849388[89],Bacteria_Actinobacteria_Actinobacteria_Rubrobacteridae_Solirubrobacterales_Patulibacteraceae_Patulibacter_sp._I11:0.2172223):0.09184883[100],Bacteria_Actinobacteria_Actinobacteria_Rubrobacteridae_Thermoleophilales_Thermoleophilaceae_Thermoleophilum_album_ATCC_35263:0.30205277):0.12114996[100],Actinobacteria_bacterium_RBG_16_68_12:0.3758686):0.06998871[97],(Actinobacteria_bacterium_RBG_16_64_13:0.06821723,Actinobacteria_bacterium_RBG_13_63_9:0.06461241):0.34207374[100]):0.0796407[100],Bacteria_Actinobacteria_Actinobacteria_Rubrobacteridae_Rubrobacterales_Rubrobacterineae_Rubrobacteraceae_Rubrobacter_xylanophilus_DSM_9941:0.46655366):0.0887481[100]):0.055951413[90],((((Actinobacteria_bacterium_RBG_13_35_12:0.05349141,CG08_land_8_20_14_0_20_Actinobacteria_35_9_curated:0.06701907):0.041386317[95],Actinobacteria_bacterium_RBG_19FT_COMBO_36_27:0.10342406):0.49032196[100],CG_4_10_14_0_8_um_filter_cor_Actinobacteria_50_43_curated:0.3053986):0.04977161[72],(Actinobacteria_bacterium_RBG_13_55_18:0.33153492,Bacteria_CP_novel_BJP_IG2158_Novel_57_21:0.385538):0.10662503[100]):0.020970892[25]):0.09032672[100],(((((((((((((((((Chloroflexi_bacterium_RBG_19FT_COMBO_50_10:0.020806795,Bacteria_Chloroflexi_RBG_16_Chloroflexi_47_49:0.0028441155):0.032985143[100],Bacteria_Chloroflexi_RBG_16_Chloroflexi_54_11:0.05012686):0.008609175[52],(Bacteria_Chloroflexi_RBG_19FT_COMBO_Chloroflexi_49_13:0.03623043,Bacteria_Chloroflexi_RBG_19FT_COMBO_Chloroflexi_47_9:0.04471754):0.011599114[66]):0.013943758[57],Bacteria_Chloroflexi_RBG_13_Chloroflexi_50_21:0.04697523):0.11804641[100],Bacteria_Chloroflexi_RBG_19FT_COMBO_Chloroflexi_56_12:0.13737302):0.077717[100],((Bacteria_Chloroflexi_RBG_19FT_COMBO_Chloroflexi_55_16:0.16788988,Bacteria_Chloroflexi_RBG_16_Chloroflexi_52_11:0.14770061):0.02805726[57],(Bacteria_Chloroflexi_RBG_16_Chloroflexi_54_18:0.15016298,Bacteria_Chloroflexi_RBG_16_Chloroflexi_57_11:0.12333346):0.0470313[100]):0.019524418[62]):0.04060291[100],(((((CG1_02_FULL_Anaerolineae_58_13_curated:0.0064627556,Bacteria_Chloroflexi_RIFOXYC12_FULL_Chloroflexi_59_14:0.008144369):0.12979749[100],Bacteria_Chloroflexi_RBG_16_Chloroflexi_51_16:0.24125724):0.040897608[90],CG2_30_FULL_Anaerolineae_57_67_curated:0.171696):0.039753422[99],((CG2_30_FULL_Anaerolineae_58_95_curated:2.634017E-4,CG_4_10_14_0_8_um_filter_cor_Chloroflexi_57_5_curated:0.10790507):0.10527351[100],Bacteria_Chloroflexi_GWC2_Chloroflexi_49_37:0.15931036):0.050712906[100]):0.047998827[100],(Bacteria_Chloroflexi_GWB2_Chloroflexi_54_36:0.19123657,Bacteria_Chloroflexi_Anaerolineae_Anaerolineales_Anaerolineaceae_Anaerolinea_thermophila_UNI_1:0.12750664):0.06923767[100]):0.037940253[99]):0.08743299[100],((Bacteria_Chloroflexi_RBG_13_Chloroflexi_60_9:0.20566392,Bacteria_Chloroflexi_RBG_16_Chloroflexi_64_43:0.14765583):0.13588884[100],Bacteria_Chloroflexi_RBG_16_Chloroflexi_63_12:0.23399727):0.069732696[98]):0.035948157[51],((Bacteria_Chloroflexi_RBG_16_Chloroflexi_48_8:0.16768315,Bacteria_Chloroflexi_Anaerolineae_uncultured_SMTZ_63:0.1605322):0.08273199[100],(Bacteria_Chloroflexi_RBG_13_Chloroflexi_68_17:0.13931535,Bacteria_Chloroflexi_RBG_13_Chloroflexi_66_10:0.16175595):0.042311087[99]):0.07150361[97]):0.11596269[100],Bacteria_Chloroflexi_Anaerolineae_uncultured_SG8_19:0.3555274):0.06064007[100],Bacteria_Chloroflexi_Thermoflexia_Thermoflexales_Thermoflexaceae_Bacterium_sp._JAD2_Draft_Genome:0.3482503):0.04941173[90],(Bacteria_Chloroflexi_Caldilineae_Caldilineales_Caldilineaceae_Caldilinea_aerophila_STL_6_O1_DSM_14535:0.3242936,CG2_30_FULL_Chloroflexi_64_16_curated:0.30600554):0.08428593[99]):0.049079668[89],((Bacteria_Chloroflexi_RBG_16_Chloroflexi_56_8:0.37059012,Bacteria_Chloroflexi_RBG_16_Chloroflexi_57_9:0.23138188):0.059704147[94],(Bacteria_Chloroflexi_RBG_13_Chloroflexi_56_8:0.35512853,Bacteria_Chloroflexi_Anaerolineae_uncultured_SMTZ_84:0.26162997):0.069164455[97]):0.062417056[98]):0.0955442[100],((((((Bacteria_Chloroflexi_Chloroflexi_Chloroflexales_Oscillochloridaceae_Oscillochloris_trichoides_DG6_OSCTcontig_003:0.121815614,Bacteria_Chloroflexi_Chloroflexi_Chloroflexales_Chloroflexaceae_Chloroflexus_aurantiacus_J_10_fl:0.09978741):0.07300423[100],Bacteria_Chloroflexi_unclassified_Chloroflexi_Candidatus_Chlorothrix_halophila:0.22545433):0.03558433[79],Bacteria_Chloroflexi_Chloroflexi_Chloroflexales_Chloroflexaceae_Roseiflexus_castenholzii_DSM_13941:0.19744998):0.05704082[100],(Bacteria_Chloroflexi_Chloroflexi_Herpetosiphonales_Herpetosiphonaceae_Herpetosiphon_aurantiacus_DSM_785:0.26090786,Bacteria_bacterium_JKG1:0.19699675):0.05316095[87]):0.13916172[100],((Bacteria_Chloroflexi_Thermomicrobia_Sphaerobacteridae_Sphaerobacterales_Sphaerobacterineae_Sphaerobacteraceae_Nitrolancetus_hollandicus_Lb:0.15599236,Bacteria_Chloroflexi_Thermomicrobia_Sphaerobacteridae_Sphaerobacterales_Sphaerobacterineae_Sphaerobacteraceae_Sphaerobacter_thermophilus_DSM_20745_1:0.09859365):0.09083194[100],Bacteria_Chloroflexi_Thermomicrobia_Thermomicrobiales_Thermomicrobiaceae_Thermomicrobium_roseum_DSM_5159:0.24137755):0.1546885[100]):0.032698464[47],Bacteria_unclassified_Bacteria_Thermobaculum_terrenum_ATCC_BAA_798_1:0.3311447):0.064896435[94]):0.026086008[49],(((((((((((((Bacteria_Chloroflexi_RBG_13_Chloroflexi_51_18:0.05919381,Bacteria_Chloroflexi_RBG_13_Chloroflexi_51_52:0.05137323):0.02620457[96],Bacteria_Chloroflexi_RBG_16_Chloroflexi_50_11:0.07232712):0.03936411[100],Bacteria_Chloroflexi_RBG_13_Chloroflexi_52_12:0.077065036):0.06976604[100],(Bacteria_Chloroflexi_RBG_16_Chloroflexi_56_11:0.12367456,Bacteria_Chloroflexi_RBG_13_Chloroflexi_57_8:0.15479523):0.026897362[53]):0.023311142[84],(Bacteria_Chloroflexi_RBG_16_Chloroflexi_60_22:0.12286862,Bacteria_Chloroflexi_RBG_16_Chloroflexi_58_8:0.09855631):0.043046914[97]):0.06633086[100],Bacteria_Chloroflexi_RBG_16_Chloroflexi_50_9:0.16547835):0.120865256[100],(((Bacteria_Chloroflexi_RBG_16_Chloroflexi_51_9:0.18540132,Bacteria_Chloroflexi_RBG_13_Chloroflexi_46_14:0.18376316):0.051837303[99],Bacteria_Chloroflexi_RBG_16_Chloroflexi_57_8:0.286522):0.036006607[89],((Bacteria_Chloroflexi_RBG_13_Chloroflexi_56_8b:0.0026161314,Chloroflexi_bacterium_RBG_13_56_8b:0.011174067):0.20548283[100],Bacteria_Chloroflexi_RBG_13_Chloroflexi_46_9:0.31552973):0.0285766[49]):0.021541044[42]):0.028944278[64],(Bacteria_Chloroflexi_Dehalococcoidetes_Dehalogenimonas_lykanthroporepellens_BL_DC_9:0.29780862,Bacteria_Chloroflexi_Dehalococcoidetes_Dehalococcoidales_Dehalococcoidaceae_Dehalococcoides_mccartyi_CBDB1:0.29484087):0.12922671[100]):0.05197364[100],(((((Bacteria_Chloroflexi_RBG_13_Chloroflexi_51_36:0.18709816,CG_4_9_14_3_um_filter_150_Chloroflexi_45_9_curated:0.21071579):0.035301145[94],CG23_combo_of_CG06-09_8_20_14_all_150_Chloroflexi_45_10_curated:0.17330012):0.040279157[78],CG15_BIG_FIL_POST_REV_8_21_14_020_Chloroflexi_46_15_curated:0.22186401):0.09708083[100],(((Bacteria_Chloroflexi_RBG_19FT_COMBO_Chloroflexi_47_15:0.04937222,Bacteria_Chloroflexi_RBG_13_Chloroflexi_48_17:0.059615705):0.028605392[100],(Bacteria_Chloroflexi_RBG_19FT_COMBO_Chloroflexi_48_23:0.065176114,Bacteria_Chloroflexi_RBG_13_Chloroflexi_50_10:0.0687278):0.014190167[60]):0.093909234[100],Bacteria_Chloroflexi_RBG_16_Chloroflexi_48_7:0.3503146):0.08315448[100]):0.08411272[100],(Bacteria_Chloroflexi_RBG_13_Chloroflexi_54_8:0.18783833,Bacteria_Chloroflexi_RBG_13_Chloroflexi_53_26:0.23301733):0.15388538[100]):0.035190955[67]):0.041067943[94],((CG07_land_8_20_14_0_80_Chloroflexi_51_10_curated:0.30080897,Bacteria_Chloroflexi_RBG_13_Chloroflexi_52_14:0.23926987):0.049739823[88],Bacteria_Chloroflexi_Dehalococcoidia_uncultured_DG_18:0.26284543):0.03568251[76]):0.040148776[85],Bacteria_Chloroflexi_RBG_13_Chloroflexi_54_9:0.25398028):0.060654636[100],((((Bacteria_Chloroflexi_Dehalococcoidia_uncultured_DG_22:0.037195425,Bacteria_Chloroflexi_Dehalococcoidia_uncultured_SMTZ_28_1:0.04832206):0.033535667[99],Bacteria_Chloroflexi_Dehalococcoidia_uncultured_SMTZ_28_2:0.07269157):0.13445222[100],Bacteria_Chloroflexi_RBG_16_Chloroflexi_64_32:0.31823164):0.07385518[95],Bacteria_Chloroflexi_RBG_16_Chloroflexi_68_14:0.32528389):0.09954566[100]):0.103213236[100],(Bacteria_Chloroflexi_Ktedonobacteria_Thermogemmatisporales_Thermogemmatisporaceae_Thermogemmatispora_sp._PM5:0.14537385,Bacteria_Chloroflexi_Ktedonobacteria_Ktedonobacterales_Ktedonobacteraceae_Ktedonobacter_racemifer_DSM_44963_Krac_Contig206:0.20612316):0.27302456[100]):0.045928236[51]):0.028905474[63],((((Bacteria_RIF-CHLX_RBG_16_RIF_CHLX_70_13:0.13461606,Bacteria_RIF-CHLX_RBG_16_RIF_CHLX_69_14:0.10142746):0.04934873[99],Bacteria_RIF-CHLX_RBG_16_RIF_CHLX_72_14:0.14428793):0.06447368[99],Bacteria_RIF-CHLX_GWC2_RIF_CHLX_73_18:0.18077706):0.23595493[100],Bacteria_Chloroflexi_RIFCSPLOWO2_12_FULL_RIF_CHLX_71_12:0.51279247):0.1432698[100]):0.102816194[100],((((Bacteria_Armatimonadetes_RBG_19FT_COMBO_Armatimonadetes_69_19:0.19675753,Bacteria_Armatimonadetes_13_1_40CM_Armatimonadetes_64_14:0.21309283):0.0913996[100],(Bacteria_CP_Armatimonadetes_CSP1_3:0.20757592,Bacteria_Armatimonadetes_RBG_16_Armatimonadetes_67_12:0.28219074):0.03738701[56]):0.22831161[100],CG07_land_8_20_14_0_80_Armatimonadetes_40_9_curated:0.48175913):0.03912496[40],(((Bacteria_Armatimonadetes_Armatimonadetes_bacterium_JGI_0000077_K19_TAbiofilm_001_240:0.29544276,Bacteria_Armatimonadetes_Chthonomonadetes_Chthonomonadales_Chthonomonadaceae_Chthonomonas_calidirosea_T49_EMBL_Bank_version_circular_IHQD:0.22351465):0.12737261[100],Bacteria_Armatimonadetes_Fimbriimonas_ginsengisoli_Gsoil_348:0.5518145):0.13190176[100],((CG_4_8_14_3_um_filter_Armatimonadetes_58_9_curated:0.37816063,CG06_land_8_20_14_3_00_150_Armatimonadetes_66_21_curated:0.40057892):0.15341617[100],Bacteria_KD3_62_uncultured_DG_56:0.4836495):0.07726771[88]):0.06136978[88]):0.029716525[33]):0.041256104[86]):0.03095793[56],(((((((((((((((((((((Bacteria_Cyanobacteria_Nostocales_Nostocaceae_Aphanizomenon_flos_aquae_NIES_81:0.027694069,Bacteria_Cyanobacteria_Nostocales_Nostocaceae_Anabaena_circinalis_AWQC131C_Submitted_file_with_automatic_translation_by_Kostas:0.012903965):0.04372041[100],(Bacteria_Cyanobacteria_Nostocales_Nostocaceae_Anabaena_cylindrica_PCC_7122:0.026814772,Bacteria_Cyanobacteria_Nostocales_Nostocaceae_Nostoc_azollae:0.030692756):0.008073336[68]):0.0075932643[57],(Bacteria_Cyanobacteria_Nostocales_Microchaetaceae_Fremyella_diplosiphon_UTEX_481:0.029451504,Bacteria_Cyanobacteria_Nostocales_Microchaetaceae_Microchaete_sp._PCC_7126:0.048209064):0.011415225[80]):0.010143089[60],Bacteria_Cyanobacteria_Nostocales_Nostocaceae_Cylindrospermum_stagnale_PCC_7417:0.042669773):0.009634352[43],(Bacteria_Cyanobacteria_Nostocales_Nostocaceae_Raphidiopsis_brookii_D9_D9_7:0.017116116,Bacteria_Cyanobacteria_Nostocales_Nostocaceae_Cylindrospermopsis_raciborskii_509_upload_fresh_set:0.0048325653):0.07202719[100]):0.0074343556[29],Bacteria_Cyanobacteria_Nostocales_Nostocaceae_Nodularia_spumigena_CCY9414:0.079917304):0.013916009[56],Bacteria_Cyanobacteria_Nostocales_Nostocaceae_Nostoc_sp._PCC_7524:0.06275804):0.020745298[91],((Bacteria_Cyanobacteria_Stigonematales_Fischerella_muscicola_SAG_1427_1:0.041734632,Bacteria_Cyanobacteria_Stigonematales_Chlorogloeposis_fritschii_PCC_6912_CLC_Draft_2:0.041600272):0.023720495[100],Bacteria_Cyanobacteria_Stigonematales_Mastigocladopsis_repens_MORA_PCC_10914:0.06166333):0.025171135[99]):0.016019184[63],Bacteria_Cyanobacteria_Nostocales_Rivulariaceae_Calothrix_sp._PCC_6303:0.10606576):0.019018777[51],(Bacteria_Cyanobacteria_Nostocales_Rivulariaceae_Rivularia_sp._PCC_7116:0.1347471,Bacteria_Cyanobacteria_Nostocales_Nostocaceae_Richelia_intracellularis_HH01:0.12899859):0.02294911[45]):0.046370216[99],Bacteria_Cyanobacteria_Pleurocapsales_Chroococcidiopsis_thermalis_PCC_7203:0.10601186):0.043900583[100],(Bacteria_Cyanobacteria_Chroococcales_Chamaesiphon_sp._PCC_6605:0.19855653,Bacteria_Cyanobacteria_Oscillatoriales_Crinalium_epipsammum_PCC_9333:0.07946838):0.037204556[100]):0.018450316[63],((((((((Bacteria_Cyanobacteria_Chroococcales_Crocosphaera_watsonii_WH_8501:0.068503976,Bacteria_Cyanobacteria_Chroococcales_Cyanobacterium_UCYN_A:0.12718916):0.057026327[100],Bacteria_Cyanobacteria_Chroococcales_Synechocystis_sp._PCC_6803:0.13935623):0.026852958[76],Bacteria_Cyanobacteria_Pleurocapsales_Pleurocapsa_sp._PCC_7327:0.098902024):0.03134482[92],(Bacteria_Cyanobacteria_Prochlorales_Prochloraceae_Prochloron_didemni_P3_Solomon:0.13344629,Bacteria_Cyanobacteria_Chroococcales_Gloeocapsa_sp._PCC_73106:0.18016867):0.026525551[66]):0.0126510495[43],(((Bacteria_Cyanobacteria_Pleurocapsales_Xenococcus_sp._PCC_7305:0.115310565,Bacteria_Cyanobacteria_Pleurocapsales_Myxosarcina_sp._GI1:0.12918201):0.036706343[99],Bacteria_Cyanobacteria_Pleurocapsales_Stanieria_cyanosphaera_PCC_7437:0.076764986):0.037904963[100],(Bacteria_Cyanobacteria_Chroococcales_Cyanobacterium_stanieri_PCC_7202:0.053228166,Bacteria_Cyanobacteria_Chroococcales_Synechocystis_sp._PCC_6308:0.06831903):0.1507117[100]):0.029944703[58]):0.023428364[62],((Bacteria_Cyanobacteria_Chroococcales_Halothece_cluster_Halothece_sp._PCC_7418:0.045173813,Bacteria_Cyanobacteria_Chroococcales_Dactylococcopsis_salina_PCC_8305:0.055089857):0.11764625[100],Bacteria_Cyanobacteria_Chroococcales_Rubidibacter_lacunae_KORDI_51_2_k51_img_annotated_130412:0.19048497):0.087433204[100]):0.016310822[47],Bacteria_Cyanobacteria_Oscillatoriophycideae_Oscillatoriales_Spirulina_major_PCC_6313:0.17158002):0.04579529[99],((Bacteria_Cyanobacteria_Oscillatoriales_Microcoleus_chthonoplastes_PCC_7420_scf_1103659003820_genomic_scaffold:0.10729286,Bacteria_Cyanobacteria_Oscillatoriales_Lyngbya_majuscula_3L:0.10783753):0.022664018[51],Bacteria_Cyanobacteria_Oscillatoriales_Microcoleus_sp._PCC_7113:0.0820326):0.03403892[98]):0.02282828[80]):0.015474476[22],(((((Bacteria_Cyanobacteria_Oscillatoriales_Planktothrix_agardhii_NIVA_CYA_34:0.01118314,CG2_30_FULL_Oscillatoriales_40_61_curated:0.01295813):0.10939011[100],Bacteria_Cyanobacteria_Oscillatoriales_Lyngbya_sp._PCC_8106_unfinished_sequence:0.10020322):0.022187473[62],Bacteria_Cyanobacteria_Oscillatoriales_Arthrospira_platensis_NIES_39:0.09265289):0.033486746[99],Bacteria_Cyanobacteria_Oscillatoriales_Trichodesmium_erythraeum_IMS101:0.16848637):0.02841701[96],(Bacteria_Cyanobacteria_Oscillatoriales_Oscillatoria_sp._PCC_6506:0.062201057,Bacteria_Cyanobacteria_Oscillatoriales_Oscillatoria_sp._PCC_7112:0.0736781):0.065025456[100]):0.044929158[100]):0.021701802[85],((((((Bacteria_Cyanobacteria_Chroococcales_Synechococcus_sp._CC9902:0.08589823,Bacteria_Cyanobacteria_Prochlorales_Prochlorococcaceae_Prochlorococcus_marinus_str._MIT_9301:0.206423):0.054770302[88],Bacteria_Cyanobacteria_Chroococcales_Cyanobium_gracile_PCC_6307:0.085812524):0.26205763[100],Bacteria_Cyanobacteria_Prochlorales_Prochlorotrichaceae_Prochlorothrix_hollandica_PCC_9006:0.15669079):0.05433424[92],Bacteria_Cyanobacteria_Oscillatoriales_Leptolyngbya_sp._PCC_7104:0.15196297):0.028483072[51],Bacteria_Cyanobacteria_Oscillatoriales_Oscillatoriales_sp._JSC_1:0.123488985):0.023231316[31],Bacteria_Cyanobacteria_Oscillatoriales_Geitlerinema_sp._PCC_7407:0.1252403):0.021417413[67]):0.03561658[75],((Bacteria_Cyanobacteria_Chroococcales_Thermosynechococcus_elongatus_BP_1:0.14655761,Bacteria_Cyanobacteria_Chroococcales_Cyanothece_sp._PCC_7425:0.14513691):0.037953828[91],Bacteria_Cyanobacteria_Chroococcales_Acaryochloris_marina_MBIC11017:0.16991745):0.035363123[99]):0.040916238[74],(CG2_30_FULL_Oscillatoriales_44_21_curated:0.16915694,Bacteria_Cyanobacteria_Oscillatoriales_Pseudanabaena_sp._PCC_7367:0.17977823):0.09651275[100]):0.12530597[100],Bacteria_Cyanobacteria_Gloeobacteria_Gloeobacterales_Gloeobacter_violaceus_PCC_7421:0.2848965):0.22378023[100],(((((((((Bacteria_Melainabacteria_MEL_C1:5.09609E-4,Bacteria_Melainabacteria_Gastranaerophilales_YS2_Zagget_bin_1:0.010671797):0.0025608032[64],Bacteria_Melainabacteria_Gastranaerophilaceae_MH_37:1.0000005E-6):0.026343161[100],Bacteria_Melainabacteria_MEL_A1:0.041448906):0.05188992[100],Bacteria_Melainabacteria_Gastranaerophilaceae_Zag_111:0.08043359):0.019458402[56],Bacteria_Melainabacteria_Gastranaerophilales_YS2_Zagget_bin_221:0.076392345):0.039145283[88],Bacteria_Melainabacteria_MEL_B1:0.100663505):0.091381446[100],Bacteria_Melainabacteria_MEL_B2:0.14228031):0.13560043[100],(((Candidatus_Melainabacteria_bacterium_GWF2_32_7:0.0020975808,Candidatus_Melainabacteria_bacterium_RIFOXYA2_FULL_32_9:0.019961309):0.059581466[100],Bacteria_Melainabacteria_ACD20:0.05371732):0.14744134[100],((Bacteria_Melainabacteria_GWA2_Melainabacteria_34_9:0.0024247163,Candidatus_Melainabacteria_bacterium_GWA2_34_9:0.0029060713):0.14564364[100],Candidatus_Melainabacteria_bacterium_GWF2_37_15:0.21293072):0.076452605[100]):0.0603717[94]):0.2068234[100],((Candidatus_Melainabacteria_bacterium_RIFCSPLOWO2_12_FULL_35_11:0.16445905,Candidatus_Melainabacteria_bacterium_RIFCSPHIGHO2_02_FULL_34_12:0.13379346):0.39905068[100],Bacteria_Melainabacteria_Obscuribacteriales_Obscuribacter_phosphatis_Mle1_12:0.3881318):0.082578704[71]):0.08379573[100]):0.04286012[44],(Bacteria_CP_novel_BJP_IG2069_Novel_57_5:0.22479938,CG17_big_fil_post_rev_8_21_14_2_50_Blackallbacteria_48_46_curated:0.17426878):0.36534476[100]):0.08649058[100],(((((Bacteria_WOR_1_uncultured_DG_54_3:0.22009079,Bacteria_WOR-1_RIFCSPLOWO2_02_FULL_WOR_1_46_20:0.20213698):0.049206078[75],(CG08_land_8_20_14_0_20_Saganbacteria_WOR-1_45_16_curated:0.2999929,Bacteria_WOR-1_RIFOXYC2_FULL_WOR_1_41_25:0.28854305):0.044449657[65]):0.079959184[100],((Bacteria_WOR-1_RIFOXYA2_FULL_WOR_1_51_19:0.2634573,Bacteria_WOR-1_RIFOXYB2_FULL_WOR_1_48_7:0.2712574):0.042336162[46],Bacteria_WOR-1_RIFCSPHIGHO2_01_FULL_WOR_1_53_15:0.24801923):0.10827921[100]):0.11153802[100],((Bacteria_WOR-1_RIFOXYB2_FULL_WOR_1_37_13:0.15275954,Bacteria_WOR-1_RIFOXYA2_FULL_WOR_1_36_21:0.18515845):0.27801326[100],Bacteria_WOR-1_RIFOXYA12_FULL_WOR_1_43_27:0.44160017):0.10847178[100]):0.15761824[100],(Candidatus_Margulisbacteria_bacterium_GWF2_35_9:0.60615456,Candidatus_Margulisbacteria_bacterium_GWF2_38_17:0.43741202):0.17900853[100]):0.0888746[100]):0.056052007[82]):0.017585834[16],(((((((((((((((((((((((((((Bacteria_Firmicutes_Bacilli_Lactobacillales_Leuconostocaceae_Leuconostoc_kimchii_IMSNU11154:0.067996316,Bacteria_Firmicutes_Bacilli_Lactobacillales_Leuconostocaceae_Fructobacillus_fructosus_KCTC_3544_contig00014:0.10716883):0.06590211[100],Bacteria_Firmicutes_Bacilli_Lactobacillales_Leuconostocaceae_Oenococcus_oeni_PSU_1:0.24012266):0.056254055[100],Bacteria_Firmicutes_Bacilli_Lactobacillales_Leuconostocaceae_Weissella_ceti_WS74:0.10969695):0.08406419[100],Bacteria_Firmicutes_Bacilli_Lactobacillales_Lactobacillaceae_Pediococcus_claussenii_P06_ATCC_BAA_344:0.1586115):0.054579176[99],Bacteria_Firmicutes_Bacilli_Lactobacillales_Lactobacillaceae_Lactobacillus_acidophilus_NCFM:0.30785406):0.069983095[99],(((Bacteria_Firmicutes_Bacilli_Lactobacillales_Carnobacteriaceae_Alloiococcus_otitis_ATCC_51267:0.12161677,Bacteria_Firmicutes_Bacilli_Lactobacillales_Carnobacteriaceae_Dolosigranulum_pigrum_ATCC_51524:0.11942463):0.08087933[100],Bacteria_Firmicutes_Bacilli_Lactobacillales_Carnobacteriaceae_Allofustis_seminis_DSM_15817:0.24049611):0.07521511[100],(Bacteria_Firmicutes_Bacilli_Lactobacillales_Carnobacteriaceae_Atopococcus_tabaci_DSM_17538:0.07910992,Bacteria_Firmicutes_Bacilli_Lactobacillales_Carnobacteriaceae_Lacticigenium_naphtae_DSM_19658:0.11716201):0.036586393[99]):0.06757055[100]):0.015005503[44],(((((Bacteria_Firmicutes_Bacilli_Lactobacillales_Enterococcaceae_Enterococcus_faecalis_D32:0.021963507,Bacteria_Firmicutes_Bacilli_Lactobacillales_Enterococcaceae_Melissococcus_plutonius_ATCC_35311:0.07595918):0.024944538[99],Bacteria_Firmicutes_Bacilli_Lactobacillales_Enterococcaceae_Tetragenococcus_halophilus_NBRC_12172:0.1564157):0.0140132615[65],(Bacteria_Firmicutes_Bacilli_Lactobacillales_Streptococcaceae_Lactococcus_garvieae_Lg2:0.15062852,Bacteria_Firmicutes_Bacilli_Lactobacillales_Streptococcaceae_Streptococcus_mutans_GS_5:0.097701624):0.09031184[100]):0.0154028945[56],Bacteria_Firmicutes_Bacilli_Lactobacillales_Enterococcaceae_Catellicoccus_marimammalium_M35043:0.09251147):0.045489326[99],Bacteria_Firmicutes_Bacilli_Lactobacillales_Carnobacteriaceae_Carnobacterium_maltaromaticum_LMA28:0.085551724):0.023095407[83]):0.020911237[56],(((((Bacteria_Firmicutes_Clostridia_Clostridiales_Lachnospiraceae_Catonella_morbi_ATCC_51271_C_morbi_1.0.1_Cont0.13:0.0021065096,Bacteria_Firmicutes_Bacilli_Lactobacillales_Aerococcaceae_Abiotrophia_defectiva_ATCC_49176:4.5307447E-6):0.078425266[100],Bacteria_Firmicutes_Bacilli_Lactobacillales_Aerococcaceae_Globicatella_sulfidifaciens_DSM_15739:0.09157493):0.032653823[80],(Bacteria_Firmicutes_Bacilli_Lactobacillales_Aerococcaceae_Eremococcus_coleocola_ACS_139_V_Col8_contig00001:0.10627982,Bacteria_Firmicutes_Bacilli_Lactobacillales_Aerococcaceae_Facklamia_ignava_CCUG_37419:0.10672662):0.0358307[98]):0.083623394[100],Bacteria_Firmicutes_Bacilli_Lactobacillales_Aerococcaceae_Aerococcus_urinae_ACS_120_V_Col10a:0.2313311):0.025955696[61],((Bacteria_Firmicutes_Bacilli_Lactobacillales_Enterococcaceae_Bavariicoccus_seileri_DSM_19936:0.10809168,Bacteria_Firmicutes_Bacilli_Lactobacillales_Carnobacteriaceae_Atopobacter_phocae_ATCC_BAA_285:0.12578492):0.052041475[100],Bacteria_Firmicutes_Bacilli_Lactobacillales_Carnobacteriaceae_Granulicatella_elegans_ATCC_700633_genomic_scaffold_supercont1.2:0.09326251):0.029707875[99]):0.044065915[95]):0.07204313[100],Bacteria_Firmicutes_Bacilli_Bacillales_Listeriaceae_Brochothrix_thermosphacta_FSL_F6_1036:0.17349921):0.02714798[54],Bacteria_Firmicutes_Bacilli_Bacillales_Listeriaceae_Listeria_innocua_sv._6a_Clip11262:0.11412332):0.04840598[100],((((((Bacteria_Firmicutes_Bacilli_Bacillales_Planococcaceae_Solibacillus_silvestris_StLB046:0.04583773,Bacteria_Firmicutes_Bacilli_Bacillales_Bacillaceae_Lysinibacillus_sphaericus_C3_41:0.028923664):0.015540567[99],Bacteria_Firmicutes_Bacilli_Bacillales_Planococcaceae_Ureibacillus_thermosphaericus_Thermo_BF:0.07577526):0.019711355[93],(Bacteria_Firmicutes_Bacilli_Bacillales_Planococcaceae_Kurthia_massiliensis_JC30:0.08232443,Bacteria_Firmicutes_Bacilli_Bacillales_Planococcaceae_Viridibacillus_arenosi_FSL_R5_213:0.04401755):0.016071154[93]):0.022163967[94],(Bacteria_Firmicutes_Bacilli_Bacillales_Planococcaceae_Planococcus_donghaensis_MPA1U2_contig00058:0.09858524,Bacteria_Firmicutes_Bacilli_Bacillales_Planococcaceae_Paenisporosarcina_sp._TG_14:0.08434081):0.027054427[93]):0.023175007[85],(Bacteria_Firmicutes_Bacilli_Bacillales_Bacillales_incertae_sedis_Bhargavaea_cecembensis_DSE10:0.076765,Bacteria_Firmicutes_Bacilli_Bacillales_Planococcaceae_Sporosarcina_newyorkensis_2681:0.1022466):0.037830424[100]):0.040901802[100],((((Bacteria_Firmicutes_Bacilli_Bacillales_Staphylococcaceae_Jeotgalicoccus_psychrophilus_DSM_19085:0.10625205,Bacteria_Firmicutes_Bacilli_Bacillales_Staphylococcaceae_Salinicoccus_carnicancri_Crm:0.07802851):0.03454435[77],Bacteria_Firmicutes_Bacilli_Bacillales_Staphylococcaceae_Nosocomiicoccus_sp._NP2:0.16465661):0.07952172[100],(Bacteria_Firmicutes_Bacilli_Bacillales_Staphylococcaceae_Staphylococcus_aureus_502A:0.10855957,Bacteria_Firmicutes_Bacilli_Bacillales_Staphylococcaceae_Macrococcus_caseolyticus_JCSC5402:0.06904263):0.04598144[100]):0.047120083[99],Bacteria_Firmicutes_Bacilli_Bacillales_Bacillales_incertae_sedis_Bacillales_Family_XI._Incertae_Sedis_Gemella_haemolysans_ATCC_10379:0.19849223):0.07455787[100]):0.017944481[58]):0.034168255[98],((Bacteria_Firmicutes_Bacilli_Bacillales_Bacillaceae_Geobacillus_kaustophilus_HTA426:0.05182161,Bacteria_Firmicutes_Bacilli_Bacillales_Bacillaceae_Anoxybacillus_flavithermus_WK1:0.041699283):0.043633103[100],Bacteria_Firmicutes_Bacilli_Bacillales_Bacillaceae_Geobacillus_debilis_gb1_GenePRIMP:0.10690604):0.040305614[98]):0.013650822[31],Bacteria_Firmicutes_Bacilli_Bacillales_Bacillaceae_Bacillus_anthracis_52_G:0.13204522):0.012668583[29],((((((((((Bacteria_Firmicutes_Clostridia_Clostridiales_Eubacteriaceae_Eubacterium_cylindroides_T2_87_draft_genome.:0.04456405,Bacteria_Firmicutes_Clostridia_Clostridiales_Eubacteriaceae_Eubacterium_biforme_DSM_3989_unfinished_sequence:0.078255855):0.025875704[75],Bacteria_Firmicutes_Bacilli_Lactobacillales_Streptococcaceae_Streptococcus_pleomorphus_DSM_20574:0.070698954):0.049303733[100],Bacteria_Firmicutes_Erysipelotrichi_Erysipelotrichales_Erysipelotrichaceae_Allobaculum_stercoricanis_DSM_13633:0.18241969):0.13423125[100],Bacteria_Firmicutes_Clostridia_Clostridiales_Clostridiaceae_Clostridium_innocuum_2959:0.09086631):0.0341086[46],Bacteria_Firmicutes_Erysipelotrichia_Erysipelotrichales_Erysipelotrichaceae_Dielma_fastidiosa_JC13:0.14183809):0.03485057[72],(((Bacteria_Firmicutes_Erysipelotrichi_Erysipelotrichales_Erysipelotrichaceae_Bulleidia_extructa_W1219_contig00009:0.10592319,Bacteria_Firmicutes_Erysipelotrichi_Erysipelotrichales_Erysipelotrichaceae_Solobacterium_moorei_F0204_S_mooreiF0204_1.0_Cont15.1:0.09054736):0.22114709[100],Bacteria_Firmicutes_Erysipelotrichi_Erysipelotrichales_Erysipelotrichaceae_Holdemania_sp._AP2:0.106723845):0.05994184[96],(Firmicutes_bacterium_GWF2_51_9:0.22308105,Bacteria_Firmicutes_Erysipelotrichi_Erysipelotrichales_Erysipelotrichaceae_Erysipelothrix_rhusiopathiae_str._Fujisawa:0.24046426):0.043259032[72]):0.025100619[70]):0.14346997[100],(((((Bacteria_Firmicutes_Bacilli_Lactobacillales_Lactobacillaceae_Lactobacillus_catenaformis_OT_569:8.2890835E-4,Bacteria_Firmicutes_Erysipelotrichia_Erysipelotrichales_Erysipelotrichaceae_Eggerthia_catenaformis_DSM_20559:0.0012230256):0.09822176[100],Bacteria_Firmicutes_Bacilli_Lactobacillales_Lactobacillaceae_Sharpea_azabuensis_DSM_18934:0.08856585):0.051180236[100],Bacteria_Firmicutes_Erysipelotrichia_Erysipelotrichales_Erysipelotrichaceae_Kandleria_vitulina_MC3001:0.083827935):0.033936363[99],Bacteria_Firmicutes_Erysipelotrichi_Erysipelotrichales_Erysipelotrichaceae_Catenibacterium_mitsuokai_DSM_15897_C_mitsuokai_1.0_Cont88.1:0.12831585):0.041153718[98],(Bacteria_Firmicutes_Erysipelotrichi_Erysipelotrichales_Erysipelotrichaceae_Coprobacillus_sp._8_2_54BFAA:0.11411737,Bacteria_Firmicutes_Erysipelotrichi_Erysipelotrichales_Erysipelotrichaceae_Erysipelotrichaceae_bacterium_AP9:0.06058188):0.0364258[79]):0.16761754[100]):0.05502055[84],(((Bacteria_Tenericutes_Mollicutes_Mycoplasmatales_Mycoplasmataceae_Candidatus_Hepatoplasma_crinochetorum_Av:0.49455985,Bacteria_Tenericutes_Mollicutes_Mycoplasmatales_Mycoplasmataceae_Mycoplasma_agalactiae:0.5348068):0.082005344[87],Bacteria_Tenericutes_Mollicutes_Mycoplasmatales_Mycoplasmataceae_Ureaplasma_parvum_serovar_3_str._ATCC_27815:0.68053645):0.11635282[100],((Bacteria_Tenericutes_Mollicutes_Entomoplasmatales_Entomoplasmataceae_Entomoplasma_luminosum_ATCC_49195:0.17869829,Bacteria_Tenericutes_Mollicutes_Entomoplasmatales_Entomoplasmataceae_Mesoplasma_florum_W37:0.1340159):0.06874301[96],Bacteria_Tenericutes_Mollicutes_Entomoplasmatales_Spiroplasmataceae_Spiroplasma_culicicola_AES_1:0.14058807):0.2406178[100]):0.12277208[97]):0.069373235[97],((((Tenericutes_bacterium_GWE2_38_8:0.08593143,Tenericutes_bacterium_RIFOXYB2_FULL_36_25:0.05949587):0.11920014[100],Bacteria_Tenericutes_Mollicutes_Acholeplasmatales_Acholeplasmataceae_Candidatus_Phytoplasma_aster_yellows_witches_broom_AY_WB:0.39110106):0.034234773[67],Bacteria_Tenericutes_Mollicutes_Acholeplasmatales_Acholeplasmataceae_Acholeplasma_laidlawii_PG_8A:0.22723968):0.17540765[100],((Bacteria_Tenericutes_Mollicutes_Mollicutes_bacterium_HR1:0.13826422,Bacteria_Tenericutes_Mollicutes_Mollicutes_bacterium_HR2:0.13587144):0.11978842[100],Tenericutes_bacterium_GWF2_57_13:0.35025662):0.05314643[96]):0.060317088[97]):0.054771673[67],(Bacteria_unclassified_Bacteria_Haloplasmatales_Haloplasmataceae_Haloplasma_contractile_SSD_17B:0.20955537,Bacteria_Firmicutes_Erysipelotrichi_Erysipelotrichales_Erysipelotrichaceae_Turicibacter_sp._HGF1_contig00015:0.17304894):0.036258128[31]):0.09367821[97]):0.02376284[89],Bacteria_Firmicutes_Bacilli_Bacillales_Bacillales_incertae_sedis_Bacillales_Family_XII._Incertae_Sedis_Exiguobacterium_sp._AT1b:0.20713109):0.018034171[35],((((((((Bacteria_Firmicutes_Bacilli_Bacillales_Bacillaceae_Halobacillus_halophilus_DSM_2266:0.05609679,Bacteria_Firmicutes_Bacilli_Bacillales_Bacillaceae_Salimicrobium_sp._MJ3:0.14135773):0.04632261[100],Bacteria_Firmicutes_Bacilli_Bacillales_Bacillaceae_Thalassobacillus_devorans_MSP14:0.05761712):0.03121196[99],Bacteria_Firmicutes_Bacilli_Bacillales_Bacillaceae_Pontibacillus_halophilus_DSM_19796:0.12082789):0.024830988[88],(Bacteria_Firmicutes_Bacilli_Bacillales_Bacillaceae_Terribacillus_aidingensis_MP602:0.10856937,Bacteria_Firmicutes_Bacilli_Bacillales_Bacillaceae_Sediminibacillus_halophilus_NSP9.3:0.05574128):0.01687444[21]):0.017647387[32],(((Bacteria_Firmicutes_Bacilli_Bacillales_Bacillaceae_Paucisalibacillus_globulus_DSM_18846:0.031590313,Bacteria_Firmicutes_Bacilli_Bacillales_Bacillaceae_Ornithinibacillus_sp._TW25:0.029527875):0.06269861[100],(Bacteria_Firmicutes_Bacilli_Bacillales_Bacillaceae_Oceanobacillus_iheyensis_HTE831:0.084799126,Bacteria_Firmicutes_Bacilli_Bacillales_Bacillaceae_Virgibacillus_sp._CM_4:0.04985192):0.019255187[58]):0.015881566[53],Bacteria_Firmicutes_Bacilli_Bacillales_Bacillaceae_Lentibacillus_sp._Grbi:0.09839539):0.033832345[100]):0.017740754[37],Bacteria_Firmicutes_Bacilli_Bacillales_Bacillaceae_Gracilibacillus_lacisalsi_DSM_19029:0.099414326):0.014253713[47],((Bacteria_Firmicutes_Bacilli_Bacillales_Bacillaceae_Alkalibacillus_haloalkaliphilus_C5:0.0941216,Bacteria_Firmicutes_Bacilli_Bacillales_Bacillaceae_Halalkalibacillus_halophilus_DSM_18494:0.083844654):0.080925144[100],Bacteria_Firmicutes_Bacilli_Bacillales_Bacillaceae_Amphibacillus_xylanus_NBRC_15112:0.13891116):0.020109914[57]):0.062069315[100],((Bacteria_Firmicutes_Bacilli_Bacillales_Bacillaceae_Marinococcus_halotolerans_DSM_16375:0.15014775,Bacteria_Firmicutes_Bacilli_Bacillales_Bacillaceae_Salsuginibacillus_kocurii_DSM_18087:0.1533419):0.06920796[100],Bacteria_Firmicutes_Bacilli_Bacillales_Bacillaceae_Bacillus_selenitireducens_MLS10:0.13981791):0.034384206[99]):0.034647733[79]):0.017194374[25],((Bacteria_Firmicutes_Bacilli_Bacillales_Sporolactobacillaceae_Tuberibacillus_calidus_DSM_17572:0.09699991,Bacteria_Firmicutes_Bacilli_Bacillales_Sporolactobacillaceae_Sporolactobacillus_terrae_HKM_1:0.17467962):0.063226074[100],Bacteria_Firmicutes_Bacilli_Bacillales_Bacillaceae_Bacillus_gelatini_DSM_15865:0.10166394):0.017253395[46]):0.08734467[97],(Bacteria_Firmicutes_Bacilli_Bacillales_Paenibacillaceae_Brevibacillus_brevis_NBRC_100599:0.15179688,Bacteria_Firmicutes_Bacilli_Bacillales_Paenibacillaceae_Aneurinibacillus_group_Aneurinibacillus_terranovensis_DSM_18919:0.11869388):0.05424466[99]):0.020432668[26],(Bacteria_Firmicutes_Bacilli_Bacillales_Bacillales_incertae_sedis_Bacillales_Family_X._Incertae_Sedis_Thermicanus_aegyptius_DSM_12793:0.21052478,Bacteria_Firmicutes_Bacilli_Bacillales_Bacillaceae_Caldalkalibacillus_thermarum_TA2.A1_ctg240:0.1050355):0.038980752[57]):0.014760883[42],((Bacteria_Firmicutes_Bacilli_Bacillales_Thermoactinomycetaceae_Shimazuella_kribbensis_DSM_45090:0.15182956,Bacteria_Firmicutes_Bacilli_Bacillales_Thermoactinomycetaceae_Thermoactinomyces_sp._Gus2_1:0.09989707):0.052250475[99],Bacteria_Firmicutes_Bacilli_Bacillales_Thermoactinomycetaceae_Desmospora_sp._8437:0.13254908):0.08477964[100]):0.020704309[46],(((Bacteria_Firmicutes_Bacilli_Bacillales_Paenibacillaceae_Paenibacillus_lactis_154:0.057036012,Bacteria_Firmicutes_Bacilli_Bacillales_Paenibacillaceae_Saccharibacillus_sacchari_GR21_DSM_19268:0.099327855):0.045453906[100],(Bacteria_Firmicutes_Bacilli_Bacillales_Paenibacillaceae_Cohnella_panacarvi_Gsoil_349_DSM_18696:0.1459455,Bacteria_Firmicutes_Bacilli_Bacillales_Paenibacillaceae_Thermobacillus_composti_KWC4_DSM_18247:0.09612194):0.023374274[54]):0.034675248[89],Paenibacillus_sp._RIFOXYA1_FULL_44_5:0.17053945):0.07240322[100]):0.041346904[83],(((Bacteria_Firmicutes_Bacilli_Bacillales_Alicyclobacillaceae_Alicyclobacillus_acidocaldarius_LAA1_unfinished_sequence:0.14661166,Alicyclobacillus_sp._RIFOXYA1_FULL_53_8:0.18767753):0.07000452[100],Bacteria_Firmicutes_Bacilli_Bacillales_Bacillaceae_Bacillus_tusciae_DSM_2912:0.1621144):0.038231988[99],Bacteria_Firmicutes_Bacilli_Bacillales_Alicyclobacillaceae_Tumebacillus_flagellatus_GST4:0.17829238):0.04824201[82]):0.12154654[97],(Bacteria_Firmicutes_Clostridia_Clostridiales_Clostridiales_incertae_sedis_Clostridiales_Family_XIV._Incertae_Sedis_Anaerobranca_gottschalkii_DSM_13577:0.1872549,Bacteria_Firmicutes_Clostridia_Clostridiales_Syntrophomonadaceae_Dethiobacter_alkaliphilus_AHT_1_unfinished_sequence:0.2823126):0.048764773[46]):0.034384605[44],((((((((((((((((Bacteria_Firmicutes_Clostridia_Clostridiales_Lachnospiraceae_Lachnospiraceae_bacterium_sp._ICM7:0.11177042,Bacteria_Firmicutes_Clostridia_Clostridiales_Lachnospiraceae_Johnsonella_ignava_ATCC_51276:0.14710441):0.02721777[83],Bacteria_Firmicutes_Clostridia_Clostridiales_Lachnospiraceae_Lachnospiraceae_bacterium_ACC2:0.13253993):0.061777446[100],Bacteria_Firmicutes_Clostridia_Clostridiales_Lachnospiraceae_Oribacterium_sp._NK2B42:0.2144827):0.037941653[95],(((Bacteria_Firmicutes_Clostridia_Clostridiales_Lachnospiraceae_Pseudobutyrivibrio_ruminis_HUN009:0.004437443,Bacteria_Firmicutes_Clostridia_Clostridiales_Lachnospiraceae_Butyrivibrio_fibrisolvens_164_draft_genome.:0.0051961727):0.07200514[100],Bacteria_Firmicutes_Clostridia_Clostridiales_Lachnospiraceae_Shuttleworthia_satelles_DSM_14600_S_satelles_1.0.1_Cont0.3:0.17145659):0.028701557[98],(Bacteria_Firmicutes_Clostridia_Clostridiales_Lachnospiraceae_Lachnobacterium_bovis_C6A12:0.104854606,Bacteria_Firmicutes_Clostridia_Clostridiales_Lachnospiraceae_Roseburia_hominis_A2_183_DSM_16839:0.061195996):0.036960144[100]):0.036668185[100]):0.015160004[65],(Bacteria_BacteroidetesChlorobi_group_Bacteroidetes_Bacteroidia_Bacteroidales_Bacteroidaceae_Bacteroides_pectinophilus_ATCC_43243_unfinished_sequence:0.06923971,Bacteria_Firmicutes_Clostridia_Clostridiales_Lachnospiraceae_Lachnospira_multipara_LB2003:0.10015423):0.056055896[100]):0.01940265[87],(((Bacteria_Firmicutes_Clostridia_Clostridiales_Lachnospiraceae_Marvinbryantia_Marvinbryantia_formatexigens_I_52_DSM_14469:0.060673624,Bacteria_Firmicutes_Clostridia_Clostridiales_Lachnospiraceae_Robinsoniella_sp._KNHs210:0.057722155):0.023846844[90],Bacteria_Firmicutes_Clostridia_Clostridiales_Ruminococcaceae_Ruminococcus_obeum_A2_162_draft_genome.:0.134313):0.025973652[87],(Bacteria_Firmicutes_Clostridia_Clostridiales_Clostridiaceae_Clostridium_nexile_DSM_1787_unfinished_sequence:0.04115312,Bacteria_Firmicutes_Clostridia_Clostridiales_Lachnospiraceae_Dorea_longicatena_AGR2136:0.08664564):0.041503627[100]):0.017304989[67]):0.038407184[95],Bacteria_Firmicutes_Clostridia_Clostridiales_Clostridiaceae_Clostridium_phytofermentans_ISDg:0.14781654):0.026069941[52],Bacteria_Firmicutes_Clostridia_Clostridiales_Lachnospiraceae_Anaerostipes_hadrus_comb._nov._VPI_82_52_DSM_3319:0.13306189):0.10891688[100],(Bacteria_Firmicutes_Clostridia_Clostridiales_unclassified_Clostridiales_Epulopiscium_sp._N.t._morphotype_B:0.18049493,Bacteria_Firmicutes_Clostridia_Clostridiales_Clostridiaceae_Clostridium_lentocellum_DSM_5427:0.11269033):0.12931533[100]):0.036134176[71],(Clostridiales_bacterium_GWD2_32_59:0.10495745,Clostridiales_bacterium_GWE2_32_10:0.10254287):0.23000725[100]):0.11594495[100],(((((Bacteria_Firmicutes_Clostridia_Clostridiales_Ruminococcaceae_Subdoligranulum_sp._4_3_54A2FAA:0.08800254,Bacteria_Firmicutes_Clostridia_Clostridiales_Ruminococcaceae_Faecalibacterium_prausnitzii_L26_draft_genome.:0.20943113):0.12251431[100],Bacteria_Firmicutes_Clostridia_Clostridiales_Ruminococcaceae_Anaerotruncus_colihominis_DSM_17241_unfinished_sequence:0.15269737):0.032218564[63],Bacteria_Firmicutes_Clostridia_Clostridiales_Ruminococcaceae_Ruminococcus_sp._18P13_draft_genome.:0.1908213):0.068597354[100],(Clostridiales_bacterium_GWF2_38_85:0.16228013,Clostridiales_bacterium_GWF2_36_10:0.15669541):0.18373226[100]):0.030536477[46],(((Bacteria_Firmicutes_Clostridia_Clostridiales_unclassified_Clostridiales_Flavonifractor_Flavonifractor_plautii_ATCC_29863:0.0013654472,Bacteria_Firmicutes_Clostridia_Clostridiales_Clostridiaceae_Clostridium_orbiscindens_1_3_50AFAA:2.154617E-4):0.11809081[100],Bacteria_Firmicutes_Clostridia_Clostridiales_Oscillospiraceae_Oscillibacter_valericigenes_Sjm18_20:0.18025231):0.094586186[100],Bacteria_Firmicutes_Clostridia_Clostridiales_Clostridiaceae_Butyricicoccus_pullicaecorum_1.2:0.17764954):0.08130031[100]):0.13697873[100]):0.043272816[56],(((Bacteria_Firmicutes_Clostridia_Clostridiales_Ruminococcaceae_Acetivibrio_cellulolyticus_CD2_DSM_1870_ORNL_annotation:0.07121901,Bacteria_Firmicutes_Clostridia_Clostridiales_Clostridiaceae_Clostridium_clariflavum_EBR_45_DSM_19732:0.07149606):0.0782945[100],Clostridiales_bacterium_GWC2_40_7:0.16249864):0.11200971[100],Clostridiales_bacterium_GWB2_37_7:0.2437603):0.04049656[51]):0.03632612[60],(((((((((Bacteria_Firmicutes_Clostridia_Clostridiales_Clostridiales_incertae_sedis_Clostridiales_Family_XI._Incertae_Sedis_Helcococcus_sueciensis_DSM_17243:0.19918147,Bacteria_Firmicutes_Clostridia_Clostridiales_Clostridiales_incertae_sedis_Clostridiales_Family_XI._Incertae_Sedis_Kallipyga_massiliensis_ph2:0.27993482):0.05453007[94],Bacteria_Firmicutes_Clostridia_Clostridiales_Clostridiales_incertae_sedis_Clostridiales_Family_XI._Incertae_Sedis_Anaerococcus_prevotii_DSM_20548:0.30390638):0.07069315[100],(Bacteria_Firmicutes_Clostridia_Clostridiales_Clostridiales_incertae_sedis_Clostridiales_Family_XI._Incertae_Sedis_Finegoldia_magna_ATCC_29328:0.18651569,Bacteria_Firmicutes_Clostridia_Clostridiales_Peptostreptococcaceae_Peptostreptococcus_micros_ATCC_33270_unfinished_sequence:0.1841975):0.0629591[99]):0.052137654[97],Bacteria_Firmicutes_Clostridia_Clostridiales_Clostridiales_incertae_sedis_Clostridiales_Family_XI._Incertae_Sedis_Peptoniphilus_harei_ACS_146_V_Sch2b_contig00003:0.27162546):0.06313864[100],Bacteria_Firmicutes_Clostridia_Clostridiales_Clostridiaceae_Tepidimicrobium_xylanilyticum_DSM_23310:0.14120439):0.07298645[100],(Bacteria_Firmicutes_Clostridia_Clostridiales_unclassified_Clostridiales_Proteiniborus_ethanoligenes_DSM_21650:0.112295344,Bacteria_Firmicutes_Clostridia_Clostridiales_Clostridiaceae_Clostridium_acidurici_9a_DSM_604:0.1335574):0.05158517[100]):0.029623581[67],(Bacteria_Firmicutes_Clostridia_Clostridiales_Clostridiaceae_Clostridiisalibacter_paucivorans_DSM_22131:0.14483881,Bacteria_Firmicutes_Clostridia_Clostridiales_Clostridiales_incertae_sedis_Clostridiales_Family_XI._Incertae_Sedis_Sedimentibacter_sp._B4:0.25534433):0.033797037[44]):0.059284825[100],((((((Bacteria_Firmicutes_Clostridia_Clostridiales_Clostridiaceae_Clostridium_glycolicum_DSM_1288:0.055506643,Bacteria_Firmicutes_Clostridia_Clostridiales_Clostridiaceae_Clostridium_bartlettii_DSM_16795_unfinished_sequence:0.051702283):0.047018766[100],Bacteria_Firmicutes_Clostridia_Clostridiales_Clostridiaceae_Clostridium_difficile_CF5:0.052555915):0.042162724[100],Bacteria_Firmicutes_Clostridia_Clostridiales_Peptostreptococcaceae_Peptostreptococcus_anaerobius_VPI_4330:0.11864009):0.1070574[100],((Bacteria_Firmicutes_Clostridia_Clostridiales_unclassified_Clostridiales_Proteocatella_sphenisci_DSM_23131:0.14459594,Bacteria_Firmicutes_Clostridia_Clostridiales_Peptostreptococcaceae_Filifactor_alocis_ATCC_35896:0.14996195):0.036831234[97],Bacteria_Firmicutes_Clostridia_Clostridiales_Eubacteriaceae_Eubacterium_sp._AS15:0.22588004):0.0839367[100]):0.072778456[100],(Bacteria_Firmicutes_Clostridia_Clostridiales_Clostridiaceae_Alkaliphilus_oremlandii_OhILAs:0.11643111,Bacteria_Firmicutes_Clostridia_Clostridiales_Clostridiaceae_Natronincola_peptidivorans_DSM_18979:0.13519423):0.09058469[100]):0.028987505[80],((Bacteria_Firmicutes_Clostridia_Clostridiales_Clostridiales_incertae_sedis_Clostridiales_Family_XIII._Incertae_Sedis_Mogibacterium_timidum_ATCC_33093:0.19608657,Bacteria_Firmicutes_Clostridia_Clostridiales_Clostridiales_incertae_sedis_Clostridiales_Family_XIII._Incertae_Sedis_Anaerovorax_odorimutans_DSM_5092:0.13958357):0.15519547[100],Bacteria_Firmicutes_Clostridia_Clostridiales_Clostridiales_incertae_sedis_Clostridiales_Family_XII._Incertae_Sedis_Acidaminobacter_hydrogenoformans_DSM_2784:0.2609636):0.06740099[98]):0.029895958[95]):0.037526913[95],(((Bacteria_Firmicutes_Clostridia_Clostridiales_Eubacteriaceae_Pseudoramibacter_alactolyticus_ATCC_23263_contig00019:0.17843035,Bacteria_Firmicutes_Clostridia_Clostridiales_Eubacteriaceae_Eubacterium_limosum_KIST612:0.04719814):0.04943505[56],Bacteria_Firmicutes_Clostridia_Clostridiales_Eubacteriaceae_Acetobacterium_woodii_WB1_DSM_1030:0.12105744):0.12209617[100],Bacteria_Firmicutes_Clostridia_Clostridiales_Eubacteriaceae_Anaerofustis_stercorihominis_DSM_17244_unfinished_sequence:0.2759584):0.10512322[100]):0.04107[97]):0.033670317[78],((((Bacteria_Firmicutes_Clostridia_Clostridiales_Clostridiaceae_Proteiniclasticum_ruminis_DSM_24773:0.11389633,Bacteria_Firmicutes_Clostridia_Clostridiales_Clostridiaceae_Youngiibacter_fragile_232.1:0.09393184):0.10656108[100],Bacteria_Firmicutes_Clostridia_Clostridiales_Clostridiaceae_Clostridium_acetobutylicum_EA_2018:0.14977366):0.06463248[100],Bacteria_Firmicutes_Clostridia_Clostridiales_Clostridiaceae_Candidatus_Arthromitus_sp._SFB_mouse_Japan:0.3339687):0.08892526[100],((Bacteria_Firmicutes_Clostridia_Clostridiales_Clostridiaceae_Fervidicella_Metallireducens_AeB:0.1258448,Bacteria_Firmicutes_Clostridia_Clostridiales_Clostridiaceae_Thermobrachium_celere_JWYL_NZ35_DSM_8682:0.08115292):0.035913106[85],Bacteria_Firmicutes_Clostridia_Clostridiales_Clostridiaceae_Caloramator_australicus_RC3:0.09282468):0.0897542[100]):0.0734864[100]):0.03752128[94],((((Bacteria_Firmicutes_Clostridia_Thermoanaerobacterales_Thermoanaerobacteraceae_Thermoanaerobacter_italicus_Ab9:0.04337509,Bacteria_Firmicutes_Clostridia_Thermoanaerobacterales_Thermoanaerobacteraceae_Caldanaerobacter_subterraneus_tengcongensis_MB4T:0.055472158):0.059545923[100],Bacteria_Firmicutes_Clostridia_Thermoanaerobacterales_Thermoanaerobacterales_Family_III._Incertae_Sedis_Thermoanaerobacterium_thermosaccharolyticum_M0795:0.15389182):0.07860344[100],Bacteria_Firmicutes_Clostridia_Thermoanaerobacterales_Thermoanaerobacteraceae_Caldanaerobius_polysaccharolyticum_KMTHCJ_DSM_13641:0.19830817):0.06951967[100],((Bacteria_Firmicutes_Clostridia_Thermoanaerobacterales_Thermoanaerobacterales_Family_IV._Incertae_Sedis_Mahella_australiensis_50_1_BON_DSM_15567:0.24438688,Bacteria_Firmicutes_Clostridia_Clostridiales_Caldicoprobacteraceae_Caldicoprobacter_oshimai_DSM_21659:0.20349646):0.051348124[96],Bacteria_Firmicutes_Clostridia_Clostridiales_unclassified_Clostridiales_Anaerocellum_group_Anaerocellum_thermophilum_DSM_6725:0.267595):0.025635565[54]):0.038853347[81]):0.031992067[83],((Bacteria_Firmicutes_Clostridia_Thermoanaerobacterales_Thermoanaerobacterales_Family_III._Incertae_Sedis_Caldanaerovirga_acetigignens_DSM_18802:0.06082948,Bacteria_Firmicutes_Clostridia_Thermoanaerobacterales_Thermoanaerobacterales_Family_III._Incertae_Sedis_Thermosediminibacter_oceani_DSM_16646:0.036504194):0.10099362[100],Bacteria_Firmicutes_Clostridia_Thermoanaerobacterales_Thermoanaerobacteraceae_Tepidanaerobacter_acetatoxydans_Re1:0.18450683):0.12359856[100]):0.040145274[100]):0.02058442[20],((((((((((Bacteria_Firmicutes_Negativicutes_Selenomonadales_Veillonellaceae_Selenomonas_ruminantium_lactilytica_TAM6421:0.0475114,Bacteria_Firmicutes_Negativicutes_Selenomonadales_Veillonellaceae_Mitsuokella_multacida_DSM_20544:0.027671307):0.025778392[100],Bacteria_Firmicutes_Negativicutes_Selenomonadales_Veillonellaceae_Centipeda_periodontii_DSM_2778_contig00059:0.12623373):0.055608828[100],Bacteria_Firmicutes_Negativicutes_Selenomonadales_Veillonellaceae_Anaerovibrio_sp._RM50:0.097961195):0.030912472[90],(Bacteria_Firmicutes_Negativicutes_Selenomonadales_Veillonellaceae_Zymophilus_raffinosivorans_DSM_20765:0.0025548297,Bacteria_Firmicutes_Negativicutes_Selenomonadales_Veillonellaceae_Propionispira_arboris_DSM_2179:0.0027586322):0.09732401[100]):0.07929596[100],((Bacteria_Firmicutes_Negativicutes_Selenomonadales_Acidaminococcaceae_Phascolarctobacterium_sp._YIT_12067_P_spYIT12067_1.0_Cont77.1:0.097865984,Bacteria_Firmicutes_Negativicutes_Selenomonadales_Acidaminococcaceae_Acidaminococcus_fermentans_DSM_20731:0.15004152):0.07023875[100],Bacteria_Firmicutes_Negativicutes_Selenomonadales_Acidaminococcaceae_Succinispira_mobilis_DSM_6222:0.1327437):0.07307104[100]):0.029475665[34],((Bacteria_Firmicutes_Negativicutes_Selenomonadales_Veillonellaceae_Anaeromusa_acidaminophila_DSM_3853:0.0020862294,Bacteria_Firmicutes_Negativicutes_Selenomonadales_Veillonellaceae_Anaeroarcus_burkinensis_DSM_6283:1.0000005E-6):0.123616375[100],Bacteria_Firmicutes_Negativicutes_Selenomonadales_Veillonellaceae_Pelosinus_sp._UFO1:0.13587698):0.029623624[82]):0.0153728975[11],(Bacteria_Firmicutes_Negativicutes_Selenomonadales_Veillonellaceae_Acetonema_longum_DSM_6540_Contig00019:0.12916523,Bacteria_Firmicutes_Negativicutes_Selenomonadales_Veillonellaceae_Sporomusa_ovata_DSM_2662:0.12041232):0.029167075[54]):0.03119852[43],Bacteria_Firmicutes_Negativicutes_Selenomonadales_Veillonellaceae_Sporolituus_thermophilus_DSM_23256:0.08968904):0.045234527[62],(((Bacteria_Firmicutes_Negativicutes_Selenomonadales_Veillonellaceae_Megasphaera_sp._BV3C16_1:0.060921263,Bacteria_Firmicutes_Negativicutes_Selenomonadales_Veillonellaceae_Anaeroglobus_geminatus_F0357:0.07031646):0.11140894[100],Bacteria_Firmicutes_Negativicutes_Selenomonadales_Veillonellaceae_Veillonella_parvula_DSM_2008:0.15616347):0.03693659[58],(Bacteria_Firmicutes_Negativicutes_Selenomonadales_Veillonellaceae_Dialister_microaerophilus_UPII_345_E_contig00002:0.13413848,Bacteria_Firmicutes_Negativicutes_Selenomonadales_Veillonellaceae_Allisonella_histaminiformans_DSM_15230:0.0822548):0.18292078[100]):0.09396257[100]):0.1494071[100],(((((((Bacteria_Firmicutes_Clostridia_Clostridiales_Peptococcaceae_Desulfotomaculum_gibsoniae_Groll_DSM_7213:0.1511916,Bacteria_Firmicutes_Clostridia_Clostridiales_Peptococcaceae_Pelotomaculum_thermopropionicum_SI:0.13133231):0.040273387[76],Bacteria_Firmicutes_Clostridia_Clostridiales_Peptococcaceae_Desulfurispora_thermophila_DSM_16022:0.16086929):0.049306363[97],((Bacteria_Firmicutes_Clostridia_Thermoanaerobacterales_Thermoanaerobacteraceae_Moorella_group_Ammonifex_degensii_KC4:0.2278569,Bacteria_Firmicutes_Clostridia_Thermoanaerobacterales_Thermoanaerobacteraceae_Desulfovirgula_thermocuniculi_DSM_16036:0.122164235):0.031338792[43],Bacteria_Firmicutes_Clostridia_Clostridiales_Peptococcaceae_Candidatus_Desulforudis_audaxviator_MP104C:0.28619042):0.026303606[47]):0.027375313[53],Bacteria_Firmicutes_Clostridia_Thermoanaerobacterales_Thermoanaerobacteraceae_Carboxydothermus_hydrogenoformans_Z_2901_DSM_6008:0.20186335):0.03404036[99],Bacteria_Firmicutes_Clostridia_Clostridiales_Peptococcaceae_Thermincola_sp._JR:0.19512942):0.020612212[52],((Bacteria_Firmicutes_Clostridia_Thermoanaerobacterales_Thermoanaerobacteraceae_Moorella_group_Moorella_thermoacetica_ATCC_39073:0.13802752,Bacteria_Firmicutes_Clostridia_Thermoanaerobacterales_Thermoanaerobacteraceae_Thermanaeromonas_toyohensis_ToBE_DSM_14490:0.13148369):0.09289793[100],Bacteria_Firmicutes_Clostridia_Thermoanaerobacterales_Thermoanaerobacteraceae_Thermacetogenium_phaeum_DSM_12270:0.25289395):0.0515475[96]):0.02848387[32],((((Bacteria_Firmicutes_Clostridia_Clostridiales_Peptococcaceae_Dehalobacter_restrictus_DSM_9455:0.09343344,Bacteria_Firmicutes_Clostridia_Clostridiales_Peptococcaceae_Syntrophobotulus_glycolicus_DSM_8271:0.119104885):0.087247096[100],(Bacteria_Firmicutes_Clostridia_Clostridiales_Peptococcaceae_Desulfosporosinus_orientis_Singapore_I_DSM_765:0.14772223,Bacteria_Firmicutes_Clostridia_Clostridiales_Peptococcaceae_Desulfitobacterium_hafniense_Y51:0.09714981):0.055085674[99]):0.12283234[100],(Bacteria_Firmicutes_Clostridia_Clostridiales_Heliobacteriaceae_Heliobacterium_modesticaldum_Ice1:0.18882713,Bacteria_Firmicutes_Clostridia_Clostridiales_Peptococcaceae_Desulfonispora_thiosulfatigenes_GKNTAUT__DSM_11270:0.2803631):0.041211184[37]):0.03555003[45],((Bacteria_Firmicutes_Clostridia_Clostridiales_Syntrophomonadaceae_Syntrophothermus_lipocalidus_DSM_12680:0.13947718,Bacteria_Firmicutes_Clostridia_Clostridiales_Syntrophomonadaceae_Syntrophomonas_wolfei_Goettingen_DSM_2245B:0.21662664):0.1483748[100],Bacteria_Firmicutes_Clostridia_Clostridiales_Peptococcaceae_Desulfitibacter_alkalitolerans_DSM_16504:0.25756577):0.03552337[58]):0.0156096965[36]):0.03885643[99]):0.031797998[47]):0.019133177[14],(((Bacteria_Firmicutes_Clostridia_Clostridiales_Clostridiales_incertae_sedis_Clostridiales_Family_XVII._Incertae_Sedis_Sulfobacillus_acidophilus_TPY:0.35599095,Firmicutes_bacterium_RBG_13_65_8:0.35927236):0.06001972[56],Bacteria_Firmicutes_Clostridia_Clostridiales_Clostridiales_incertae_sedis_Clostridiales_Family_XVIII._Incertae_Sedis_Symbiobacterium_thermophilum_IAM_14863:0.26761281):0.0424242[50],Bacteria_Firmicutes_Clostridia_Clostridiales_Clostridiales_incertae_sedis_Clostridiales_Family_XVII._Incertae_Sedis_Thermaerobacter_marianensis_DSM_12885:0.3060958):0.0883993[100]):0.04258347[58],(((((Bacteria_Firmicutes_Clostridia_Halanaerobiales_Halobacteroidaceae_Orenia_marismortui_DSM_5156:0.10188695,Bacteria_Firmicutes_Clostridia_Halanaerobiales_Halobacteroidaceae_Halonatronum_saccharophilum_Z_7986_DSM_13868:0.11433562):0.07651714[100],Bacteria_Firmicutes_Clostridia_Halanaerobiales_Halobacteroidaceae_Halobacteroides_halobius_MD_1_DSM_5150:0.16763286):0.064645626[94],Bacteria_Firmicutes_Clostridia_Halanaerobiales_Halobacteroidaceae_Acetohalobium_arabaticum_DSM_5501:0.20581199):0.092499055[100],(Bacteria_Firmicutes_Clostridia_Halanaerobiales_Halanaerobiaceae_Halothermothrix_orenii_H_168:0.17316721,Bacteria_Firmicutes_Clostridia_Halanaerobiales_Halanaerobiaceae_Halanaerobium_sp._sapolanicus:0.23975344):0.08584966[100]):0.09137557[100],Bacteria_Firmicutes_Clostridia_Natranaerobiales_Natranaerobiaceae_Natranaerobius_thermophilus_JWNM_WN_LF:0.364491):0.07825335[67]):0.061443873[97]):0.03768195[48],((((((Bacteria_CP_OP9_candidate_division_OP9_bacterium_SCGC_AAA255_N14_SAK_001_136:0.02310363,Bacteria_CP_OP9_candidate_division_OP9_bacterium_SCGC_AAA255_G05_SAK_001_130:0.011537714):0.029472608[100],Candidatus_Atribacteria_bacterium_RBG_19FT_COMBO_35_14:0.048729513):0.06556476[100],CG17_big_fil_post_rev_8_21_14_2_50_Atribacteria_34_11_curated:0.12920028):0.033815403[64],Bacteria_CP_JS1_candidate_division_JS1_bacterium_SCGC_5329:0.15456833):0.17184192[100],Bacteria_CP_OP9_candidate_division_OP9_bacterium_JGI_0000059_I14_TAbiofilm_001_167:0.3057149):0.216447[100],(Bacteria_unclassified_Bacteria_Atribacteria_Candidatus_Caldatribacterium_californiense_OP9_cSCG:0.021112148,Bacteria_Atribacteria_OP9_Candidatus_Caldatribacterium_saccharofermentans_OP9_77CS:0.0072064977):0.4342449[100]):0.0793449[75]):0.020768024[13],((((((((((Bacteria_Aquificae_Aquificae_Aquificales_Aquificaceae_Thermocrinis_albus_DSM_14484:0.10807534,Bacteria_Aquificae_Aquificae_Aquificales_Aquificaceae_Hydrogenobacter_thermophilus_TK_6:0.1547741):0.04296539[92],Bacteria_Aquificae_Aquificae_Aquificales_Aquificaceae_Hydrogenobaculum_sp._HO_Finished_QAed:0.34778064):0.061580617[100],Bacteria_Aquificae_Aquificae_Aquificales_Aquificaceae_Aquifex_aeolicus_VF5:0.22783345):0.16941431[100],(Bacteria_Aquificae_Aquificae_Aquificales_Hydrogenothermaceae_Persephonella_marina_EX_H1:0.13301304,Bacteria_Aquificae_Aquificae_Aquificales_Hydrogenothermaceae_Sulfurihydrogenibium_azorense_Az_Fu1:0.15544845):0.16743833[100]):0.15244699[100],(Bacteria_Aquificae_Aquificae_Aquificales_Desulfurobacteriaceae_Thermovibrio_ammonificans_HB_1:0.058342323,Bacteria_Aquificae_Aquificae_Aquificales_Desulfurobacteriaceae_Desulfurobacterium_thermolithotrophum_DSM_11699:0.05476838):0.25657925[100]):0.082399644[99],(((Bacteria_CP_EM_19_candidate_division_EM_19_bacterium_JGI_0000106_J16_GBS_C_001_289:0.004636686,Bacteria_CP_EM_19_candidate_division_EM_19_bacterium_JGI_0000106_G12_Combined_Assembly_EM19_1__EM19:0.0152056245):0.0020398286[59],Bacteria_CP_EM_19_candidate_division_EM_19_bacterium_JGI_0000106_N7_GBS_C_001_292:1.0000005E-6):0.007355483[69],Bacteria_CP_EM_19_candidate_division_EM_19_bacterium_SCGC_AAA471_M6_GBS_N_001_25:1.0000005E-6):0.782487[100]):0.06726186[49],(((Bacteria_Deinococcus_Thermus_Deinococci_Thermales_Thermaceae_Oceanithermus_profundus_DSM_14977:0.15916896,Bacteria_Deinococcus_Thermus_Deinococci_Thermales_Thermaceae_Marinithermus_hydrothermalis_T1_DSM_14884:0.082962796):0.055519234[94],(Bacteria_Deinococcus_Thermus_Deinococci_Thermales_Thermaceae_Meiothermus_ruber_DSM_1279:0.24706642,Bacteria_Deinococcus_Thermus_Deinococci_Thermales_Thermaceae_Thermus_oshimai_JL_2:0.13868421):0.028811945[58]):0.11129805[100],(Bacteria_Deinococcus_Thermus_Deinococci_Deinococcales_Deinococcaceae_Deinococcus_geothermalis_DSM_11300:0.24263656,Bacteria_Deinococcus_Thermus_Deinococci_Deinococcales_Trueperaceae_Truepera_radiovictrix_DSM_17093:0.3181183):0.09051594[100]):0.2769592[100]):0.04825415[21],((((((Bacteria_Thermotogae_Thermotogae_Thermotogales_Thermotogaceae_Thermosipho_africanus_TCF52B:0.13488121,Bacteria_Thermotogae_Thermotogae_Thermotogales_Thermotogaceae_Fervidobacterium_nodosum_Rt17_B1:0.1738442):0.078889444[100],(Bacteria_Thermotogae_Thermotogae_Thermotogales_Thermotogaceae_Thermotoga_maritima_MSB8:0.12621923,Bacteria_Thermotogae_Thermotogae_Thermotogales_Thermotogaceae_Thermotoga_thermarum_LA3_DSM_5069:0.22365643):0.042983565[85]):0.051594175[100],((Bacteria_Thermotogae_Thermotogae_Thermotogales_Thermotogales_sp._mesG1.Ag.4.2:0.22826369,Bacteria_Thermotogae_Thermotogae_Thermotogales_Thermotogaceae_Kosmotoga_olearia_TBF_19.5.1:0.08330532):0.1540456[100],(Bacteria_Thermotogae_Thermotogae_Thermotogales_Thermotogaceae_Petrotoga_mobilis_SJ95:0.29356167,Bacteria_Thermotogae_Thermotogae_Thermotogales_Thermotogaceae_Marinitoga_piezophila_KA3:0.15393163):0.110813625[100]):0.035293177[92]):0.07473246[99],Bacteria_Thermotogae_Thermotogae_Thermotogales_unclassified_Thermotogales_Laodecianella_thermoacidophila_DSM_25116:0.39153612):0.12342102[100],Candidatus_Fraserbacteria_bacterium_RBG_16_55_9:0.7767127):0.06383138[60],((CG2_30_FULL_Caldiserica_36_11_curated:0.25671616,Bacteria_Caldiserica_Caldisericia_Caldisericales_Caldisericaceae_Caldisericum_exile_AZM16c01_NBRC_104410:0.1776393):0.43078023[100],(Bacteria_Dictyoglomi_Dictyoglomia_Dictyoglomales_Dictyoglomaceae_Dictyoglomus_thermophilum_H_6_12:0.016961755,Bacteria_Dictyoglomi_Dictyoglomia_Dictyoglomales_Dictyoglomaceae_Dictyoglomus_turgidum_DSM_6724:0.02650327):0.3666311[100]):0.10493862[99]):0.033869818[36]):0.05284067[22],(((((((Bacteria_Synergistetes_Synergistia_Synergistales_Synergistaceae_Thermanaerovibrio_acidaminovorans_DSM_6589:0.09616203,Bacteria_Synergistetes_Synergistia_Synergistales_Synergistaceae_Aminomonas_paucivorans_GLU_3_DSM_12260:0.10622245):0.058120888[99],Bacteria_Synergistetes_Synergistia_Synergistales_Synergistaceae_Cloacibacillus_evryensis_158_DSM_19522:0.2111264):0.090503864[100],Bacteria_Synergistetes_Synergistia_Synergistales_Synergistaceae_Aminiphilus_circumscriptus_DSM_16581:0.22621305):0.042901136[99],(((Bacteria_Synergistetes_Synergistia_Synergistales_Synergistaceae_Jonquetella_anthropi_E3_33_E1:0.22274391,Bacteria_Synergistetes_Synergistia_Synergistales_Synergistaceae_Pyramidobacter_piscolens_W5455_contig00040:0.15796709):0.12720893[100],Bacteria_Synergistetes_Synergistia_Synergistales_Synergistaceae_Dethiosulfovibrio_peptidovorans_SEBR_4207_DSM_11002:0.18229567):0.086630635[100],(Bacteria_Synergistetes_Synergistia_Synergistales_Synergistaceae_Aminobacterium_colombiense_DSM_12261:0.17568178,Bacteria_Synergistetes_Synergistetes_sp._SGP1_draft_genome.:0.24179697):0.06468564[99]):0.05857074[99]):0.021233303[30],Bacteria_Synergistetes_Synergistia_Synergistales_Synergistaceae_Thermovirga_lienii_Cas60314_DSM_17291:0.17982088):0.037738383[63],Bacteria_Synergistetes_Synergistia_Synergistales_Synergistaceae_Anaerobaculum_mobile_NGA_DSM_13181:0.2511571):0.23777951[100],(((((Bacteria_Fusobacteria_Fusobacteriia_Fusobacteriales_Fusobacteriaceae_Cetobacterium_somerae_ATCC_BAA_474:0.008527347,Bacteria_Fusobacteria_Fusobacteriia_Fusobacteriales_Fusobacteriaceae_Cetobacterium_sp._ZWU0022:0.008007894):0.067438826[100],Bacteria_Fusobacteria_Fusobacteriia_Fusobacteriales_Fusobacteriaceae_Fusobacterium_nucleatum_nucleatum_ATCC_25586:0.1420024):0.041442506[100],Bacteria_Fusobacteria_Fusobacteriia_Fusobacteriales_Fusobacteriaceae_Ilyobacter_polytropus_DSM_2926:0.09859497):0.03064909[86],Bacteria_Fusobacteria_Fusobacteriia_Fusobacteriales_Fusobacteriaceae_Psychrilyobacter_atlanticus_DSM_19335:0.15861955):0.14269309[100],((Bacteria_Fusobacteria_Fusobacteriia_Fusobacteriales_Leptotrichiaceae_Streptobacillus_moniliformis_DSM_12112:0.17398274,Bacteria_Fusobacteria_Fusobacteriia_Fusobacteriales_Leptotrichiaceae_Leptotrichia_goodfellowii_F0264_contig00021:0.09072842):0.03397725[54],Bacteria_Fusobacteria_Fusobacteriia_Fusobacteriales_Leptotrichiaceae_Sebaldella_termitidis_ATCC_33386:0.12653136):0.15778877[100]):0.3213234[100]):0.04392064[41]):0.021788169[11],(((((Candidatus_Riflebacteria_bacterium_GWC2_50_8:1.0000005E-6,Bacteria_ACD39_GWC2_ACD39_50_8:1.0000005E-6):0.031716455[100],Bacteria_CP_ACD39_BJP_IG2103_ACD39_50_23:0.0131641785):0.037967667[100],Bacteria_CP_ACD39_BJP_IG2102_CP_ACD39_51_10:0.03758397):0.17300275[100],CG2_30_FULL_Riflebacteria_54_10_curated:0.24962513):0.4287283[100],Candidatus_Wallbacteria_bacterium_GWC2_49_35:0.57145286):0.09458347[71]):0.02646571[9]):0.038607456[5],((((((((((((((((((((((((((((((Bacteria_BacteroidetesChlorobi_group_Bacteroidetes_Bacteroidia_Bacteroidales_Prevotellaceae_Hallella_seregens_ATCC_51272:1.0000005E-6,Bacteria_BacteroidetesChlorobi_group_Bacteroidetes_Bacteroidia_Bacteroidales_Prevotellaceae_Prevotella_dentalis_ES_2772_DSM_3688:0.003173268):0.149595[100],Bacteria_BacteroidetesChlorobi_group_Bacteroidetes_Bacteroidia_Bacteroidales_Prevotellaceae_Prevotella_tannerae_ATCC_51259:0.1491766):0.0399787[92],Bacteria_BacteroidetesChlorobi_group_Bacteroidetes_Bacteroidia_Bacteroidales_Prevotellaceae_Paraprevotella_xylaniphila_YIT_11841_P_xylaniphilaYIT11841_1.0_Cont168.1:0.063297614):0.057953753[100],Bacteria_BacteroidetesChlorobi_group_Bacteroidetes_Bacteroidia_Bacteroidales_Bacteroidaceae_Bacteroides_fragilis_NCTC_9343:0.05459354):0.06120376[100],(((Bacteria_BacteroidetesChlorobi_group_Bacteroidetes_Bacteroidia_Bacteroidales_Porphyromonadaceae_Proteiniphilum_acetatigenes_DSM_18083:0.031652115,Bacteroidetes_bacterium_GWC2_46_850:0.061357845):0.09529243[100],Bacteria_BacteroidetesChlorobi_group_Bacteroidetes_Bacteroidia_Bacteroidales_Porphyromonadaceae_Dysgonomonas_gadei_ATCC_BAA_286_cont1.32:0.08333752):0.029361797[92],((Bacteria_BacteroidetesChlorobi_group_Bacteroidetes_Bacteroidia_Bacteroidales_Candidatus_Azobacteroides_pseudotrichonymphae_genomovar._CFP2:0.30534485,Bacteria_BacteroidetesChlorobi_group_Bacteroidetes_Bacteroidia_Bacteroidales_Porphyromonadaceae_Porphyromonas_gingivalis_W83:0.13090958):0.025085095[81],(Bacteria_BacteroidetesChlorobi_group_Bacteroidetes_Bacteroidia_Bacteroidales_Porphyromonadaceae_Tannerella_forsythensis_ATCC_43037:0.1029034,Bacteria_BacteroidetesChlorobi_group_Bacteroidetes_Bacteroidia_Bacteroidales_Porphyromonadaceae_Parabacteroides_distasonis_ATCC_8503:0.050437786):0.027426684[82]):0.02238346[91]):0.027972171[100]):0.016198318[56],(Bacteria_BacteroidetesChlorobi_group_Bacteroidetes_Bacteroidia_Bacteroidales_Porphyromonadaceae_Barnesiella_viscericola_C46_DSM_18177:0.08127769,Bacteria_BacteroidetesChlorobi_group_Bacteroidetes_Bacteroidia_Bacteroidales_Porphyromonadaceae_Coprobacter_fastidiosus_NSB1:0.061924726):0.03794669[100]):0.032711226[98],(Bacteria_BacteroidetesChlorobi_group_Bacteroidetes_Bacteroidia_Bacteroidales_Porphyromonadaceae_Paludibacter_propionicigenes_WB4:0.045566082,CG2_30_FULL_Porphyromonadaceae_38_12_curated:0.0766676):0.09665443[100]):0.10287986[100],((((Bacteria_BacteroidetesChlorobi_group_Bacteroidetes_Bacteroidia_Bacteroidales_Marinilabiaceae_Marinilabilia_salmonicolor_JCM_21150:0.066912845,Bacteria_BacteroidetesChlorobi_group_Bacteroidetes_Bacteroidia_Bacteroidales_Marinilabiaceae_Anaerophaga_thermohalophila_Fru22_DSM_12881:0.031520568):0.0343008[90],Bacteria_BacteroidetesChlorobi_group_Bacteroidetes_Bacteroidia_Bacteroidales_Marinilabiaceae_Anaerophaga_sp._HS1:0.06406305):0.06664318[100],Bacteria_BacteroidetesChlorobi_group_Bacteroidetes_Bacteroidia_Bacteroidales_Marinilabiaceae_Alkaliflexus_imshenetskii_Z_7010_DSM_15055:0.08636857):0.044811904[99],Bacteria_BacteroidetesChlorobi_group_Bacteroidetes_Cytophagia_Cytophagales_Cytophagaceae_Cytophaga_fermentans_IAM_14302_DSM_9555:0.12303934):0.051877387[100]):0.032538056[80],(Bacteria_BacteroidetesChlorobi_group_Bacteroidetes_Bacteroidia_Bacteroidales_Porphyromonadaceae_Butyricimonas_virosa_DSM_23226:0.07943552,Bacteria_BacteroidetesChlorobi_group_Bacteroidetes_Bacteroidia_Bacteroidales_Porphyromonadaceae_Odoribacter_splanchnicus_DSM_20712:0.08385432):0.15325475[100]):0.023931405[62],((Bacteroidetes_bacterium_GWE2_42_39:0.12690851,Bacteria_BacteroidetesChlorobi_group_Bacteroidetes_Bacteroidia_Bacteroidales_Prolixibacteraceae_Draconibacterium_orientale_FH5:0.12812202):0.042906296[90],Bacteria_BacteroidetesChlorobi_group_Bacteroidetes_unclassified_Bacteroidetes_Prolixibacter_bellariivorans_ATCC_BAA_1284:0.11996395):0.07567651[100]):0.03389947[72],Bacteroidetes_bacterium_GWF2_49_14:0.22208665):0.0145792235[18],((((((Bacteroidetes_bacterium_RBG_13_43_22:0.042117335,Bacteroidetes_bacterium_RBG_19FT_COMBO_42_10:0.05053988):0.046417467[100],Bacteroidetes_bacterium_RBG_13_42_15:0.07109202):0.03217139[99],Bacteroidetes_bacterium_GWA2_40_15:0.07549816):0.13735163[100],Bacteroidetes_bacterium_RBG_13_46_8:0.19923432):0.031553786[34],((Bacteroidetes_bacterium_GWD2_33_33:0.031712186,Bacteroidetes_bacterium_GWA2_31_9b:0.045725927):0.020717558[94],Bacteroidetes_bacterium_GWE2_32_14:0.044979945):0.13601695[100]):0.032513376[85],(((Bacteroidetes_bacterium_GWE2_39_28:0.043114677,Bacteroidetes_bacterium_GWE2_40_15:0.05024154):0.030673224[100],Bacteroidetes_bacterium_GWF2_40_14:0.067323275):0.15973713[100],(Bacteria_BacteroidetesChlorobi_group_Bacteroidetes_Bacteroidia_Bacteroidales_Rikenellaceae_Alistipes_finegoldii_AHN_2437_DSM_17242:0.1450981,Bacteria_BacteroidetesChlorobi_group_Bacteroidetes_Bacteroidia_Bacteroidales_Rikenellaceae_Rikenella_microfusus_Q_1_DSM_15922:0.11957393):0.07659838[100]):0.07628025[100]):0.021411607[31]):0.019300556[27],(Bacteroidetes_bacterium_GWE2_40_63:0.18581374,Bacteroidetes_bacterium_GWF2_38_335:0.16091967):0.03835021[45]):0.021718811[33],((((Bacteroidetes_bacterium_GWA2_32_17:0.0050044837,CG_4_8_14_3_um_filter_Bacteroidetes_31_14_curated:0.01156092):0.08462982[100],CG23_combo_of_CG06-09_8_20_14_all_150_Bacteroidetes_32_9_curated:0.08567792):0.15668729[100],Bacteroidetes_bacterium_GWF2_35_48:0.20182538):0.032545485[54],(Bacteroidetes_bacterium_GWA2_30_7:0.20363481,Bacteroidetes_bacterium_GWF2_33_38:0.15359427):0.064979695[99]):0.03198021[66]):0.06983518[100],(((((Bacteroidetes_bacterium_GWF2_41_31:0.007916277,CG18_big_fil_WC_8_21_14_2_50_Bacteroidetes_41_14_curated:0.0071729748):0.20569721[100],CG2_30_FULL_Bacteroidetes_33_31_curated:0.22930191):0.055252854[94],(Bacteroidetes_bacterium_GWF2_43_11:0.2135523,Bacteroidetes_bacterium_GWF2_43_63:0.2841033):0.033747837[26]):0.0325119[46],CG2_30_FULL_Bacteroidetes_32_10_curated:0.18650699):0.035016797[84],Bacteroidetes_bacterium_GWE2_29_8:0.29230785):0.029546427[84]):0.032361325[89],(((((((((((((Bacteria_BacteroidetesChlorobi_group_Bacteroidetes_Flavobacteriia_Flavobacteriales_Flavobacteriaceae_Gramella_forsetii_KT0803:0.05354209,Bacteria_BacteroidetesChlorobi_group_Bacteroidetes_Flavobacteriia_Flavobacteriales_Flavobacteriaceae_Zunongwangia_profunda_SM_A87:0.063703276):0.014346858[46],Bacteria_BacteroidetesChlorobi_group_Bacteroidetes_Flavobacteriia_Flavobacteriales_Flavobacteriaceae_Salegentibacter_sp._Hel_I_6:0.055635978):0.025251023[98],Bacteria_BacteroidetesChlorobi_group_Bacteroidetes_Flavobacteriia_Flavobacteriales_Flavobacteriaceae_Gillisia_sp._CAL575:0.06416341):0.01614753[53],Bacteria_BacteroidetesChlorobi_group_Bacteroidetes_Flavobacteriia_Flavobacteriales_Flavobacteriaceae_Salinimicrobium_xinjiangense_DSM_19287:0.053666625):0.025886508[91],((Bacteria_BacteroidetesChlorobi_group_Bacteroidetes_Flavobacteriia_Flavobacteriales_Flavobacteriaceae_Donghaeana_dokdonensis_DSW_6:0.17447528,Bacteria_BacteroidetesChlorobi_group_Bacteroidetes_Flavobacteriia_Flavobacteriales_Flavobacteriaceae_Croceibacter_atlanticus_HTCC2559_Re_annotation_of_existing_genome_that_was_not_originally_submitted_by_me:0.10636898):0.027814105[44],(Bacteria_BacteroidetesChlorobi_group_Bacteroidetes_Flavobacteriia_Flavobacteriales_Flavobacteriaceae_Psychroflexus_gondwanensis_ACAM_44:0.2034439,Bacteria_BacteroidetesChlorobi_group_Bacteroidetes_Flavobacteriia_Flavobacteriales_Flavobacteriaceae_Mesonia_mobilis_DSM_19841:0.07620861):0.029921036[64]):0.018241348[27]):0.019425962[31],((Bacteria_BacteroidetesChlorobi_group_Bacteroidetes_Flavobacteriia_Flavobacteriales_Flavobacteriaceae_Krokinobacter_sp._4H_3_7_5:0.09840363,Bacteria_BacteroidetesChlorobi_group_Bacteroidetes_Flavobacteriia_Flavobacteriales_Flavobacteriaceae_Leeuwenhoekiella_blandensis_MED217:0.07547451):0.054319844[100],Bacteria_BacteroidetesChlorobi_group_Bacteroidetes_Flavobacteriia_Flavobacteriales_Flavobacteriaceae_Aquimarina_megaterium_XH134:0.06727942):0.01431688[24]):0.016253348[42],((((((Bacteria_BacteroidetesChlorobi_group_Bacteroidetes_Flavobacteriia_Flavobacteriales_Flavobacteriaceae_Gaetbulibacter_saemankumensis_DSM_17032:0.040663186,CG_4_9_14_3_um_filter_150_Flavobacteriaceae_33_16_curated:0.04371669):0.013409987[51],Bacteria_BacteroidetesChlorobi_group_Bacteroidetes_Flavobacteriia_Flavobacteriales_Flavobacteriaceae_Flavobacteriaceae_bacterium_P7_3_5:0.0451076):0.017310755[83],((Bacteria_BacteroidetesChlorobi_group_Bacteroidetes_Flavobacteriia_Flavobacteriales_Flavobacteriaceae_Mesoflavibacter_zeaxanthinifaciens_DSM_18436:0.027057683,Bacteria_BacteroidetesChlorobi_group_Bacteroidetes_Flavobacteriia_Flavobacteriales_Flavobacteriaceae_Olleya_sp._Hel_I_94:0.029660443):0.017494693[100],Bacteria_BacteroidetesChlorobi_group_Bacteroidetes_Flavobacteriia_Flavobacteriales_Flavobacteriaceae_Lacinutrix_sp._5H_3_7_4:0.035242844):0.023805171[100]):0.008388331[34],(Bacteria_BacteroidetesChlorobi_group_Bacteroidetes_Flavobacteriia_Flavobacteriales_Flavobacteriaceae_Formosa_agariphila_KMM_3901:0.04105895,Bacteria_BacteroidetesChlorobi_group_Bacteroidetes_Flavobacteriia_Flavobacteriales_Flavobacteriaceae_Bizionia_argentinensis_JUB59_DSM_19628:0.082897194):0.009264902[33]):0.009800024[42],((Bacteria_BacteroidetesChlorobi_group_Bacteroidetes_Flavobacteriia_Flavobacteriales_Flavobacteriaceae_Sediminibacter_sp._Hel_I_10:0.07242474,Bacteria_BacteroidetesChlorobi_group_Bacteroidetes_Flavobacteriia_Flavobacteriales_Flavobacteriaceae_Gelidibacter_mesophilus_DSM_14095:0.07688699):0.021907357[53],Bacteria_BacteroidetesChlorobi_group_Bacteroidetes_Flavobacteriia_Flavobacteriales_Flavobacteriaceae_Winogradskyella_psychrotolerans_RS_3:0.08959972):0.017606543[73]):0.035382662[100],(CG18_big_fil_WC_8_21_14_2_50_Flavobacteriaceae_34_36_curated:0.086486004,Bacteria_BacteroidetesChlorobi_group_Bacteroidetes_Flavobacteriia_Flavobacteriales_Flavobacteriaceae_Aequorivita_sublithincola_QSSC9_3_DSM_14238:0.07673504):0.033712536[100]):0.025586331[96]):0.018743489[93],((((((Bacteria_BacteroidetesChlorobi_group_Bacteroidetes_Flavobacteriia_Flavobacteriales_Flavobacteriaceae_Robiginitalea_biformata_HTCC2501:0.09727977,Bacteria_BacteroidetesChlorobi_group_Bacteroidetes_Flavobacteriia_Flavobacteriales_Flavobacteriaceae_Eudoraea_adriatica_DSM_19308:0.069929734):0.025098568[46],(Bacteria_BacteroidetesChlorobi_group_Bacteroidetes_Flavobacteriia_Flavobacteriales_Flavobacteriaceae_Arenibacter_certesii_DSM_19833:0.0849327,Bacteria_BacteroidetesChlorobi_group_Bacteroidetes_Flavobacteriia_Flavobacteriales_Flavobacteriaceae_Cellulophaga_lytica_HI1:0.06616558):0.018138018[71]):0.0065328744[18],(Bacteria_BacteroidetesChlorobi_group_Bacteroidetes_Flavobacteriia_Flavobacteriales_Flavobacteriales_bacterium_HTCC2170:0.057550218,Bacteria_BacteroidetesChlorobi_group_Bacteroidetes_Flavobacteriia_Flavobacteriales_Flavobacteriaceae_Zobellia_uliginosa_MAR_2009_138:0.060630683):0.029556304[100]):0.017706938[39],Bacteria_BacteroidetesChlorobi_group_Bacteroidetes_Flavobacteriia_Flavobacteriales_Flavobacteriaceae_Muricauda_ruestringensis_B1_DSM_13258:0.09401875):0.0419194[100],(((Bacteria_BacteroidetesChlorobi_group_Bacteroidetes_Flavobacteriia_Flavobacteriales_Flavobacteriaceae_Imtechella_halotolerans_K1:0.053915903,Bacteria_BacteroidetesChlorobi_group_Bacteroidetes_Flavobacteriia_Flavobacteriales_Flavobacteriaceae_Capnocytophaga_ochracea_DSM_7271:0.123067126):0.023265556[98],Bacteria_BacteroidetesChlorobi_group_Bacteroidetes_Flavobacteriia_Flavobacteriales_Flavobacteriaceae_Sinomicrobium_oceani_CGMCC_1.12145:0.06676253):0.022756256[98],((Bacteria_BacteroidetesChlorobi_group_Bacteroidetes_Flavobacteriia_Flavobacteriales_Flavobacteriaceae_Galbibacter_sp._ck_I2_15:0.0675514,Bacteria_BacteroidetesChlorobi_group_Bacteroidetes_Flavobacteriia_Flavobacteriales_Flavobacteriaceae_Joostella_marina_En5_DSM_19592:0.045076214):0.03569672[100],Bacteria_BacteroidetesChlorobi_group_Bacteroidetes_Flavobacteriia_Flavobacteriales_Flavobacteriaceae_Zhouia_amylolytica_AD3:0.06607648):0.014754561[58]):0.015864354[98]):0.019772952[100],Bacteria_BacteroidetesChlorobi_group_Bacteroidetes_Flavobacteriia_Flavobacteriales_Flavobacteriaceae_Kordia_algicida_OT_1_unfinished_sequence:0.083992094):0.016541421[96]):0.026137024[92],((((Flavobacteria_bacterium_GWF1_32_7:0.032453533,Flavobacteria_bacterium_RIFCSPLOWO2_12_FULL_31_7:0.06984026):0.020604802[72],Bacteria_BacteroidetesChlorobi_group_Bacteroidetes_Flavobacteriia_Flavobacteriales_Flavobacteriaceae_Flavobacterium_psychrophilum_JIP0286:0.07931037):0.024960864[93],Bacteria_BacteroidetesChlorobi_group_Bacteroidetes_Flavobacteriia_Flavobacteriales_Flavobacteriaceae_Myroides_odoratimimus_CCUG_12700:0.08749494):0.06188327[100],CG_4_9_14_3_um_filter_150_Flavobacteriales_40_17_curated:0.14148839):0.023268992[83]):0.032895513[96],((((Bacteria_BacteroidetesChlorobi_group_Bacteroidetes_Flavobacteriia_Flavobacteriales_Flavobacteriaceae_Polaribacter_sp._MED152:0.026553804,CG_4_9_14_0_8_um_filter_Flavobacteriaceae_31_91_curated:0.082952425):0.02134347[97],(Bacteria_BacteroidetesChlorobi_group_Bacteroidetes_Flavobacteriia_Flavobacteriales_Flavobacteriaceae_Tenacibaculum_ovolyticum_DSM_18103:0.07940958,Bacteria_BacteroidetesChlorobi_group_Bacteroidetes_Flavobacteriia_Flavobacteriales_Flavobacteriaceae_Lutibacter_sp._Hel_I_33_5:0.03987045):0.012381533[49]):0.07286925[100],Flavobacteria_bacterium_RIFCSPLOWO2_12_FULL_35_11:0.1151915):0.025604343[45],CG03_land_8_20_14_0_80_cor_Flavobacteriales_35_15_curated:0.17455149):0.03317804[100]):0.07506458[100],(((((Bacteria_BacteroidetesChlorobi_group_Bacteroidetes_Flavobacteriia_Flavobacteriales_Flavobacteriaceae_Chryseobacterium_gregarium_DSM_19109:0.042634748,Bacteria_BacteroidetesChlorobi_group_Bacteroidetes_Flavobacteriia_Flavobacteriales_Flavobacteriaceae_Epilithonimonas_tenax_DSM_16811:0.058914263):0.029446749[100],Bacteria_BacteroidetesChlorobi_group_Bacteroidetes_Flavobacteriia_Flavobacteriales_Flavobacteriaceae_Elizabethkingia_anophelis_NUH6:0.055073038):0.0137931835[76],(Bacteria_BacteroidetesChlorobi_group_Bacteroidetes_Flavobacteriia_Flavobacteriales_Flavobacteriaceae_Riemerella_anatipestifer_RA_CH_2:0.047488566,Bacteria_BacteroidetesChlorobi_group_Bacteroidetes_Flavobacteriia_Flavobacteriales_Flavobacteriaceae_Bergeyella_zoohelcum_CCUG_30536:0.061984155):0.013192889[67]):0.13708906[100],((Bacteria_BacteroidetesChlorobi_group_Bacteroidetes_Flavobacteriia_Flavobacteriales_Flavobacteriaceae_Empedobacter_brevis_ATCC_43319:0.07340508,Bacteria_BacteroidetesChlorobi_group_Bacteroidetes_Flavobacteriia_Flavobacteriales_Flavobacteriaceae_Weeksella_virosa_DSM_16922:0.072319284):0.075201675[100],Bacteria_BacteroidetesChlorobi_group_Bacteroidetes_Flavobacteriia_Flavobacteriales_Flavobacteriaceae_Ornithobacterium_rhinotracheale_DSM_15997:0.16434872):0.035470467[94]):0.04072632[92],Bacteria_BacteroidetesChlorobi_group_Bacteroidetes_Flavobacteriia_Flavobacteriales_Blattabacteriaceae_Blattabacterium_sp._Blattella_germanica_str._Bge:0.6061943):0.04855366[99]):0.045339223[99],Bacteria_BacteroidetesChlorobi_group_Bacteroidetes_Flavobacteriia_Flavobacteriales_Cryomorphaceae_Owenweeksia_Owenweeksia_hongkongensis_DSM_17368:0.25551578):0.06264022[100],((((Fluviicola_sp._RIFCSPHIGHO2_02_FULL_43_260:0.050482806,Bacteria_BacteroidetesChlorobi_group_Bacteroidetes_Flavobacteriia_Flavobacteriales_Cryomorphaceae_Fluviicola_taffensis_RW262_DSM_16823:0.044641547):0.07875609[100],Bacteroidetes_bacterium_RIFCSPHIGHO2_02_FULL_44_7:0.11881363):0.096710846[100],Bacteria_BacteroidetesChlorobi_group_Bacteroidetes_Flavobacteriia_Flavobacteriales_Cryomorphaceae_Crocinitomix_catalasitica_ATCC_23190:0.18760495):0.09771212[100],((CG_4_9_14_3_um_filter_150_Flavobacteriales_32_8_curated:0.039969098,Bacteroidetes_bacterium_RIFCSPLOWO2_12_FULL_31_6:0.12357319):0.07582565[100],CG18_big_fil_WC_8_21_14_2_50_Flavobacteriales_32_9_curated:0.11239195):0.117081024[100]):0.04526048[97]):0.043267228[97]):0.016953055[40],Bacteroidetes_bacterium_RIFCSPLOWO2_12_FULL_35_15:0.22982623):0.03950736[92],(((((Bacteria_BacteroidetesChlorobi_group_Bacteroidetes_Sphingobacteriia_Sphingobacteriales_Sphingobacteriaceae_Sphingobacterium_sp._21:0.017543113,Bacteria_BacteroidetesChlorobi_group_Bacteroidetes_Sphingobacteriia_Sphingobacteriales_Sphingobacteriaceae_Pseudosphingobacterium_domesticum_DSM_18733:0.03203575):0.028058158[100],Bacteria_BacteroidetesChlorobi_group_Bacteroidetes_Sphingobacteriia_Sphingobacteriales_Sphingobacteriaceae_Olivibacter_sitiensis_DSM_17696:0.046215564):0.045792527[100],(Bacteria_BacteroidetesChlorobi_group_Bacteroidetes_Sphingobacteriia_Sphingobacteriales_Sphingobacteriaceae_Arcticibacter_svalbardensis_MN12_7:0.08748148,Bacteria_BacteroidetesChlorobi_group_Bacteroidetes_Sphingobacteriia_Sphingobacteriales_Sphingobacteriaceae_Mucilaginibacter_paludis_TPT56_DSM_18603:0.08364312):0.027455913[98]):0.022814697[76],Bacteria_BacteroidetesChlorobi_group_Bacteroidetes_Sphingobacteriia_Sphingobacteriales_Sphingobacteriaceae_Pedobacter_saltans_DSM_12145:0.10554944):0.04582646[100],Bacteria_BacteroidetesChlorobi_group_Bacteroidetes_Sphingobacteriia_Sphingobacteriales_Sphingobacteriaceae_Solitalea_canadensis_USAM_9D_DSM_3403:0.12515454):0.08916597[100]):0.046408202[100],(((((Bacteria_BacteroidetesChlorobi_group_Bacteroidetes_Sphingobacteriia_Sphingobacteriales_Chitinophagaceae_Terrimonas_ferruginea_DSM_30193:0.06706179,Bacteria_BacteroidetesChlorobi_group_Bacteroidetes_Sphingobacteriia_Sphingobacteriales_Chitinophagaceae_Niabella_soli_JS13_8_DSM_19437:0.11516326):0.07849117[100],(Bacteria_BacteroidetesChlorobi_group_Bacteroidetes_Sphingobacteriia_Sphingobacteriales_Chitinophagaceae_Niastella_koreensis_GR20_10_DSM_17620:0.1296628,Sphingobacteriia_bacterium_RIFOXYD2_FULL_35_12:0.10668359):0.02905492[52]):0.030342083[88],Bacteria_BacteroidetesChlorobi_group_Bacteroidetes_Sphingobacteriia_Sphingobacteriales_Chitinophagaceae_Segetibacter_koreensis_DSM_18137:0.10944422):0.065074645[100],Bacteria_BacteroidetesChlorobi_group_Bacteroidetes_Sphingobacteriia_Sphingobacteriales_Chitinophagaceae_Chitinophaga_pinensis_DSM_2588:0.12811282):0.21331699[100],((Bacteria_BacteroidetesChlorobi_group_Bacteroidetes_Sphingobacteriia_Sphingobacteriales_Saprospiraceae_Saprospira_grandis_Lewin:0.19599399,Bacteria_BacteroidetesChlorobi_group_Bacteroidetes_Sphingobacteriia_Sphingobacteriales_Saprospiraceae_Aureispira_sp._CCB_QB1:0.18395516):0.12173513[100],(Bacteria_BacteroidetesChlorobi_group_Bacteroidetes_Sphingobacteriia_Sphingobacteriales_Saprospiraceae_Lewinella_cohaerens_DSM_23179:0.2032975,Bacteria_BacteroidetesChlorobi_group_Bacteroidetes_Sphingobacteriia_Sphingobacteriales_Saprospiraceae_Haliscomenobacter_hydrossis_O_DSM_1100:0.22124761):0.06401148[92]):0.12329507[100]):0.06639957[96]):0.042475384[68],((((((((((((((Bacteria_BacteroidetesChlorobi_group_Bacteroidetes_Cytophagia_Cytophagales_Cyclobacteriaceae_Mariniradius_saccharolyticus_AK6:0.0905513,Bacteria_BacteroidetesChlorobi_group_Bacteroidetes_Cytophagia_Cytophagales_Cyclobacteriaceae_Aquiflexum_balticum_BA160_DSM_16537:0.04747999):0.01403538[41],Bacteria_BacteroidetesChlorobi_group_Bacteroidetes_Cytophagia_Cytophagales_Cyclobacteriaceae_Cecembia_lonarensis_LW9:0.03621983):0.008994847[38],Bacteria_BacteroidetesChlorobi_group_Bacteroidetes_Cytophagia_Cytophagales_Cyclobacteriaceae_Indibacter_alkaliphilus_LW1_Draft1:0.05501114):0.017983343[74],Bacteria_BacteroidetesChlorobi_group_Bacteroidetes_Cytophagia_Cytophagales_Cyclobacteriaceae_Nitritalea_halalkaliphila_LW7_Draft1:0.08727636):0.009566896[44],Bacteria_BacteroidetesChlorobi_group_Bacteroidetes_Cytophagia_Cytophagales_Cyclobacteriaceae_Algoriphagus_sp._PR1_unfinished_sequence:0.08500172):0.010450944[19],(Bacteria_BacteroidetesChlorobi_group_Bacteroidetes_Cytophagia_Cytophagales_Cytophagaceae_Rhodonellum_psychrophilum_DSM_17998:0.070628844,Bacteria_BacteroidetesChlorobi_group_Bacteroidetes_Cytophagia_Cytophagales_Cyclobacteriaceae_Belliella_baltica_BA134_DSM_15883:0.03832241):0.01593573[83]):0.015438961[26],Bacteria_BacteroidetesChlorobi_group_Bacteroidetes_Cytophagia_Cytophagales_Cytophagaceae_Anditalea_andensis_LY1:0.06254804):0.01249757[22],Bacteria_BacteroidetesChlorobi_group_Bacteroidetes_Cytophagia_Cytophagales_Cyclobacteriaceae_Cyclobacterium_marinum_DSM_745:0.111548476):0.021600295[72],Bacteria_BacteroidetesChlorobi_group_Bacteroidetes_Cytophagia_Cytophagales_Cyclobacteriaceae_Echinicola_vietnamensis_KMM_6221_DSM_17526:0.06241079):0.111480154[100],(((Bacteria_BacteroidetesChlorobi_group_Bacteroidetes_Cytophagia_Cytophagales_Flammeovirgaceae_Fulvivirga_imtechensis_AK7:0.12914243,CG17_big_fil_post_rev_8_21_14_2_50_Cytophagales_40_13_curated:0.18766554):0.02618888[48],(Bacteria_BacteroidetesChlorobi_group_Bacteroidetes_Cytophagia_Cytophagales_Flammeovirgaceae_Cesiribacter_andamanensis_AMV16:0.1396342,Bacteria_BacteroidetesChlorobi_group_Bacteroidetes_Cytophagia_Cytophagales_Flammeovirgaceae_Nafulsella_turpanensis_ZLM_10:0.120883144):0.06783127[100]):0.027652597[65],Bacteria_BacteroidetesChlorobi_group_Bacteroidetes_Cytophagia_Cytophagales_Flammeovirgaceae_Marivirga_tractuosa_DSM_4126:0.20800899):0.031130929[87]):0.016287094[49],Bacteria_BacteroidetesChlorobi_group_Bacteroidetes_Cytophagia_Cytophagales_Amoebophilaceae_Candidatus_Amoebophilus_asiaticus_5a2:0.3662785):0.026413213[60],(((CG_4_10_14_3_um_filter_Flexibacter_32_15_curated:0.0115899835,Bacteria_BacteroidetesChlorobi_group_Bacteroidetes_Cytophagia_Cytophagales_Cytophagaceae_Flexibacter_litoralis_Fx_l1_DSM_6794:0.018126965):0.27445844[100],Bacteria_BacteroidetesChlorobi_group_Bacteroidetes_Cytophagia_Cytophagales_Flammeovirgaceae_Flexithrix_dorotheae_DSM_6795:0.21809626):0.050188974[72],Bacteria_BacteroidetesChlorobi_group_Bacteroidetes_Cytophagia_Cytophagales_Cytophagaceae_Microscilla_marina_ATCC_23134_unfinished_sequence:0.21871507):0.034415495[38]):0.01422563[11],((((((Bacteria_BacteroidetesChlorobi_group_Bacteroidetes_Cytophagia_Cytophagales_Cytophagaceae_Fibrisoma_limi_BUZ_3:0.04762925,Bacteria_BacteroidetesChlorobi_group_Bacteroidetes_Cytophagia_Cytophagales_Cytophagaceae_Spirosoma_linguale_DSM_74:0.067893274):0.03743326[100],Bacteria_BacteroidetesChlorobi_group_Bacteroidetes_Cytophagia_Cytophagales_Cytophagaceae_Rudanella_lutea_DSM_19387:0.06815053):0.030755961[72],Bacteria_BacteroidetesChlorobi_group_Bacteroidetes_Cytophagia_Cytophagales_Cytophagaceae_Fibrella_aestuarina:0.10159841):0.087647036[100],(Bacteria_BacteroidetesChlorobi_group_Bacteroidetes_Cytophagia_Cytophagales_Cytophagaceae_Dyadobacter_fermentans_DSM_18053:0.14546213,Bacteria_BacteroidetesChlorobi_group_Bacteroidetes_Cytophagia_Cytophagales_Cytophagaceae_Runella_slithyformis_LSU4_DSM_19594:0.1379456):0.033438087[70]):0.030757988[63],((Bacteria_BacteroidetesChlorobi_group_Bacteroidetes_Cytophagia_Cytophagales_Cytophagaceae_Emticicia_oligotrophica_GPTSA100_15_DSM_17448:0.13101882,Bacteria_BacteroidetesChlorobi_group_Bacteroidetes_Cytophagia_Cytophagales_Cytophagaceae_Leadbetterella_byssophila_DSM_17132:0.15398994):0.094926134[100],Bacteria_BacteroidetesChlorobi_group_Bacteroidetes_Cytophagia_Cytophagales_Cytophagaceae_Flectobacillus_major_VKMB_859_DSM_103:0.16819835):0.029499814[54]):0.070347816[100],((((CG18_big_fil_WC_8_21_14_2_50_Cytophagales_42_9_curated:0.06727068,Bacteria_BacteroidetesChlorobi_group_Bacteroidetes_Cytophagia_Cytophagales_Cytophagaceae_Adhaeribacter_aquaticus_MBRG1.5_DSM_16391:0.04782667):0.0799892[100],Bacteria_BacteroidetesChlorobi_group_Bacteroidetes_Cytophagia_Cytophagales_Cytophagaceae_Pontibacter_roseus_DSM_17521:0.10844402):0.03687677[95],Bacteria_BacteroidetesChlorobi_group_Bacteroidetes_Cytophagia_Cytophagales_Cytophagaceae_Hymenobacter_sp._APR13:0.13440487):0.10177664[100],(Bacteria_BacteroidetesChlorobi_group_Bacteroidetes_Cytophagia_Cytophagales_Cytophagaceae_Cytophaga_hutchinsonii_ATCC_33406:0.17857108,Bacteria_BacteroidetesChlorobi_group_Bacteroidetes_Cytophagia_Cytophagales_Cytophagaceae_Sporocytophaga_myxococcoides_DSM_11118:0.15886235):0.05599212[99]):0.031699706[67]):0.024465809[55]):0.03539016[44],Bacteria_BacteroidetesChlorobi_group_Bacteroidetes_Bacteroidetes_Order_III._Incertae_sedis_Thermonema_rossianum_DSM_10300:0.2310159):0.047386352[91]):0.042024717[46],Bacteroidetes_bacterium_RIFCSPLOWO2_12_FULL_37_12:0.4051083):0.1791669[100],(((Bacteria_BacteroidetesChlorobi_group_Bacteroidetes_Bacteroidetes_Order_II._Incertae_sedis_Rhodothermaceae_Rhodothermus_marinus_DSM_4252:0.22970745,CG12_big_fil_rev_8_21_14_0_65_Bacteroidetes_60_17_curated:0.25168657):0.053009357[59],Bacteria_BacteroidetesChlorobi_group_Bacteroidetes_Bacteroidetes_Order_II._Incertae_sedis_Rhodothermaceae_Salisaeta_longa_DSM_21114:0.31682613):0.12834471[100],(Bacteria_BacteroidetesChlorobi_group_Bacteroidetes_Sphingobacteriia_Sphingobacteriales_Chitinophagaceae_Balneola_vulgaris_DSM_17893:0.12396904,Bacteria_BacteroidetesChlorobi_group_Bacteroidetes_Sphingobacteriia_Sphingobacteriales_Chitinophagaceae_Gracilimonas_tropica_DSM_19535:0.117527515):0.328426[100]):0.062386476[95]):0.07997865[100],((((((((((CG12_big_fil_rev_8_21_14_0_65_Ignavibacteriales_30_8_curated:0.042424913,CG_4_9_14_3_um_filter_150_Ignavibacteriales_30_11_curated:0.05990525):0.14753853[100],CG08_land_8_20_14_0_20_Ignavibacteria_37_9_curated:0.21753964):0.03693252[69],CG2_30_FULL_Ignavibacteria_36_16_curated:0.13096805):0.027553547[59],(Bacteria_Ignavibacteria_RBG_16_Ignavibacteria_34_14:0.061373007,Bacteria_Ignavibacteria_RIFOXYA2_FULL_Ignavibacteria_37_17:0.07386902):0.084959365[100]):0.020856263[30],Bacteria_Ignavibacteria_RIFOXYD12_FULL_Ignavibacteria_36_8:0.16906515):0.02364492[45],((Bacteria_Ignavibacteria_RBG_16_Ignavibacteria_36_9:1.0000005E-6,Ignavibacteria_bacterium_RBG_16_36_9:0.006145216):0.16610941[100],Bacteria_BacteroidetesChlorobi_group_Ignavibacteria_Ignavibacteria_Ignavibacteriales_Ignavibacteriaceae_Ignavibacterium_album_Mat9_16_JCM_16511:0.124324985):0.038028654[83]):0.065131284[100],(((CG18_big_fil_WC_8_21_14_2_50_Ignavibacteriales_31_20_curated:0.20202897,Bacteria_Ignavibacteria_GWB2_Ignavibacteria_35_6b:0.13544399):0.032399245[86],CG_4_9_14_3_um_filter_150_Ignavibacteriales_34_10_curated:0.20931369):0.040571995[99],((Bacteria_Ignavibacteria_RIFOXYC2_FULL_Ignavibacteria_38_25:0.15350662,Bacteria_BacteroidetesChlorobi_group_Ignavibacteria_Ignavibacteria_Ignavibacteriales_Ignavibacteriaceae_Melioribacter_roseus_P3M:0.109119825):0.05348872[100],Bacteria_Ignavibacteria_RBG_13_Ignavibacteria_36_8:0.16061965):0.028103072[83]):0.04898596[100]):0.12797776[100],(((Bacteria_Ignavibacteria_GWA2_Ignavibacteriae_55_25:0.10546627,Bacteria_Ignavibacteria_GWA2_Ignavibacteria_54_16:0.10762232):0.059410036[100],Bacteria_Ignavibacteria_RIFCSPLOWO2_02_FULL_Ignavibacteria_55_14:0.19187853):0.09547174[100],CG07_land_8_20_14_0_80_Ignavibacteriales_59_12_curated:0.2596028):0.08318719[100]):0.034484584[64],(Bacteria_RIF-IGX_GWF2_RIF_IGX_33_9:0.32878,Bacteria_RIF-IGX_RIFOXYC2_FULL_RIF_IGX_35_21:0.27028805):0.20190877[100]):0.051497433[87],((((Bacteria_BacteroidetesChlorobi_group_Chlorobi_Chlorobia_Chlorobiales_Chlorobiaceae_ChlorobiumPelodictyon_group_Pelodictyon_luteolum_DSM_273:0.10196677,Bacteria_BacteroidetesChlorobi_group_Chlorobi_Chlorobia_Chlorobiales_Chlorobiaceae_ChlorobiumPelodictyon_group_Chlorobium_chlorochromatii_CaD3:0.13214155):0.05225368[100],Bacteria_BacteroidetesChlorobi_group_Chlorobi_Chlorobia_Chlorobiales_Chlorobiaceae_Chlorobaculum_parvum_NCIB_8327:0.14310333):0.024349822[51],Bacteria_BacteroidetesChlorobi_group_Chlorobi_Chlorobia_Chlorobiales_Chlorobiaceae_Prosthecochloris_aestuarii_DSM_271:0.12819219):0.17679814[100],Bacteria_BacteroidetesChlorobi_group_Chlorobi_Chlorobia_Chlorobiales_Chlorobiaceae_Chloroherpeton_thalassium_ATCC_35110:0.19803703):0.2606897[100]):0.04542281[85]):0.077503264[100],((Bacteria_Caldithrix_RBG_13_Caldithrix_44_9:0.3373778,Bacteria_unclassified_Bacteria_Caldithrix_abyssi_LF13_DSM_13497:0.27826262):0.09206771[99],Bacteria_KSB1_uncultured_SMTZ_31:0.5204087):0.042390663[42]):0.029833332[29],(((((((Bacteria_Marine_group_A_SAR406_SAR406_cluster_bacterium_JGI_0000059_L03_TAbiofilm_001_169:1.0000005E-6,Bacteria_Marine_group_A_SAR406_SAR406_cluster_bacterium_JGI_0000039_D08_TAsludge_001_149:1.0000005E-6):1.0000005E-6[100],Bacteria_Marine_group_A_SAR406_SAR406_cluster_bacterium_JGI_0000039_E15_TAsludge_001_150:1.0000005E-6):0.009176785[100],Bacteria_Marine_group_A_SAR406_SAR406_cluster_bacterium_JGI_0000039_D08_Combined_Assembly_SAR406_1__SAR406:0.06562282):0.1962685[100],CG08_land_8_20_14_0_20_SAR406_45_22_curated:0.22845703):0.07922361[100],Bacteria_Marine_group_A_SAR406_SAR406_cluster_bacterium_SCGC_AAA257_N23_Etoliko_001_146:0.20625466):0.16852589[100],(((((Bacteria_Marine_group_A_SAR406_SAR406_cluster_bacterium_SCGC_AAA076_M08:0.010472806,Bacteria_Marine_group_A_SAR406_SAR406_cluster_bacterium_JGI_0000113_G11:0.20223132):0.11685198[100],Bacteria_Marine_group_A_SAR406_SAR406_cluster_bacterium_SCGC_AAA298_D23:0.100707576):0.3932155[100],Bacteria_Marine_group_A_SAR406_SAR406_cluster_bacterium_JGI_0000113_D11:0.3627696):0.1245389[100],Bacteria_Marine_group_A_SAR406_SAR406_cluster_bacterium_sp._SCGC_AAA003_E22_Tropical_gyre_001_268:0.4315433):0.07172728[100],CG1_02_FULL_SAR406_48_14_curated:0.43373019):0.04848139[67]):0.108401395[100],(Bacteria_Caldithrix_RBG_16_Caldithrix_48_16:0.348288,Bacteria_KSB1_uncultured_SMTZ_57:0.400806):0.079624325[66]):0.026679333[22]):0.032833446[54],(Bacteria_CP_WWE1_DOLJORAL78_WWE1_32_13:0.25132287,Candidatus_Delongbacteria_bacterium_GWF2_40_14:0.2598738):0.37358513[100]):0.06771933[89],((((((((((Bacteria_CP_KSB1_candidate_division_KSB1_bacterium_SCGC_AAA252_M08_SAK_001_72:1.0000005E-6,Bacteria_CP_KSB1_candidate_division_KSB1_bacterium_SCGC_AAA255_B16_SAK_001_121:1.0000005E-6):1.0000005E-6[20],Bacteria_CP_KSB1_candidate_division_KSB1_bacterium_SCGC_AAA252_O17_SAK_001_87:1.0000005E-6):1.0000005E-6[67],Bacteria_CP_KSB1_candidate_division_KSB1_bacterium_SCGC_AAA252_F02_SAK_001_45:0.033985782):0.0011677558[74],Bacteria_CP_KSB1_candidate_division_KSB1_bacterium_SCGC_AAA252_E13_SAK_001_43:0.0123525355):0.018938504[85],(Bacteria_CP_KSB1_candidate_division_KSB1_bacterium_SCGC_AAA255_C20_SAK_001_123:0.009786585,Bacteria_CP_KSB1_candidate_division_KSB1_bacterium_SCGC_AAA252_N14_SAK_002_78:1.0000005E-6):0.025135744[100]):0.22303727[100],(Bacteria_CP_WWE1_candidate_division_WWE1_bacterium_JGI_0000014_H19_Combined_Assembly_WWE1_4__WWE1:0.009072311,Bacteria_CP_WWE1_candidate_division_WWE1_bacterium_JGI_0000014_H19_Etoliko_001_275:0.006667096):0.21300894[100]):0.23664398[100],((((Bacteria_CP_WWE1_candidate_division_WWE1_bacterium_JGI_0000039_M09_TAsludge_001_159:1.0000005E-6,Bacteria_CP_WWE1_candidate_division_WWE1_bacterium_JGI_0000059_L07_TAbiofilm_001_170:1.0000005E-6):0.0011172154[84],Bacteria_CP_WWE1_Candidatus_Cloacamonas_acidaminovorans:0.013881221):0.0039289566[54],Bacteria_CP_WWE1_candidate_division_WWE1_bacterium_JGI_0000039_G13_Combined_Assembly_WWE1_1__WWE1:0.0030348387):0.3100209[100],Bacteria_Cloacimonas_DOLZORAL124_Cloacimonas_38_13:0.28940532):0.17147656[100]):0.20347513[100],CG_4_9_14_3_um_filter_150_novel_Bacteria_65_15_curated:0.5703549):0.04948826[24],((((Bacteria_FibrobacteresAcidobacteria_group_Fibrobacteres_Fibrobacteria_Fibrobacterales_Fibrobacteraceae_Fibrobacter_succinogenes_subsp._succinogenes_S85:0.003234708,Bacteria_FibrobacteresAcidobacteria_group_Fibrobacteres_Fibrobacteria_Fibrobacterales_Fibrobacteraceae_Fibrobacter_succinogenes_elongatus_HM2:0.0031350846):0.09306452[100],CG2_30_FULL_Fibrobacteres_45_31_curated:0.11739701):0.4634811[100],Candidatus_Raymondbacteria_bacterium_RIFOXYA1_FULL_49_35:0.4903985):0.07732984[44],Bacteria_CP_TG3_candidate_division_TG3_bacterium_ACht1:0.6037329):0.11410358[99]):0.067329034[31],(((((((Bacteria_Zixibacteria_uncultured_SMTZ_73:0.062204815,Bacteria_Zixibacteria_uncultured_SMTZ1_73:0.066146284):0.084012665[100],Bacteria_Zixibacteria_uncultured_SMTZ_73_3:0.17811373):0.091515705[100],(Bacteria_Zixibacteria_uncultured_SMTZ_73_2:0.22385572,Bacteria_Zixibacteria_RBG_16_Zixibacteria_43_9:0.188067):0.044110745[43]):0.07195302[100],((candidate_division_Zixibacteria_bacterium_RBG_16_40_9:0.063450284,Bacteria_CP_Zixibacteria_RBG1:0.04768738):0.17598943[100],Bacteria_Zixibacteria_RBG_16_Zixibacteria_50_21:0.3403188):0.09794913[100]):0.067026615[99],((CG_4_9_14_3_um_filter_150_Zixibacteria_46_8_curated:0.3367208,Bacteria_Zixibacteria_RBG_16_Zixibacteria_53_22:0.36726803):0.057126265[51],Bacteria_Zixibacteria_uncultured_DG_27:0.33266547):0.06374918[83]):0.04147771[42],Bacteria_CP_TA06_BJP_IG2158_TA06_novel_48_33:0.45815766):0.084756464[99],((Bacteria_CP_WS3_candidate_division_WS3_bacterium_SCGC_AAA252_E07_SAK_001_42:0.14268471,Bacteria_CP_WS3_candidate_division_WS3_bacterium_SCGC_AAA252_D10_SAK_001_39:0.16371028):0.34162274[100],Candidatus_Handelsmanbacteria_bacterium_RIFCSPLOWO2_12_FULL_64_10:0.4998083):0.073890105[53]):0.029821357[13]):0.02447626[3]):0.031479616[3],(((((((Bacteria_Gemmatimonadetes_RIFCSPLOWO2_12_FULL_Gemmatimonadetes_68_9:0.13424453,Bacteria_Gemmatimonadetes_RBG_16_Gemmatimonadetes_66_8:0.13102898):0.064572915[97],(Bacteria_Gemmatiomonas_uncultured_SG8_28:0.17437392,Bacteria_Gemmatiomonas_uncultured_SG8_17:0.1459265):0.07617328[100]):0.07793296[100],(Bacteria_Gemmatimonadetes_GWC2_Gemmatimonadetes_71_10:0.09781426,Bacteria_Gemmatimonadetes_RIFCSPLOWO2_02_FULL_Gemmatimonadetes_71_11:0.11938544):0.13372737[100]):0.063256845[94],((Bacteria_Gemmatimonadetes_Gemmatimonadetes_Gemmatimonadales_Gemmatimonadaceae_Gemmatimonas_sp._AP64:0.039067492,Bacteria_Gemmatimonadetes_Gemmatimonadetes_Gemmatimonadales_Gemmatimonadaceae_Gemmatimonas_aurantiaca_T_27:0.049477823):0.12379308[100],Bacteria_Gemmatimonadetes_Gemmatimonadetes_Gemmatimonadetes_bacterium_KBS708:0.13901456):0.1907749[100]):0.1371617[100],((((Bacteria_Gemmatimonadetes_Gemmatimonadetes_Gemmatimonadetes_bacterium_SCGC_AAA007_O21:0.01724743,Bacteria_Gemmatimonadetes_Gemmatimonadetes_Gemmatimonadetes_bacterium_SCGC_AB_629_I08:0.018084012):0.14084512[100],Bacteria_Gemmatiomonas_uncultured_SG8_23:0.121566415):0.111047044[100],Bacteria_Gemmatimonadetes_Gemmatimonadetes_Gemmatimonadetes_bacterium_SCGC_AAA003_K10:0.27332407):0.10885757[100],(Bacteria_Gemmatiomonas_uncultured_SMTZ_52:0.14135434,Bacteria_Gemmatiomonas_uncultured_SG8_38_2:0.11081334):0.20561469[100]):0.06041834[96]):0.14996086[100],((Bacteria_RIF5_RBG_16_RIF05_58_8:0.0054061976,Candidatus_Glassbacteria_bacterium_RBG_16_58_8:0.0053794202):0.48651433[100],Candidatus_Glassbacteria_bacterium_RIFCSPLOWO2_12_FULL_58_11:0.43662483):0.05456529[72]):0.09819047[100],(((((Bacteria_TA06_uncultured_SMTZ1_40:1.0000005E-6,Bacteria_TA06_uncultured_SMTZ_40:1.0000005E-6):0.0035458056[100],Bacteria_TA06_uncultured_DG_24:3.47253E-4):0.38892627[100],Candidatus_Edwardsbacteria_bacterium_RifOxyC12_full_54_24:0.4729867):0.067933135[67],(Candidatus_Eisenbacteria_bacterium_RBG_16_71_46:0.4266792,Bacteria_WS3_uncultured_DG_63:0.2883521):0.1610464[100]):0.03468327[53],Bacteria_Zixibacteria_uncultured_SMTZ_81:0.41519845):0.042645715[13]):0.03277118[8]):0.042051688[31],((((Bacteria_WOR_3_uncultured_SMTZ_42:0.19579151,Bacteria_WOR_3_uncultured_SMTZ_60:0.19140905):0.043252647[67],Bacteria_WOR-3_RBG_13_WOR_3_43_14:0.18561624):0.4140691[100],CG23_combo_of_CG06-09_8_20_14_all_150_Stahlbacteria_40_9_curated:0.5974818):0.0902788[80],CG23_combo_of_CG06-09_8_20_14_all_150_Stahlbacteria_34_7_curated:0.6719952):0.113358974[37]):0.046935048[32],(((Bacteria_unclassified_Bacteria_Poribacteria_Candidatus_Poribacteria_WGA_3G_final_clean_version:0.13275401,Bacteria_unclassified_Bacteria_Poribacteria_Candidatus_Poribacteria_sp._WGA_4C_final_clean_version:0.16227792):0.39000967[100],Candidatus_Coatesbacteria_bacterium_RBG_13_66_14:0.68375164):0.07889369[45],(Bacteria_CP_BRC1_BJP_IG2102_BRC1_58_13:0.3935602,Bacteria_BRC1_uncultured_SMTZ_51:0.42012063):0.23681046[100]):0.039912246[16]):0.034858666[8]):0.017399918[0]):0.028367441[0],((((((((((((((((Bacteria_Planctomycetes_Phycisphaerae_RBG_16_Planctomycetes_55_9:0.12503988,Planctomycetes_bacterium_RBG_19FT_COMBO_48_8:0.080038846):0.017568149[77],Bacteria_Plantomycetes_Phycisphaerae_uncultured_SMTZ1_79:0.08463441):0.017477432[71],Bacteria_Plantomycetes_Phycisphaerae_uncultured_SG8_4:0.104131795):0.04289381[100],Planctomycetes_bacterium_RBG_13_50_24:0.14649099):0.027067535[97],Planctomycetes_bacterium_RBG_13_46_10:0.18745762):0.032749586[71],(Planctomycetes_bacterium_RBG_13_60_9:0.11211428,Planctomycetes_bacterium_RBG_13_62_9:0.12223716):0.106690705[100]):0.075643405[100],(((Planctomycetes_bacterium_GWF2_41_51:0.052329753,Planctomycetes_bacterium_GWF2_42_9:0.08553931):0.12521012[100],(Planctomycetes_bacterium_RBG_13_44_8b:0.1558647,Planctomycetes_bacterium_GWC2_45_44:0.16786756):0.028329594[63]):0.12428301[100],(Planctomycetes_bacterium_GWC2_49_10:0.06392966,Planctomycetes_bacterium_GWF2_50_10:0.09823023):0.20315097[100]):0.05269335[90]):0.1371899[100],Bacteria_Plantomycetes_Phycisphaerae_uncultured_SMTZ_30:0.30741563):0.13178079[100],((Bacteria_Plantomycetes_Phycisphaerae_uncultured_SMTZ_33:0.2775351,Bacteria_Planctomycetes_Phycisphaerae_uncultured_SMTZ_32_1:0.23954725):0.123086914[100],Bacteria_Planctomycetes_Phycisphaerae_Phycisphaerales_Phycisphaeraceae_Phycisphaera_mikurensis_NBRC_102666:0.6430833):0.06107563[58]):0.09849333[99],Bacteria_Planctomyce_uncultured_SMTZ_25:0.47257423):0.07935426[100],(((((Bacteria_Planctomycetes_Planctomycetia_Planctomycetales_Planctomycetaceae_Blastopirellula_marina_SH_106T_DSM_3645:0.23351632,Bacteria_Planctomycetes_Planctomycetia_Planctomycetales_Planctomycetaceae_Rhodopirellula_baltica_SH_1:0.26598555):0.056587324[75],Bacteria_Planctomycetes_Planctomycetia_Planctomycetales_Planctomycetaceae_Pirellula_staleyi_DSM_6068:0.26407817):0.053252522[96],((Planctomycetes_bacterium_RBG_16_64_12:0.1566345,Planctomycetes_bacterium_RBG_13_63_9:0.12354915):0.08184588[100],Planctomycetes_bacterium_RBG_16_64_10:0.24836808):0.057907477[98]):0.13598712[100],(Bacteria_Planctomycetes_Planctomycetia_Planctomycetales_Planctomycetaceae_Planctomyces_limnophilus_DSM_3776:0.19143061,Bacteria_Planctomycetes_Planctomycetia_Planctomycetales_Planctomycetaceae_Schlesneria_paludicola_DSM_18645:0.33491188):0.2278658[100]):0.05802358[97],((Bacteria_Planctomycetes_Planctomycetia_Planctomycetales_Planctomycetaceae_Isosphaera_pallida_ATCC_43644:0.22586158,Bacteria_Planctomycetes_Planctomycetia_Planctomycetales_Planctomycetaceae_Singulisphaera_acidiphila_MOB10_DSM_18658:0.16063826):0.17523412[100],Bacteria_Planctomycetes_Planctomycetia_Planctomycetales_Planctomycetaceae_Zavarzinella_formosa_DSM_19928:0.4927127):0.051928565[82]):0.1709108[100]):0.06918421[97],(((Planctomycetes_bacterium_RBG_16_43_13:0.23909113,Planctomycetes_bacterium_RBG_16_59_8:0.33785915):0.29701325[100],Bacteria_Planctomyce_uncultured_SMTZ_32:0.5248958):0.0631249[35],(Bacteria_Plantomycetes_uncultured_DG_58:0.46363202,Bacteria_Plantomycetes_uncultured_DG_23:0.3588497):0.06334853[69]):0.046724085[26]):0.04577675[27],((((((Planctomycetes_bacterium_RIFCSPHIGHO2_02_FULL_38_41:0.13884148,Planctomycetes_bacterium_RIFCSPHIGHO2_12_42_15:0.03886351):0.036395565[72],Bacteria_Planctomycetes_Brocadiales_GWB2_Planctomycetes_41_19:0.08515032):0.0471154[99],Planctomycetes_bacterium_RIFCSPLOWO2_12_FULL_39_13:0.09229925):0.08561815[100],Bacteria_Planctomycetes_Planctomycetia_Candidatus_Brocadiales_Candidatus_Brocadiaceae_Candidatus_Kuenenia_stuttgartiensis_RU1:0.2540417):0.13527842[100],Planctomycetes_bacterium_GWA2_40_7:0.33445504):0.06404734[90],(Planctomycetes_bacterium_RIFCSPLOWO2_02_FULL_50_16:0.2270305,Planctomycetes_bacterium_RIFCSPHIGHO2_12_FULL_52_36:0.24222636):0.12850885[100]):0.15212175[100]):0.18227753[100],(((((((((CG10_big_fil_rev_8_21_14_0_10_Chlamydiia_42_34_curated:0.10971953,Bacteria_Chlamydiae_Chlamydiia_RIFCSPLOWO2_02_FULL_Chlamydiae_45_22:0.18840688):0.040438943[54],Bacteria_Chlamydiae_Chlamydiia_RIFCSPHIGHO2_12_FULL_Chlamydiae_49_9:0.1284223):0.18451157[100],CG10_big_fil_rev_8_21_14_0_10_Chlamydiia_35_9_curated:0.28612712):0.048657928[82],(Bacteria_Chlymidae_uncultured_SMTZ_39:0.3959658,Bacteria_Chlamydiae_Chlamydiia_RIFCSPHIGHO2_12_FULL_Chlamydiae_27_8:0.35015124):0.12419167[100]):0.039803572[88],(Bacteria_ChlamydiaeVerrucomicrobia_group_Chlamydiae_Chlamydiia_Chlamydiales_Simkaniaceae_Simkania_negevensis_Z_gsn.131:0.3266681,Bacteria_Chlamydiae_Chlamydiia_Chlamydiales_RIFCSPLOWO2_02_FULL_Chlamydiae_49_12:0.33191812):0.045285992[47]):0.08446666[95],(((Bacteria_ChlamydiaeVerrucomicrobia_group_Chlamydiae_Chlamydiia_Chlamydiales_Parachlamydiaceae_Neochlamydia_sp._S13:0.20128013,Bacteria_ChlamydiaeVerrucomicrobia_group_Chlamydiae_Chlamydiia_Chlamydiales_Parachlamydiaceae_Parachlamydia_acanthamoebae_UV7:0.2445633):0.032037966[55],Bacteria_ChlamydiaeVerrucomicrobia_group_Chlamydiae_Chlamydiia_Chlamydiales_Parachlamydiaceae_Candidatus_Protochlamydia_amoebophila_UWE25:0.1957476):0.049815375[62],Bacteria_ChlamydiaeVerrucomicrobia_group_Chlamydiae_Chlamydiia_Chlamydiales_Waddliaceae_Waddlia_chondrophila_WSU_86_1044:0.25484294):0.113774635[100]):0.07656577[66],(Bacteria_ChlamydiaeVerrucomicrobia_group_Chlamydiae_Chlamydiia_Chlamydiales_Chlamydiaceae_ChlamydiaChlamydophila_group_Chlamydophila_abortus_S263:0.09228536,Bacteria_ChlamydiaeVerrucomicrobia_group_Chlamydiae_Chlamydiia_Chlamydiales_Chlamydiaceae_ChlamydiaChlamydophila_group_Chlamydophila_pneumoniae_AR39:0.09896166):0.3975069[100]):0.123429306[100],Bacteria_Chlamydiae_RIFCSPHIGHO2_12_FULL_Chlamydiae_49_11:0.6186449):0.30764955[100],((((((((Bacteria_ChlamydiaeVerrucomicrobia_group_Verrucomicrobia_Verrucomicrobiae_Verrucomicrobiales_Verrucomicrobiaceae_Rubritalea_marina_DSM_17716:0.025119793,Bacteria_ChlamydiaeVerrucomicrobia_group_Verrucomicrobia_Verrucomicrobiae_Verrucomicrobiales_Verrucomicrobiaceae_Rubritalea_marina_DSM_17716_SAORIC_165:0.08194232):0.20207322[100],Bacteria_ChlamydiaeVerrucomicrobia_group_Verrucomicrobia_Verrucomicrobiae_Verrucomicrobiales_Verrucomicrobiaceae_Akkermansia_muciniphila_ATCC_BAA_835:0.23983966):0.14671314[100],Bacteria_ChlamydiaeVerrucomicrobia_group_Verrucomicrobia_Verrucomicrobiae_Verrucomicrobiales_Verrucomicrobiaceae_Verrucomicrobium_spinosum_DSM_4136_unfinished_sequence:0.25406668):0.14519279[100],(Bacteria_ChlamydiaeVerrucomicrobia_group_Verrucomicrobia_Spartobacteria_Chthoniobacter_flavus_Ellin428_unfinished_sequence:0.1979289,Bacteria_Verrucomicrobia_Verrucomicrobiae_RIFCSPHIGHO2_12_FULL_Verrucumicrobia_41_10:0.3016862):0.09939708[100]):0.10856242[99],Bacteria_ChlamydiaeVerrucomicrobia_group_Verrucomicrobia_unclassified_Verrucomicrobia_Methylacidiphilales_Methylacidiphilaceae_Methylacidiphilum_infernorum_V4:0.56940544):0.072737545[96],(Bacteria_ChlamydiaeVerrucomicrobia_group_Verrucomicrobia_Verrucomicrobiae_Verrucomicrobiales_Verrucomicrobia_subdivision_3_bacterium_Ellin514:0.38091567,Bacteria_Verrucomicrobia_Verrucomicrobiae_GWF2_Verrucomicrobia_62_7:0.38780725):0.10990733[100]):0.05001482[72],((((Bacteria_Verrucomicrobia_Opitutae_GWC2_Verrucomicrobia_42_7:0.30788058,Bacteria_Verrucomicrobia_Opitutae_GWF2_Verrucomicrobia_51_19:0.26561636):0.07475341[97],CG1_02_FULL_Verrucomicrobia_43_26_curated:0.5222479):0.06697923[90],Bacteria_ChlamydiaeVerrucomicrobia_group_Verrucomicrobia_Opitutae_Puniceicoccales_Puniceicoccaceae_Coraliomargarita_akajimensis_DSM_45221:0.2913728):0.107337095[100],(((Bacteria_ChlamydiaeVerrucomicrobia_group_Verrucomicrobia_Opitutae_Opitutales_Opitutaceae_Opitutaceae_sp._TAV5:0.058185942,Bacteria_ChlamydiaeVerrucomicrobia_group_Verrucomicrobia_Opitutae_Opitutales_Opitutaceae_Opitutaceae_sp._TAV2:0.060430203):0.14008027[100],Bacteria_ChlamydiaeVerrucomicrobia_group_Verrucomicrobia_Opitutae_Opitutales_Opitutaceae_Opitutus_terrae_PB90_1:0.13330767):0.050816294[83],Bacteria_Verrucomicrobia_Opitutae_RIFCSPLOWO2_12_FULL_Verrucomicrobia_64_8:0.15573487):0.21772726[100]):0.2819249[100]):0.07132795[99],(((((Bacteria_Lentisphaerae_GWF2_Lentisphaerae_49_21:0.08467639,Bacteria_Lentisphaerae_GWF2_Lentisphaerae_50_93:0.07504949):0.25184378[100],Bacteria_Lentisphaerae_GWF2_Lentisphaerae_38_69:0.36453718):0.04517192[41],((Bacteria_Lentisphaerae_GWF2_Lentisphaerae_45_14:0.29209596,Bacteria_Lentisphaerae_GWF2_Lentisphaerae_44_16:0.22495261):0.05065889[53],(Bacteria_ChlamydiaeVerrucomicrobia_group_Lentisphaerae_Lentisphaeria_Victivallales_Victivallaceae_Victivallis_vadensis_ATCC_BAA_548:0.320293,Bacteria_Lentisphaerae_GWF2_Lentisphaerae_52_8:0.22386691):0.044644203[35]):0.055613745[93]):0.15167199[100],(Bacteria_ChlamydiaeVerrucomicrobia_group_Lentisphaerae_Lentisphaerales_Lentisphaeraceae_Lentisphaera_araneosa_HTCC2155_unfinished_sequence:0.4404366,Bacteria_Lentisphaerae_RIFOXYB12_FULL_Lentisphaerae_65_16:0.38442454):0.05930619[51]):0.16858727[100],((Bacteria_Lentisphaerae_RifOxyA12_full_Lentisphaerae_48_11:0.31881645,Bacteria_Lentisphaerae_RIFOXYC12_FULL_Lentisphaerae_60_16:0.38394588):0.14725237[100],Bacteria_Lentisphaerae_GWF2_Lentisphaerae_57_35:0.2816552):0.18371741[100]):0.048946515[66]):0.08524071[100]):0.06905989[74]):0.040515326[54],((((((((((((CG11_big_fil_rev_8_21_14_0_20_Omnitrophica_41_12_curated:0.103097744,CG11_big_fil_rev_8_21_14_0_20_Omnitrophica_43_6_curated:0.07725589):0.16744517[100],CG23_combo_of_CG06-09_8_20_14_all_150_Omnitrophica_41_10_curated:0.1832868):0.059997953[98],(Bacteria_WOR-2_RIFCSPLOWO2_12_FULL_WOR_2_51_8:0.22347134,Bacteria_WOR-2_RBG_13_WOR-2_44_8b:0.18193279):0.027653113[46]):0.04032822[97],((CG23_combo_of_CG06-09_8_20_14_all_150_Omnitrophica_40_11_curated:0.15693612,Bacteria_WOR-2_RBG_13_WOR_2_41_10:0.22163135):0.025265727[72],Bacteria_WOR-2_RIFCSPLOWO2_01_FULL_WOR_2_41_12:0.22633426):0.026196267[78]):0.15847798[100],(((Bacteria_WOR-2_RIFCSPHIGHO2_02_FULL_WOR_2_46_37:0.042168763,Bacteria_WOR-2_RIFCSPHIGHO2_02_FULL_WOR_2_45_21:0.058544066):0.13762215[100],Bacteria_WOR-2_GWF2_WOR_2_43_52:0.18729004):0.038043655[64],(Bacteria_WOR-2_GWB2_WOR_2_45_9:0.008309822,Bacteria_WOR-2_RIFOXYC2_FULL_WOR_2_45_15:0.0022806404):0.17775205[100]):0.22931787[100]):0.06895474[87],(CG_4_10_14_0_8_um_filter_cor_Omnitrophica_44_12_curated:0.4578213,CG11_big_fil_rev_8_21_14_0_20_Omnitrophica_42_13_curated:0.36975318):0.04823781[33]):0.046527553[57],((((((Bacteria_WOR-2_RIFCSPHIGHO2_01_FULL_WOR_2_52_10:0.0279222,Bacteria_WOR-2_GWA2_WOR_2_53_43:0.041633364):0.1432697[100],Bacteria_WOR-2_RIFCSPHIGHO2_02_FULL_WOR_2_50_17:0.1522911):0.05603633[94],(Bacteria_WOR-2_RIFCSPHIGHO2_02_FULL_WOR_2_52_10:0.21160628,Bacteria_WOR-2_RIFOXYB2_FULL_WOR_2_38_16:0.2286027):0.035697725[53]):0.028287135[49],Bacteria_WOR-2_GWA2_WOR_2_45_18:0.20450276):0.034562554[74],CG12_big_fil_rev_8_21_14_0_65_Omnitrophica_50_5_curated:0.3876264):0.062292892[100],(Bacteria_WOR-2_GWA2_WOR_2_47_8:0.22880304,Bacteria_WOR-2_RIFCSPHIGHO2_02_FULL_WOR_2_48_11:0.21218054):0.06501241[100]):0.28034058[100]):0.08099747[100],(Bacteria_WOR-2_RIFCSPLOWO2_12_FULL_WOR_2_51_24:0.19613348,Bacteria_WOR_2_uncultured_SMTZ_29:0.18010078):0.19113201[100]):0.034811232[85],(((Bacteria_WOR-2_RIFCSPHIGHO2_02_FULL_WOR_2_67_20:0.18086511,CG11_big_fil_rev_8_21_14_0_20_Omnitrophica_63_9_curated:0.17124951):0.15170081[100],Bacteria_WOR-2_RIFCSPHIGHO2_02_FULL_WOR_2_63_39:0.29914272):0.33616585[100],(CG11_big_fil_rev_8_21_14_0_20_Omnitrophica_64_10_curated:0.4963486,Bacteria_WOR-2_RIFCSPHIGHO2_02_FULL_WOR_2_68_15:0.40037745):0.120689735[100]):0.08933005[90]):0.031080578[78],((((((CG1_02_FULL_Omnitrophica_49_16_curated:0.0020742554,CG07_land_8_20_14_0_80_Omnitrophica_50_8_curated:0.0053391014):0.11053008[100],CG1_02_FULL_Omnitrophica_46_14_curated:0.08149658):0.10002446[100],Bacteria_OP3X_RIFCSPHIGHO2_02_FULL_OP3X_51_18:0.1642092):0.07137584[100],Bacteria_OP3X_RIFCSPHIGHO2_02_FULL_OP3X_63_14:0.17220902):0.32168767[100],CG03_land_8_20_14_0_80_cor_Omnitrophica_43_22_curated:0.4231848):0.052547205[56],((((Bacteria_OP3X_GWA2_OP3X_41_15:0.016562097,CG1_02_FULL_Omnitrophica_40_15_curated:0.030556101):0.05480849[100],CG12_big_fil_rev_8_21_14_0_65_Omnitrophica_42_8_curated:0.087830186):0.02783443[51],CG22_combo_CG10-13_8_21_14_all_Omnitrophica_43_16_curated:0.07733742):0.40879875[100],((Bacteria_OP3X_RIFCSPLOWO2_01_FULL_OP3X_45_10:0.2381823,Bacteria_OP3X_RIFCSPLOWO2_02_FULL_OP3X_45_16:0.20710509):0.18688887[100],(CG07_land_8_20_14_0_80_Omnitrophica_42_15_curated:0.31518656,Bacteria_OP3X_RBG_13_OP3X_46_9:0.43862647):0.059301384[64]):0.0635064[96]):0.048121884[67]):0.040807642[72]):0.080227666[100],((((((Bacteria_Omnitrophica_RIFCSPLOWO2_01_FULL_Omnitrophica_50_24:0.18164589,Bacteria_Omnitrophica_RIFCSPLOWO2_12_FULL_Omnitrophica_50_11:0.21477471):0.081692025[100],Bacteria_Omnitrophica_RIFCSPLOWO2_01_FULL_Omnitrophica_45_10b:0.19324803):0.051752023[97],Bacteria_Omnitrophica_RIFCSPLOWO2_02_FULL_Omnitrophica_44_11:0.27034763):0.08382992[100],CG11_big_fil_rev_8_21_14_0_20_Omnitrophica_45_26_curated:0.34229714):0.08080804[100],((Bacteria_CP_OP3_candidate_division_OP3_bacterium_SCGC_AAA257_O07_Etoliko_001_147:0.21893375,Bacteria_Omnitrophica_GWA2_OP3_52_12:0.27595878):0.049256217[67],(Bacteria_Omnitrophica_GWA2_OP3_52_8:0.2859048,Bacteria_Omnitrophica_RifOxyB12_full_OP3_50_7:0.30456558):0.03701406[34]):0.11083006[100]):0.075715125[100],(Bacteria_CP_OP3_candidate_division_OP3_bacterium_SCGC_AAA011_A17_Dusel_001_263:0.03160698,Bacteria_Omnitrophica_GWA2_OP3_50_21:0.028719863):0.2920123[100]):0.24876001[100]):0.06017908[96],(CG15_BIG_FIL_POST_REV_8_21_14_020_Ratteibacteria_41_12_curated:0.4347908,CG23_combo_of_CG06-09_8_20_14_all_150_Ratteibacteria_48_7_curated:0.62582076):0.29858947[100]):0.05195333[70]):0.04734706[45],((((((((((((Bacteria_Elusimicrobia_GWD2_Elusimicrobia_63_28:0.037399106,Elusimicrobia_bacterium_GWC2_64_44:0.050715473):0.012934094[59],Bacteria_Elusimicrobia_GWB2_Elusimicrobia_63_16:0.05330929):0.028260361[99],Bacteria_Elusimicrobia_GWA2_Elusimicrobia_62_23:0.04065143):0.03871694[100],(((Bacteria_Elusimicrobia_GWC2_Elusimicrobia_61_19:0.032209676,Bacteria_Elusimicrobia_RIFCSPHIGHO2_02_FULL_Elusimicrobia_61_10:0.18081546):0.034375485[66],CG1_02_FULL_Elusimicrobia_56_21_curated:0.07794811):0.01946366[88],Bacteria_Elusimicrobia_GWA2_Elusimicrobia_61_42:0.037464343):0.021625223[99]):0.03996518[100],((Bacteria_Elusimicrobia_GWF2_Elusimicrobia_62_30:0.066985846,CG08_land_8_20_14_0_20_Elusimicrobia_59_10_curated:0.0569879):0.034112323[100],Bacteria_Elusimicrobia_RifOxyA12_full_Elusimicrobia_57_11:0.07729418):0.045341406[100]):0.083767265[100],(((Bacteria_Elusimicrobia_GWC2_Elusimicrobia_56_31:0.04959905,Bacteria_Elusimicrobia_RIFOXYA2_FULL_Elusimicrobia_53_38:0.04150195):0.089441225[100],Bacteria_Elusimicrobia_RIFOXYB2_FULL_Elusimicrobia_62_6:0.13441485):0.059976935[100],Bacteria_Elusimicrobia_GWA2_Elusimicrobia_51_34:0.18429323):0.033581145[46]):0.11535231[100],CG08_land_8_20_14_0_20_Elusimicrobia_51_18_curated:0.28617907):0.11580867[100],Bacteria_Elusimicrobia_Elusimicrobia_Elusimicrobiales_Elusimicrobiaceae_Elusimicrobium_minutum_Pei191:0.37166873):0.09305569[100],((((((Bacteria_Elusimicrobia_RIFOXYD12_FULL_Elusimicrobia_66_9:0.03416668,Bacteria_Elusimicrobia_RBG_16_Elusimicrobia_66_12:0.019457387):0.04547955[100],Bacteria_Elusimicrobia_GWC2_Elusimicrobia_65_9:0.09364947):0.047580384[100],CG11_big_fil_rev_8_21_14_0_20_Elusimicrobia_64_6_curated:0.13427593):0.13610329[100],(Bacteria_Elusimicrobia_RIFCSPHIGHO2_02_FULL_Elusimicrobia_57_9:0.17959382,Bacteria_Elusimicrobia_RIFOXYA2_FULL_Elusimicrobia_69_6:0.26611146):0.053787723[57]):0.12827128[100],(Bacteria_Elusimicrobia_GWA2_Elusimicrobia_69_24:0.24042322,CG_4_9_14_3_um_filter_150_Elusimicrobia_62_55_curated:0.25379112):0.13370726[100]):0.07043551[97],Bacteria_Elusimicrobia_RIFCSPLOWO2_12_FULL_Elusimicrobia_59_9:0.41168994):0.056478065[83]):0.16069143[100],((((((Bacteria_Elusimicrobia_RIFCSPLOWO2_01_FULL_Elusimicrobia_54_10:0.10736435,Bacteria_Elusimicrobia_RIFCSPLOWO2_01_FULL_Elusimicrobia_60_11:0.09097459):0.149009[100],Bacteria_Elusimicrobia_RIFCSPLOWO2_01_FULL_Elusimicrobia_64_13:0.2126103):0.059120245[85],Bacteria_Elusimicrobia_RIFCSPLOWO2_02_FULL_Elusimicrobia_39_32:0.26681185):0.21712346[100],Bacteria_Elusimicrobia_RIFCSPLOWO2_01_FULL_Elusimicrobia_59_12:0.42890635):0.05927544[74],((((Bacteria_Elusimicrobia_RIFOXYA2_FULL_Elusimicrobia_47_53:0.17267816,Bacteria_Elusimicrobia_RIFOXYB2_FULL_Elusimicrobia_50_12:0.15959603):0.039998274[75],Bacteria_Elusimicrobia_RIFOXYB2_FULL_Elusimicrobia_49_7:0.16792564):0.0981668[100],(Bacteria_Elusimicrobia_Endomicrobia_Candidatus_Endomicrobium_trichonymphae_submission_450:0.05554376,Bacteria_Elusimicrobia_Elusimicrobia_uncultured_Termite_group_1_bacterium_phylotype_Rs_D17:0.05170341):0.30986258[100]):0.10729574[100],((Bacteria_Elusimicrobia_RIFOXYD2_FULL_Elusimicrobia_34_30:0.08073112,Bacteria_Elusimicrobia_RIFOXYD2_FULL_Elusimicrobia_34_15:0.06485051):0.10619277[100],CG06_land_8_20_14_3_00_150_Elusimicrobia_38_11_curated:0.15410475):0.3140974[100]):0.02967009[33]):0.04584764[37],(((Bacteria_Elusimicrobia_RIFOXYA2_FULL_Elusimicrobia_40_6:0.08970271,Bacteria_Elusimicrobia_RIFOXYB2_FULL_Elusimicrobia_48_7:0.12920737):0.09516335[100],Bacteria_Elusimicrobia_RIFOXYA2_FULL_Elusimicrobia_39_19:0.18099914):0.16081132[100],CG02_land_8_20_14_3_00_150_Elusimicrobia_37_13_curated:0.26174137):0.17627323[100]):0.066046916[84]):0.118343465[100],(CG08_land_8_20_14_0_20_Elusimicrobia_44_26_curated:0.2170374,CG03_land_8_20_14_0_80_cor_Elusimicrobia_50_18_curated:0.33569515):0.78563017[100]):0.09420192[64],((CG_4_10_14_0_8_um_filter_cor_Desantisbacteria_39_17_curated:0.28385857,CG02_land_8_20_14_3_00_150_Desantisbacteria_49_13_curated:0.33818597):0.2279547[100],CG23_combo_of_CG06-09_8_20_14_all_150_Desantisbacteria_40_23_curated:0.5209194):0.06754452[42]):0.029889986[12]):0.027033767[8]):0.040293716[0],(((((((Bacteria_TM6_bacterium_JCVI_TM6SC1:0.3585448,Bacteria_CP_TM6_GWF2_TM6_30_66:0.3575312):0.08195581[87],(Bacteria_TM6_RIFCSPHIGHO2_12_FULL_TM6_38_8:0.52643704,Bacteria_CP_TM6_GWF2_TM6_32_72:0.32081026):0.06875455[57]):0.03146366[29],(Bacteria_TM6_RIFCSPHIGHO2_12_FULL_TM6_32_22:0.35432395,Bacteria_TM6_RIFCSPHIGHO2_12_FULL_TM6_36_22:0.391354):0.10439542[86]):0.030280683[47],(((Bacteria_CP_TM6_GWE2_TM6_42_60:0.17505138,Bacteria_CP_TM6_gwf2_TM6_43_87:0.18459818):0.080608614[100],Bacteria_CP_TM6_GWF2_TM6_43_17_partial:0.29482463):0.19242524[100],Bacteria_CP_TM6_GWE2_TM6_41_16:0.4033797):0.08424847[99]):0.09878686[100],(((Bacteria_CP_TM6_GWF2_TM6_36_6_partial:0.19293274,Bacteria_CP_TM6_GWF2_TM6_37_49:0.2312926):0.1065515[100],Bacteria_CP_TM6_GWF2_TM6_38_10:0.25398216):0.114479326[100],Bacteria_CP_TM6_GWF2_TM6_28_16:0.34456244):0.15612364[100]):0.45795935[100],(((Candidatus_Firestonebacteria_bacterium_RIFOXYA2_FULL_40_8:0.038906936,Candidatus_Firestonebacteria_bacterium_GWA2_43_8:0.063872755):0.021826744[96],Candidatus_Firestonebacteria_bacterium_RIFOXYC2_FULL_39_67:0.022214578):0.5839647[100],Candidatus_Lindowbacteria_bacterium_RIFCSPLOWO2_12_FULL_62_27:0.77358705):0.041531738[12]):0.0702098[17],((Bacteria_CP_NKB19_candidate_division_NKB19_bacterium_JGI_0000059_N10_TAbiofilm_001_172:0.010800605,Bacteria_CP_NKB19_candidate_division_NKB19_bacterium_JGI_0000039_J10_Combined_Assembly_NKB19_1__NKB19:1.0000005E-6):0.58195776[100],CG1_02_FULL_Hydrogenedentes_42_14_curated:0.6181144):0.09929837[57]):0.032315947[3]):0.034584288[3],((((((((((Bacteria_Spirochatetes_Spirochaetia_Spirochaetales_RIFOXYC1_FULL_Spirochaetes_54_7:0.060517117,Bacteria_Spirochatetes_Spirochaetia_Spirochaetales_GWB1_Spirochaetes_59_5:0.08939279):0.042357523[93],Spirochaetes_bacterium_GWB1_60_80:0.11591889):0.19848914[100],(Bacteria_Spirochaetes_Spirochaetia_Spirochaetales_Spirochaetaceae_Treponema_denticola_ATCC_35405:0.29728025,Treponema_sp._GWC1_61_84:0.19352642):0.05110069[82]):0.084814504[100],((Spirochaetes_bacterium_GWC2_52_13:0.12579972,Bacteria_Spirochaetes_Spirochaetia_Spirochaetales_Spirochaetaceae_Spirochaeta_sp._Buddy:0.14597134):0.20870116[100],(Bacteria_Spirochaetes_Spirochaetia_Spirochaetales_Spirochaetaceae_Spirochaeta_sp._L21_RPul_D2:0.29208678,Spirochaetes_bacterium_GWB1_48_6:0.35687065):0.044939198[40]):0.039052393[24]):0.02619345[14],((Bacteria_Spirochatetes_Spirochaetia_Spirochaetales_RBG_16_Spirochaete_67_19:0.0020891244,Spirochaetes_bacterium_RBG_16_67_19:0.005538931):0.25546587[100],Spirochaetes_bacterium_RBG_13_68_11:0.26369816):0.13986479[100]):0.07870059[62],Bacteria_Spirochaetes_Spirochaetia_Spirochaetales_Spirochaetaceae_Borrelia_garinii_PBi_linear:0.4929237):0.11549745[100],(Spirochaetes_bacterium_GWD1_27_9:0.262572,Spirochaetes_bacterium_GWE2_31_10:0.3205967):0.26409215[100]):0.13098435[100],Spirochaetes_bacterium_GWB1_36_13:0.6329432):0.043610018[23],(((Bacteria_Spirochaetes_Spirochaetia_Spirochaetales_Leptospiraceae_Leptospira_biflexa_serovar_Patoc_strain_Patoc_1_Paris_I:0.3903113,Bacteria_Spirochaetes_Spirochaetia_Leptospirales_Leptospiraceae_Leptonema_illini_3055_DSM_21528:0.4844603):0.11779075[99],Bacteria_Spirochaetes_Spirochaetia_Spirochaetales_Leptospiraceae_Turneriella_parva_H_DSM_21527:0.61727005):0.09980418[100],(Spirochaetes_bacterium_RBG_16_49_21:0.1344164,Spirochaetes_bacterium_RBG_13_51_14:0.10102787):0.40893617[100]):0.13845555[100]):0.05305149[37],(((Spirochaetes_bacterium_GWF1_51_8:0.16992156,Spirochaetes_bacterium_GWF1_49_6:0.119508594):0.2212726[100],Bacteria_Spirochaetes_Spirochaetia_Spirochaetales_Brevinemataceae_Brevinema_andersonii_ATCC_43811:0.3749311):0.3769716[100],(Spirochaetes_bacterium_GWF1_41_5:0.6853485,Bacteria_Spirochaetes_Spirochaetia_Spirochaetales_Brachyspiraceae_Brachyspira_murdochii_DSM_12563:0.48406085):0.11734231[97]):0.07839081[67]):0.0766296[93]):0.03358619[7],Candidatus_Riflebacteria_bacterium_RBG_13_59_9:0.9268663):0.03853123[63],(((((((((((((((((((((((((((((((((((((((((((Candidatus_Nomurabacteria_bacterium_RIFCSPLOWO2_12_FULL_40_42:0.0992531,Candidatus_Nomurabacteria_bacterium_RIFCSPHIGHO2_01_FULL_39_10:0.077091984):0.018174253[54],Candidatus_Nomurabacteria_bacterium_RIFOXYC2_FULL_36_19:0.08598285):0.01555822[42],Candidatus_Nomurabacteria_bacterium_RIFCSPLOWO2_01_FULL_41_18:0.09327339):0.010123874[22],(Candidatus_Nomurabacteria_bacterium_RIFCSPLOWO2_01_FULL_42_17:0.08012811,Candidatus_Nomurabacteria_bacterium_RIFCSPLOWO2_01_FULL_40_18:0.08893499):0.016481161[25]):0.018239012[54],(Bacteria_CPR_ParcubacteriaOD1_GWB1_OD1_36_5:0.075038835,Bacteria_CPR_ParcubacteriaOD1_Nomurabacteria_GWA1_OD1_37_20_partial:0.10492715):0.030459072[49]):0.011235123[39],Candidatus_Nomurabacteria_bacterium_RIFCSPHIGHO2_02_FULL_36_29:0.12090386):0.03578911[99],Candidatus_Nomurabacteria_bacterium_RIFCSPLOWO2_12_40_14:0.11033149):0.01105812[35],((Candidatus_Nomurabacteria_bacterium_RIFCSPHIGHO2_01_FULL_40_12:0.068609506,Candidatus_Nomurabacteria_bacterium_RIFCSPLOWO2_01_FULL_41_12:0.07550316):0.05050136[100],Candidatus_Nomurabacteria_bacterium_RIFCSPLOWO2_12_FULL_37_8:0.111541934):0.019297928[81]):0.015191483[46],(((Candidatus_Nomurabacteria_bacterium_RIFCSPLOWO2_01_FULL_40_15:0.12483068,Candidatus_Nomurabacteria_bacterium_RIFCSPHIGHO2_01_FULL_38_19:0.1631056):0.029544348[43],Candidatus_Nomurabacteria_bacterium_RIFCSPLOWO2_01_FULL_39_18:0.1261082):0.023647156[35],Candidatus_Nomurabacteria_bacterium_RIFCSPLOWO2_01_FULL_37_25:0.09604507):0.014318517[32]):0.014555714[18],(((Candidatus_Nomurabacteria_bacterium_RIFOXYB1_FULL_39_16:0.076866634,Bacteria_CPR_ParcubacteriaOD1_Nomurabacteria_GWB1_OD1_40_7:0.09920175):0.018756563[35],Candidatus_Nomurabacteria_bacterium_RIFOXYA2_FULL_42_12:0.09447624):0.013860299[29],(Bacteria_CPR_ParcubacteriaOD1_Nomurabacteria_GWA2_OD1_43_15:0.10664061,Candidatus_Nomurabacteria_bacterium_RIFCSPLOWO2_12_FULL_41_10:0.05832503):0.026475705[35]):0.029925143[42]):0.031161515[16],(((Candidatus_Nomurabacteria_bacterium_RIFCSPHIGHO2_02_FULL_42_19:0.0830101,Candidatus_Nomurabacteria_bacterium_RIFCSPLOWO2_12_FULL_44_11:0.12790515):0.056677315[100],Candidatus_Nomurabacteria_bacterium_RIFCSPLOWO2_01_FULL_41_52b:0.1844741):0.02876459[47],(Bacteria_CPR_ParcubacteriaOD1_Nomurabacteria_GWB1_OD1_47_6_part:0.15132692,CG10_big_fil_rev_8_21_14_0_10_Nomurabacteria_OD1_35_16_curated:0.13272654):0.042587318[37]):0.014185208[8]):0.01844338[18],((Candidatus_Nomurabacteria_bacterium_RIFCSPLOWO2_01_FULL_46_18:0.17080043,Candidatus_Nomurabacteria_bacterium_RIFCSPLOWO2_12_FULL_46_14:0.19628857):0.05104291[62],Candidatus_Nomurabacteria_bacterium_RIFCSPLOWO2_01_FULL_39_17:0.1500273):0.013615892[1]):0.019256286[12],(Candidatus_Nomurabacteria_bacterium_RIFCSPHIGHO2_01_FULL_40_20:0.15025923,Bacteria_CPR_ParcubacteriaOD1_Nomurabacteria_GWA2_OD1_40_9:0.18199839):0.038723525[67]):0.03226454[5],(((Bacteria_CPR_ParcubacteriaOD1_Nomurabacteria_GWE2_OD1_31_40:0.054094017,CG_4_10_14_0_2_um_filter_Nomurabacteria_OD1_30_12_curated:0.061531533):0.051066037[100],(Candidatus_Nomurabacteria_bacterium_RIFCSPHIGHO2_02_FULL_35_13:0.05736023,Bacteria_CP_OD1_candidate_division_OD1_bacterium_SCGC_AAA011_A08_DUSEL_001_185:0.11065369):0.020526538[78]):0.015947226[74],CG22_combo_CG10-13_8_21_14_all_Nomurabacteria_OD1_32_8_curated:0.086244136):0.041850038[100]):0.21968453[100],((Candidatus_Nomurabacteria_bacterium_RIFCSPHIGHO2_02_FULL_33_12:0.43268222,Candidatus_Nomurabacteria_bacterium_RIFCSPHIGHO2_02_FULL_38_15:0.34907648):0.09486066[98],(Bacteria_CPR_ParcubacteriaOD1_Nomurabacteria_RAAC4_OD1:0.18136509,Candidatus_Nomurabacteria_bacterium_RIFOXYD1_FULL_36_19:0.15661125):0.15779193[100]):0.04299467[94]):0.047641937[33],(((Candidatus_Nomurabacteria_bacterium_RIFCSPHIGHO2_01_FULL_42_16:0.26007426,Bacteria_CPR_ParcubacteriaOD1_Nomurabacteria_GWB1_OD1_37_5:0.24478038):0.104169324[100],Candidatus_Nomurabacteria_bacterium_RIFCSPLOWO2_02_FULL_42_17:0.39322388):0.048602182[66],Candidatus_Nomurabacteria_bacterium_RIFCSPHIGHO2_01_FULL_39_9:0.4883573):0.035801936[26]):0.04134447[61],(Candidatus_Nomurabacteria_bacterium_RIFCSPLOWO2_01_FULL_36_10b:0.5928012,Candidatus_Nomurabacteria_bacterium_RIFCSPLOWO2_01_FULL_33_24:0.34829786):0.06971653[58]):0.076034084[76],(((((((((((((((((Bacteria_Parcubacteria_OD1_Kaiserbacteria_RIFOXYD1_FULL_OD1_Kaiserbacteria_42_15:0.047853265,Candidatus_Kaiserbacteria_bacterium_RIFOXYD1_FULL_42_15:0.0035861046):0.031343248[97],CG_4_9_14_0_2_um_filter_Kaiserbacteria_OD1_41_32_curated:0.05538615):0.028712966[98],CG_4_8_14_3_um_filter_Kaiserbacteria_OD1_38_9_curated:0.06628946):0.12723045[100],Candidatus_Kaiserbacteria_bacterium_RIFCSPLOWO2_12_FULL_45_26:0.16417503):0.09412874[100],CG2_30_FULL_Kaiserbacteria_OD1_44_11_curated:0.22019006):0.037439093[78],((Candidatus_Kaiserbacteria_bacterium_RIFCSPHIGHO2_01_FULL_46_22:0.028173909,Candidatus_Kaiserbacteria_bacterium_RIFOXYB1_FULL_46_14:0.04008534):0.106024384[100],CG10_big_fil_rev_8_21_14_0_10_Kaiserbacteria_OD1_44_10_curated:0.11468304):0.15359381[100]):0.044090625[74],(CG10_big_fil_rev_8_21_14_0_10_Kaiserbacteria_OD1_47_16_curated:0.19841897,Bacteria_CPR_ParcubacteriaOD1_L1_Parcubacteria_bacterium_SCGC_AAA040_L21_CrabSpa_001_179:0.2156895):0.06744209[100]):0.04276793[52],(Candidatus_Kaiserbacteria_bacterium_RIFCSPLOWO2_12_FULL_50_10:0.05481975,Candidatus_Kaiserbacteria_bacterium_RIFCSPHIGHO2_02_FULL_49_34:0.052403472):0.35461488[100]):0.1664426[100],Bacteria_CPR_ParcubacteriaOD1_GWA2_OD1_43_11:0.43485698):0.03270329[41],((((((((Candidatus_Kaiserbacteria_bacterium_GWA2_50_9:0.113868326,Candidatus_Kaiserbacteria_bacterium_RIFCSPLOWO2_01_FULL_55_19:0.12429857):0.039324656[95],(Candidatus_Kaiserbacteria_bacterium_RIFCSPHIGHO2_02_FULL_54_22:0.0864594,Bacteria_CPR_ParcubacteriaOD1_GWB1_OD1_57_6:0.12573978):0.028098887[83]):0.020893726[53],Candidatus_Kaiserbacteria_bacterium_RIFCSPLOWO2_01_FULL_52_12b:0.13557416):0.01847568[45],Candidatus_Kaiserbacteria_bacterium_RIFCSPHIGHO2_02_FULL_55_17:0.10304138):0.025691407[50],(CG2_30_FULL_Kaiserbacteria_OD1_50_59_curated:0.14998382,Candidatus_Kaiserbacteria_bacterium_RIFOXYD1_FULL_47_14:0.17477864):0.020751627[40]):0.036940873[88],(Candidatus_Kaiserbacteria_bacterium_RIFCSPHIGHO2_01_FULL_53_31:0.102940574,CG10_big_fil_rev_8_21_14_0_10_Kaiserbacteria_OD1_56_12_curated:0.17269495):0.060656104[100]):0.10503214[100],Candidatus_Kaiserbacteria_bacterium_RIFCSPHIGHO2_12_FULL_56_13:0.2455654):0.25237113[100],(Candidatus_Kaiserbacteria_bacterium_RIFCSPHIGHO2_01_FULL_48_10:0.27363628,CG10_big_fil_rev_8_21_14_0_10_Kaiserbacteria_OD1_45_20_curated:0.28620696):0.14851025[100]):0.05236982[75]):0.03030359[41],(((((((((Candidatus_Kaiserbacteria_bacterium_RIFCSPLOWO2_01_FULL_54_22:0.10763655,Candidatus_Kaiserbacteria_bacterium_RIFCSPHIGHO2_01_FULL_53_29:0.09998101):0.032314315[78],CG10_big_fil_rev_8_21_14_0_10_Kaiserbacteria_OD1_51_14_curated:0.14768809):0.02464806[70],Candidatus_Kaiserbacteria_bacterium_RIFCSPHIGHO2_02_FULL_54_11b:0.14933315):0.03771332[97],Bacteria_CPR_ParcubacteriaOD1_Kaiserbacteria_GWA2_OD1_52_12:0.19117442):0.038875155[97],(((Candidatus_Kaiserbacteria_bacterium_RIFCSPHIGHO2_01_FULL_56_24:0.0959036,Bacteria_Parcubacteria_OD1_RIFCSPHIGHO2_01_FULL_OD1_56_18:0.12193256):0.03932534[88],Candidatus_Kaiserbacteria_bacterium_RIFCSPLOWO2_01_FULL_53_17:0.11118913):0.12715986[100],Candidatus_Kaiserbacteria_bacterium_RIFCSPLOWO2_01_FULL_55_25:0.1726454):0.046651337[93]):0.027976744[88],((((Candidatus_Kaiserbacteria_bacterium_RIFCSPLOWO2_01_FULL_54_20:0.10753451,Candidatus_Kaiserbacteria_bacterium_RIFCSPHIGHO2_02_FULL_59_21:0.12173819):0.04335005[99],Candidatus_Kaiserbacteria_bacterium_RIFCSPHIGHO2_01_FULL_55_17:0.16413133):0.032944366[79],Candidatus_Kaiserbacteria_bacterium_RIFCSPLOWO2_01_FULL_54_13:0.17970449):0.043374613[85],(Candidatus_Kaiserbacteria_bacterium_RIFCSPLOWO2_02_FULL_51_13:0.2562689,Candidatus_Kaiserbacteria_bacterium_RIFCSPLOWO2_12_FULL_50_28:0.21568193):0.04652041[53]):0.03244107[42]):0.044274088[88],(Candidatus_Kaiserbacteria_bacterium_RIFCSPHIGHO2_12_FULL_53_13:0.11727058,Candidatus_Kaiserbacteria_bacterium_RIFCSPHIGHO2_02_FULL_49_16:0.16668147):0.072397[100]):0.053299304[94],CG10_big_fil_rev_8_21_14_0_10_Kaiserbacteria_OD1_59_10_curated:0.230531):0.14199291[100],CG10_big_fil_rev_8_21_14_0_10_Kaiserbacteria_OD1_43_70_curated:0.31346232):0.10745097[100]):0.038552273[33],((Candidatus_Kaiserbacteria_bacterium_RIFCSPHIGHO2_02_FULL_49_11:0.017487954,Bacteria_Parcubacteria_OD1_Kaiserbacteria_RIFCSPHIGHO2_02_FULL_OD1_Kaiserbacteria_49_11:0.0022391174):0.30296955[100],CG10_big_fil_rev_8_21_14_0_10_Kaiserbacteria_OD1_49_17_curated:0.30423203):0.060663275[46]):0.051286157[73],(((((Candidatus_Adlerbacteria_bacterium_RIFCSPHIGHO2_01_FULL_54_23:0.21249922,Candidatus_Adlerbacteria_bacterium_RIFCSPLOWO2_01_FULL_54_21b:0.17563218):0.055570226[90],Candidatus_Adlerbacteria_bacterium_RIFOXYC1_FULL_48_26:0.25069728):0.026741665[42],(Candidatus_Adlerbacteria_bacterium_RIFCSPHIGHO2_02_FULL_52_17:0.2238222,Candidatus_Adlerbacteria_bacterium_RIFCSPHIGHO2_12_FULL_53_18:0.15164146):0.044683963[71]):0.045574967[56],Candidatus_Adlerbacteria_bacterium_RIFCSPLOWO2_01_FULL_51_16:0.20230721):0.25729975[100],(Candidatus_Kaiserbacteria_bacterium_RIFCSPLOWO2_01_FULL_51_21:0.20649871,Candidatus_Kaiserbacteria_bacterium_RIFCSPHIGHO2_01_FULL_49_13:0.20369354):0.1511132[100]):0.047650732[33]):0.044510245[56],(CG10_big_fil_rev_8_21_14_0_10_Campbellbacteria_OD1_35_52_curated:0.05365736,Candidatus_Campbellbacteria_bacterium_RIFCSPLOWO2_02_35_12:0.049846824):0.30212098[100]):0.035938554[52],(((((((((((Candidatus_Zambryskibacteria_bacterium_RIFCSPLOWO2_01_FULL_47_33:0.08780175,Bacteria_CPR_ParcubacteriaOD1_GWD1_OD1_44_9_partial:0.058132198):0.016113246[80],Bacteria_CPR_ParcubacteriaOD1_GWA1_OD1_49_11_partial:0.09696093):0.036760435[94],(CG22_combo_CG10-13_8_21_14_all_Zambryskibacteria_OD1_42_17_curated:0.13811158,Candidatus_Zambryskibacteria_bacterium_RIFOXYD2_FULL_43_10:0.14707571):0.021180086[28]):0.024912665[72],CG11_big_fil_rev_8_21_14_0_20_Zambryskibacteria_OD1_42_18_curated:0.14786164):0.019686665[65],(Candidatus_Zambryskibacteria_bacterium_RIFCSPHIGHO2_01_FULL_43_60:0.113159254,Candidatus_Zambryskibacteria_bacterium_RIFCSPHIGHO2_02_FULL_39_16:0.13994321):0.023912938[53]):0.030203477[85],(((((Candidatus_Zambryskibacteria_bacterium_RIFCSPHIGHO2_01_FULL_49_18:0.14625905,Candidatus_Zambryskibacteria_bacterium_RIFCSPHIGHO2_02_FULL_43_37:0.08881253):0.058474485[100],Candidatus_Zambryskibacteria_bacterium_RIFCSPHIGHO2_01_FULL_46_25:0.10591751):0.072291724[100],Bacteria_CPR_ParcubacteriaOD1_GWA2_OD1_50_10_part:0.15425366):0.05144389[85],Candidatus_Zambryskibacteria_bacterium_RIFCSPHIGHO2_01_FULL_44_22b:0.1970725):0.03622619[53],Candidatus_Zambryskibacteria_bacterium_RIFCSPLOWO2_02_FULL_44_12b:0.11777204):0.024704667[37]):0.2578729[100],((Candidatus_Zambryskibacteria_bacterium_RIFCSPLOWO2_02_FULL_39_26:0.1432373,Candidatus_Zambryskibacteria_bacterium_RIFOXYD1_FULL_40_13:0.1383015):0.037834518[80],Candidatus_Zambryskibacteria_bacterium_RIFCSPLOWO2_02_39_10:0.1310758):0.16600457[100]):0.047117952[78],(((Candidatus_Zambryskibacteria_bacterium_RIFCSPHIGHO2_02_FULL_39_19:0.13248003,Candidatus_Zambryskibacteria_bacterium_RIFCSPLOWO2_12_FULL_39_16:0.1297474):0.032827567[63],Candidatus_Zambryskibacteria_bacterium_RIFOXYD1_FULL_39_35:0.1311268):0.041016795[60],(CG10_big_fil_rev_8_21_14_0_10_Zambryskibacteria_OD1_34_34_curated:0.036697015,Candidatus_Zambryskibacteria_bacterium_RIFCSPLOWO2_01_FULL_35_19:0.020330876):0.16305234[100]):0.27741513[100]):0.03430538[53],(((Candidatus_Zambryskibacteria_bacterium_RIFCSPHIGHO2_12_FULL_44_12b:0.28576213,CG11_big_fil_rev_8_21_14_0_20_Zambryskibacteria_OD1_40_24_curated:0.25296193):0.044287436[71],Candidatus_Zambryskibacteria_bacterium_RIFCSPHIGHO2_12_FULL_43_12b:0.283201):0.09285665[100],CG10_big_fil_rev_8_21_14_0_10_Zambryskibacteria_OD1_42_12_curated:0.41619045):0.03488345[35]):0.07204258[90],((((((((Bacteria_CPR_ParcubacteriaOD1_GWA2_OD1_47_64:0.088961825,Candidatus_Taylorbacteria_bacterium_RIFCSPLOWO2_02_50_13:0.15367901):0.054142468[99],Candidatus_Taylorbacteria_bacterium_RIFCSPHIGHO2_01_FULL_51_15:0.1666584):0.09001877[100],CG11_big_fil_rev_8_21_14_0_20_Taylorbacteria_OD1_46_11_curated:0.24797457):0.08618969[100],((Bacteria_Parcubacteria_OD1_RIF-OD1-11_RIFCSPHIGHO2_02_FULL_RIF_OD1_11_47_18:0.0025416375,Candidatus_Taylorbacteria_bacterium_RIFCSPHIGHO2_02_FULL_47_18:4.638005E-4):0.038195726[100],Bacteria_CPR_ParcubacteriaOD1_GWA2_OD1_47_12:0.03205166):0.32587555[100]):0.074448094[100],Candidatus_Taylorbacteria_bacterium_RIFCSPHIGHO2_02_FULL_43_32b:0.44010058):0.046950165[78],(Bacteria_CPR_ParcubacteriaOD1_GWA2_OD1_44_15_partial:0.17594145,Bacteria_CPR_ParcubacteriaOD1_GWA2_OD1_like_47_16:0.14389862):0.1817446[100]):0.04874166[88],(((((Bacteria_CPR_ParcubacteriaOD1_GWA2_OD1_47_21_part:0.2657071,Candidatus_Taylorbacteria_bacterium_RIFCSPLOWO2_12_FULL_47_20:0.34234422):0.05207126[35],Candidatus_Taylorbacteria_bacterium_RIFCSPHIGHO2_02_FULL_45_35:0.2795929):0.040925078[31],(Bacteria_CPR_ParcubacteriaOD1_GWB1_OD1_44_7:0.0716985,Candidatus_Taylorbacteria_bacterium_RIFCSPLOWO2_02_FULL_44_35:0.08120811):0.30850154[100]):0.038757514[47],(Candidatus_Taylorbacteria_bacterium_RIFCSPHIGHO2_01_FULL_46_22b:0.20079447,Candidatus_Taylorbacteria_bacterium_RIFCSPHIGHO2_02_FULL_46_13:0.19247918):0.185724[100]):0.052469466[97],(Candidatus_Taylorbacteria_bacterium_RIFCSPLOWO2_01_FULL_45_15b:0.43121827,Candidatus_Taylorbacteria_bacterium_RIFCSPLOWO2_12_FULL_43_20:0.32818684):0.10474362[99]):0.02437469[39]):0.03422068[58],(((Candidatus_Taylorbacteria_bacterium_RIFCSPHIGHO2_12_FULL_45_16:0.15784112,Candidatus_Taylorbacteria_bacterium_RIFCSPHIGHO2_02_FULL_44_12:0.22205593):0.2516012[100],CG10_big_fil_rev_8_21_14_0_10_Taylorbacteria_OD1_41_48_curated:0.4071408):0.050841294[56],(Bacteria_CPR_ParcubacteriaOD1_GWA1_OD1_40_21:0.22194324,Candidatus_Taylorbacteria_bacterium_RIFOXYD2_FULL_36_9:0.31413776):0.124186784[100]):0.03768534[60]):0.036939573[65]):0.020875663[23],CG11_big_fil_rev_8_21_14_0_20_novel_Parcubacteria_OD1_39_22_curated:0.39924067):0.049695026[94]):0.022844926[42],((((Candidatus_Campbellbacteria_bacterium_RIFCSPLOWO2_01_FULL_34_15:0.110611804,Candidatus_Campbellbacteria_bacterium_RIFCSPLOWO2_02_FULL_35_11:0.12948857):0.08686936[100],Candidatus_Campbellbacteria_bacterium_RIFOXYC2_FULL_35_25:0.16521323):0.16809289[100],CG22_combo_CG10-13_8_21_14_all_Campbellbacteria_OD1_36_13_curated:0.4364738):0.055959985[60],CG11_big_fil_rev_8_21_14_0_20_Campbellbacteria_OD1_44_21_curated:0.4314044):0.048614636[54]):0.037807096[91],((((((((Bacteria_CPR_ParcubacteriaOD1_Nomurabacteria_GWC2_OD1_42_20:0.03831083,CG_4_9_14_0_2_um_filter_Yonathbacteria_OD1_43_16_curated:0.063823685):0.021428404[78],Candidatus_Yonathbacteria_bacterium_RIFCSPHIGHO2_01_FULL_44_41:0.03452014):0.060024302[100],CG1_02_FULL_Yonathbacteria_OD1_43_90_curated:0.07420335):0.05157[100],Candidatus_Yonathbacteria_bacterium_RIFCSPLOWO2_01_FULL_47_33b:0.10837646):0.064906165[100],Candidatus_Yonathbacteria_bacterium_RIFCSPLOWO2_01_FULL_43_27:0.15668084):0.24055882[100],(Candidatus_Yonathbacteria_bacterium_RIFOXYC1_FULL_52_10:0.18081155,Candidatus_Yonathbacteria_bacterium_RIFCSPHIGHO2_01_FULL_51_10:0.15681818):0.20948888[100]):0.05348491[69],CG2_30_FULL_Yonathbacteria_OD1_47_67_curated:0.35317507):0.04739407[62],((((Candidatus_Lloydbacteria_bacterium_RIFCSPLOWO2_02_FULL_54_12:0.09697435,Candidatus_Lloydbacteria_bacterium_RIFCSPHIGHO2_02_FULL_50_13:0.0934056):0.033806883[96],Candidatus_Lloydbacteria_bacterium_RIFCSPLOWO2_01_FULL_50_20:0.10708377):0.0930886[100],(Candidatus_Lloydbacteria_bacterium_RIFCSPHIGHO2_01_FULL_49_22:0.18624619,Candidatus_Lloydbacteria_bacterium_RIFOXYC12_FULL_46_25:0.17500809):0.050164044[90]):0.32696846[100],((Candidatus_Lloydbacteria_bacterium_RIFCSPLOWO2_02_FULL_51_11:0.5075699,CG22_combo_CG10-13_8_21_14_all_Lloydbacteria_OD1_47_15_curated:0.35819808):0.062118426[63],Candidatus_Lloydbacteria_bacterium_RIFCSPHIGHO2_01_FULL_41_20:0.43156195):0.035391223[15]):0.02619647[17]):0.031033328[26]):0.023377143[22]):0.035756744[97],((((((Candidatus_Vogelbacteria_bacterium_RIFOXYB1_FULL_42_16:0.11137731,Candidatus_Vogelbacteria_bacterium_RIFOXYD2_FULL_44_9:0.13729829):0.09801626[100],CG22_combo_CG10-13_8_21_14_all_Vogelbacteria_OD1_37_9_curated:0.22648698):0.11949013[100],CG10_big_fil_rev_8_21_14_0_10_Vogelbacteria_OD1_49_38_curated:0.3816879):0.062238365[75],((Candidatus_Vogelbacteria_bacterium_RIFOXYD1_FULL_44_32:0.21218805,Candidatus_Vogelbacteria_bacterium_RIFOXYD1_FULL_46_19:0.18792087):0.1756099[100],(Candidatus_Vogelbacteria_bacterium_GWA1_51_14:0.038724475,CG10_big_fil_rev_8_21_14_0_10_Vogelbacteria_OD1_50_13_curated:0.0767435):0.3674726[100]):0.075556874[88]):0.032763936[33],Candidatus_Vogelbacteria_bacterium_RIFOXYD1_FULL_51_18:0.41947743):0.061836015[88],((CG10_big_fil_rev_8_21_14_0_10_Vogelbacteria_OD1_45_14_curated:0.5485312,Bacteria_Parcubacteria_OD1_RIFCSPHIGHO2_01_FULL_OD1_45_26:0.470397):0.06764868[81],(CG10_big_fil_rev_8_21_14_0_10_Vogelbacteria_OD1_51_16_curated:0.2546245,Bacteria_Parcubacteria_OD1_RIFOXYD2_FULL_OD1_52_8:0.24878354):0.21878232[100]):0.047790546[79]):0.051390707[98]):0.11245826[100],CG10_big_fil_rev_8_21_14_0_10_Parcubacteria_OD1_38_31_curated:0.3654369):0.040196262[58],((Bacteria_CPR_ParcubacteriaOD1_GWC2_OD1_40_31:0.027757488,CG10_big_fil_rev_8_21_14_0_10_Terrybacteria_OD1_41_10_curated:0.027568929):0.2452971[100],Candidatus_Terrybacteria_bacterium_RIFCSPHIGHO2_02_41_19:0.28418344):0.19183892[100]):0.0628021[99],((Candidatus_Tagabacteria_bacterium_RIFCSPLOWO2_01_FULL_42_9:0.19002263,CG03_land_8_20_14_0_80_cor_Tagabacteria_OD1_41_22_curated:0.1975485):0.16186272[100],CG10_big_fil_rev_8_21_14_0_10_Tagabacteria_OD1_40_13_curated:0.43419865):0.047917116[72]):0.04459718[79],(Candidatus_Tagabacteria_bacterium_RIFCSPLOWO2_01_FULL_39_11:0.38693744,Bacteria_CPR_ParcubacteriaOD1_GWB1_OD1_41_6_partial:0.38792887):0.051236562[58]):0.034637652[88],(((CG10_big_fil_rev_8_21_14_0_10_Niyogibacteria_OD1_46_36_curated:0.32989532,CG10_big_fil_rev_8_21_14_0_10_Niyogibacteria_OD1_42_19_curated:0.3293193):0.09244681[100],Candidatus_Niyogibacteria_bacterium_RIFCSPLOWO2_01_FULL_45_48:0.48821095):0.05554321[68],Candidatus_Niyogibacteria_bacterium_RIFCSPLOWO2_12_FULL_41_13:0.6112666):0.055504344[89]):0.031899285[46],(((((((Candidatus_Giovannonibacteria_bacterium_RIFCSPLOWO2_12_FULL_43_11c:0.06671841,Candidatus_Giovannonibacteria_bacterium_RIFCSPHIGHO2_02_43_16:0.062543966):0.035494253[83],Candidatus_Giovannonibacteria_bacterium_RIFCSPLOWO2_12_FULL_44_15:0.06258765):0.13709027[100],Candidatus_Giovannonibacteria_bacterium_RIFCSPLOWO2_01_FULL_46_13:0.16057432):0.07752048[100],Candidatus_Giovannonibacteria_bacterium_RIFOXYD1_FULL_48_21:0.23568575):0.08118962[99],(Bacteria_CPR_ParcubacteriaOD1_Giovannonibacteria_GWF2_OD1_42_19:0.003361184,Candidatus_Giovannonibacteria_bacterium_RIFCSPHIGHO2_02_42_15:0.008937993):0.3148166[100]):0.04157256[42],Bacteria_CPR_ParcubacteriaOD1_Giovannonibacteria_GWA2_OD1_53_7_partial:0.24043293):0.15128921[100],(((((Candidatus_Giovannonibacteria_bacterium_RIFCSPHIGHO2_01_FULL_45_23:0.1467476,Candidatus_Giovannonibacteria_bacterium_RIFCSPLOWO2_01_FULL_45_140:0.15713276):0.032137137[88],(Candidatus_Giovannonibacteria_bacterium_RIFCSPHIGHO2_12_FULL_44_22:0.060513586,Bacteria_CPR_ParcubacteriaOD1_Giovannonibacteria_GWA1_OD1_44_29:0.07122864):0.106479764[100]):0.025748251[40],Candidatus_Giovannonibacteria_bacterium_RIFCSPLOWO2_01_FULL_46_32:0.19859718):0.081999704[100],((Candidatus_Giovannonibacteria_bacterium_RIFCSPLOWO2_12_FULL_44_32:0.08870447,Candidatus_Giovannonibacteria_bacterium_RIFCSPLOWO2_01_FULL_44_16:0.05437934):0.13990691[100],Candidatus_Giovannonibacteria_bacterium_RIFCSPHIGHO2_02_FULL_44_11:0.18521181):0.11225764[100]):0.059846833[100],Candidatus_Giovannonibacteria_bacterium_RIFCSPHIGHO2_02_FULL_46_20:0.36311328):0.18877928[100]):0.058706716[78]):0.06110197[100],((((Candidatus_Ryanbacteria_bacterium_RIFCSPHIGHO2_02_FULL_45_13b:0.11811716,Candidatus_Ryanbacteria_bacterium_RIFCSPLOWO2_02_FULL_45_11c:0.115678996):0.2384526[100],CG10_big_fil_rev_8_21_14_0_10_Ryanbacteria_OD1_43_42_curated:0.31946144):0.1183999[100],Candidatus_Ryanbacteria_bacterium_RIFCSPHIGHO2_02_FULL_48_12:0.33414334):0.14587183[100],((Candidatus_Ryanbacteria_bacterium_RIFCSPLOWO2_01_FULL_48_26:0.32501242,Candidatus_Ryanbacteria_bacterium_RIFCSPLOWO2_02_FULL_47_14:0.28476867):0.15167448[100],Candidatus_Ryanbacteria_bacterium_RIFCSPLOWO2_01_FULL_44_230:0.47145978):0.09873555[100]):0.05668516[96]):0.04288152[96],((((((Candidatus_Sungbacteria_bacterium_RIFCSPHIGHO2_02_FULL_53_17:0.24809925,Candidatus_Sungbacteria_bacterium_RIFCSPHIGHO2_02_FULL_52_23:0.23270273):0.10690842[100],(Candidatus_Sungbacteria_bacterium_RIFCSPHIGHO2_01_FULL_50_25:0.16732255,Candidatus_Sungbacteria_bacterium_GWC2_49_10:0.15032895):0.18050174[100]):0.027083587[70],Bacteria_CPR_ParcubacteriaOD1_GWA2_OD1_45_30:0.3211954):0.033651996[32],Candidatus_Sungbacteria_bacterium_RIFCSPHIGHO2_02_FULL_47_11:0.2637773):0.10720901[100],((((Candidatus_Sungbacteria_bacterium_RIFCSPLOWO2_12_FULL_41_11:0.1298334,Candidatus_Sungbacteria_bacterium_RIFCSPLOWO2_01_FULL_47_10:0.20601304):0.085676506[100],Candidatus_Sungbacteria_bacterium_RIFCSPLOWO2_01_FULL_47_32:0.19771737):0.063022085[97],Candidatus_Sungbacteria_bacterium_RIFCSPLOWO2_02_FULL_51_17:0.26328963):0.121416375[100],((Candidatus_Sungbacteria_bacterium_RIFCSPHIGHO2_02_FULL_49_12:0.22428586,Candidatus_Sungbacteria_bacterium_RIFCSPHIGHO2_02_FULL_49_20:0.18759179):0.043260053[55],Bacteria_CPR_ParcubacteriaOD1_GWC2_OD1_52_8_partial:0.16149697):0.21696672[100]):0.042802688[47]):0.04362156[55],(Candidatus_Sungbacteria_bacterium_RIFCSPLOWO2_01_FULL_60_25:0.26920858,Candidatus_Sungbacteria_bacterium_RIFCSPLOWO2_01_FULL_59_16:0.2640845):0.20482145[100]):0.1285648[100]):0.07384443[100],(((((((((((((CG10_big_fil_rev_8_21_14_0_10_Harrisonbacteria_OD1_45_28_curated:0.27646607,CG10_big_fil_rev_8_21_14_0_10_Harrisonbacteria_OD1_49_15_curated:0.23338474):0.1412872[100],CG10_big_fil_rev_8_21_14_0_10_Harrisonbacteria_OD1_38_8_curated:0.40673435):0.057784826[58],CG10_big_fil_rev_8_21_14_0_10_Harrisonbacteria_OD1_44_23_curated:0.4315504):0.109773114[100],CG10_big_fil_rev_8_21_14_0_10_Harrisonbacteria_OD1_42_17_curated:0.4749655):0.049656264[40],((Candidatus_Harrisonbacteria_bacterium_RIFCSPLOWO2_01_FULL_44_18:0.2559159,Candidatus_Harrisonbacteria_bacterium_RIFCSPHIGHO2_12_FULL_48_16:0.30251956):0.069055974[83],(CG10_big_fil_rev_8_21_14_0_10_Harrisonbacteria_OD1_40_38_curated:0.4159432,Candidatus_Harrisonbacteria_bacterium_RIFCSPLOWO2_02_FULL_41_13b:0.30408162):0.046079107[37]):0.031267278[24]):0.042175807[67],(Candidatus_Harrisonbacteria_bacterium_RIFCSPLOWO2_02_FULL_45_10c:0.2935171,Candidatus_Harrisonbacteria_bacterium_RIFCSPHIGHO2_02_FULL_42_16:0.29431367):0.19713365[100]):0.055195417[94],Candidatus_Harrisonbacteria_bacterium_RIFCSPLOWO2_01_FULL_40_28:0.489252):0.026741466[42],((((((Candidatus_Colwellbacteria_bacterium_RBG_13_48_8:0.2813141,Candidatus_Colwellbacteria_bacterium_GWA2_46_10:0.2966721):0.04420174[38],CG10_big_fil_rev_8_21_14_0_10_Colwellbacteria_OD1_42_22_curated:0.2677149):0.03717853[31],CG10_big_fil_rev_8_21_14_0_10_Colwellbacteria_OD1_41_28_curated:0.3266649):0.14987758[100],Candidatus_Colwellbacteria_bacterium_RIFCSPLOWO2_02_FULL_45_11:0.3378791):0.124604784[100],(((Candidatus_Colwellbacteria_bacterium_RIFCSPHIGHO2_12_FULL_43_12:0.21359037,CG1_02_FULL_Colwellbacteria_OD1_42_13_curated:0.20625713):0.122139275[100],Candidatus_Colwellbacteria_bacterium_RIFCSPLOWO2_01_FULL_48_10:0.38753098):0.039690163[46],CG_4_9_14_0_2_um_filter_Colwellbacteria_OD1_50_12_curated:0.3805239):0.04235816[62]):0.08510028[100],Candidatus_Colwellbacteria_bacterium_RIFCSPHIGHO2_12_FULL_44_17:0.40081444):0.09067889[100]):0.030408291[41],(((((((Candidatus_Liptonbacteria_bacterium_RIFCSPLOWO2_01_FULL_56_20:0.24935827,Bacteria_CPR_ParcubacteriaOD1_GWA1_OD1_59_11:0.26206735):0.06914976[98],Candidatus_Liptonbacteria_bacterium_RIFCSPLOWO2_01_FULL_53_13:0.34997988):0.047934514[63],Candidatus_Liptonbacteria_bacterium_RIFCSPLOWO2_01_FULL_52_25:0.33741394):0.035127785[36],(Candidatus_Liptonbacteria_bacterium_RIFCSPHIGHO2_01_FULL_57_28:0.38600683,Candidatus_Liptonbacteria_bacterium_RIFCSPLOWO2_01_FULL_45_15:0.32406542):0.052029673[62]):0.049359735[48],Candidatus_Liptonbacteria_bacterium_GWB1_49_6:0.32563758):0.10996594[100],Candidatus_Wolfebacteria_bacterium_RIFCSPLOWO2_01_FULL_45_19:0.35815167):0.049038466[31],((CG11_big_fil_rev_8_21_14_0_20_Liptonbacteria_OD1_35_14_curated:0.41295207,Candidatus_Liptonbacteria_bacterium_RIFOXYD1_FULL_36_11:0.33265695):0.16900323[100],Candidatus_Liptonbacteria_bacterium_RIFCSPLOWO2_12_FULL_60_15:0.37710306):0.044200845[48]):0.03868462[15]):0.032885514[23],(((((((Candidatus_Wolfebacteria_bacterium_RIFOXYB1_FULL_54_12:0.006635481,Candidatus_Wolfebacteria_bacterium_RIFOXYD12_FULL_48_21:0.01643394):0.030769618[100],Bacteria_CPR_ParcubacteriaOD1_Wolfebacteria_GWA2_OD1_ACD81_47_9:0.054777455):0.02592179[85],Bacteria_CPR_ParcubacteriaOD1_Wolfebacteria_GWE2_OD1_ACD81_44_13:0.062157623):0.269765[100],CG10_big_fil_rev_8_21_14_0_10_Wolfebacteria_OD1_31_9_curated:0.28471532):0.11402161[100],((((Candidatus_Wolfebacteria_bacterium_RBG_13_41_7:0.08567558,CG_4_10_14_0_2_um_filter_Wolfebacteria_OD1_39_18_curated:0.0860258):0.20633306[100],CG18_big_fil_WC_8_21_14_2_50_Wolfebacteria_OD1_39_7_curated:0.1606785):0.046694387[93],CG03_land_8_20_14_0_80_cor_Wolfebacteria_OD1_40_12_curated:0.23596211):0.05324819[98],((Bacteria_CPR_ParcubacteriaOD1_Wolfebacteria_GWB1_OD1_41_12:0.20670429,CG02_land_8_20_14_3_00_150_Wolfebacteria_OD1_37_12_curated:0.23158628):0.036797922[83],Candidatus_Wolfebacteria_bacterium_RIFCSPLOWO2_01_FULL_38_11:0.24221952):0.041763324[99]):0.04706072[92]):0.03772522[69],CG03_land_8_20_14_0_80_cor_Wolfebacteria_OD1_36_15_curated:0.38724035):0.034898523[83],(Candidatus_Wolfebacteria_bacterium_GWA1_42_9:0.32383022,Candidatus_Wolfebacteria_bacterium_RIFCSPLOWO2_01_FULL_47_17b:0.40677646):0.19204585[100]):0.046428703[87]):0.03138718[47],((((((Candidatus_Jorgensenbacteria_bacterium_RIFCSPHIGHO2_02_FULL_45_20:0.321541,Bacteria_CPR_ParcubacteriaOD1_Jorgensenbacteria_GWA2_OD1_45_13:0.29314834):0.11496984[100],Bacteria_CPR_ParcubacteriaOD1_Jorgensenbacteria_GWB1_OD1_49_9:0.31616533):0.04217797[58],((Candidatus_Jorgensenbacteria_bacterium_GWA1_49_17:0.27923495,Bacteria_CPR_ParcubacteriaOD1_Jorgensenbacteria_GWB1_OD1_50_10:0.29606703):0.0840259[100],CG23_combo_of_CG06-09_8_20_14_all_150_Jorgensenbacteria_OD1_54_14_curated:0.35754523):0.039902534[58]):0.046753112[67],CG03_land_8_20_14_0_80_cor_Jorgensenbacteria_OD1_38_39_curated:0.3918973):0.04951875[63],(Candidatus_Jorgensenbacteria_bacterium_GWA1_54_12:0.6961477,Candidatus_Jorgensenbacteria_bacterium_RIFCSPLOWO2_01_FULL_45_25b:0.41917226):0.06322241[56]):0.0694145[96],Candidatus_Jorgensenbacteria_bacterium_RIFCSPLOWO2_12_FULL_42_11:0.40596983):0.08244675[100]):0.094132744[100],Bacteria_Parcubacteria_OD1_RIFCSPLOWO2_01_FULL_OD1_48_18:0.50563276):0.07136906[100],((Bacteria_CPR_ParcubacteriaOD1_GWB1_OD1_rel_45_10:0.1918827,Candidatus_Brennerbacteria_bacterium_RIFOXYD1_FULL_41_16:0.24220331):0.23470005[100],(CG23_combo_of_CG06-09_8_20_14_all_150_Brennerbacteria_OD1_44_41_curated:0.42002848,Bacteria_CPR_ParcubacteriaOD1_GWB1_OD1_rel_46_8:0.4649864):0.09489803[88]):0.30413872[100]):0.078715414[99]):0.028527405[69],(((Candidatus_Azambacteria_bacterium_RIFOXYD1_FULL_42_11:0.17348959,Candidatus_Azambacteria_bacterium_RIFCSPHIGHO2_01_FULL_40_24:0.18606187):0.039780132[74],Candidatus_Azambacteria_bacterium_RIFOXYB1_FULL_40_33:0.22249234):0.103852026[100],Candidatus_Azambacteria_bacterium_RIFCSPLOWO2_02_FULL_44_14:0.31060016):0.22698914[100]):0.032275867[37],((Candidatus_Terrybacteria_bacterium_RIFCSPLOWO2_01_FULL_48_14:0.42979252,Candidatus_Terrybacteria_bacterium_RIFCSPLOWO2_01_FULL_58_14:0.40051353):0.19040854[100],(Candidatus_Terrybacteria_bacterium_RIFCSPLOWO2_01_FULL_44_24:0.19777584,Candidatus_Terrybacteria_bacterium_RIFCSPLOWO2_01_FULL_40_23:0.18259412):0.30609074[100]):0.17172536[100]):0.024254138[14],((((Candidatus_Azambacteria_bacterium_RBG_16_47_10:0.23207347,Candidatus_Azambacteria_bacterium_RIFCSPLOWO2_01_FULL_46_25:0.29942024):0.20191933[100],Bacteria_CPR_ParcubacteriaOD1_GWA2_OD1_rel_39_18:0.53121054):0.044984806[46],Candidatus_Azambacteria_bacterium_RIFCSPLOWO2_01_FULL_37_9:0.42903003):0.049514677[78],Candidatus_Azambacteria_bacterium_RIFCSPLOWO2_01_FULL_46_26:0.39561057):0.058544528[47]):0.021554166[17],(((((((((((((((((((Candidatus_Staskawiczbacteria_bacterium_RIFCSPLOWO2_01_FULL_38_12b:0.11611824,Candidatus_Staskawiczbacteria_bacterium_RIFCSPHIGHO2_02_FULL_42_22:0.11264024):0.08344369[100],Candidatus_Staskawiczbacteria_bacterium_RIFCSPLOWO2_01_FULL_33_13:0.1640593):0.02327282[46],(Candidatus_Staskawiczbacteria_bacterium_RIFCSPHIGHO2_01_FULL_39_25:0.11601994,Candidatus_Staskawiczbacteria_bacterium_RIFCSPLOWO2_01_FULL_43_17b:0.20293999):0.030594876[31]):0.016602429[33],(Candidatus_Staskawiczbacteria_bacterium_RIFCSPHIGHO2_12_FULL_38_11:0.14266749,Candidatus_Staskawiczbacteria_bacterium_RIFCSPHIGHO2_02_FULL_34_10:0.13757487):0.034430742[48]):0.041620057[87],Candidatus_Staskawiczbacteria_bacterium_RIFCSPHIGHO2_02_FULL_34_9:0.25033408):0.089003086[100],((((Candidatus_Staskawiczbacteria_bacterium_RIFOXYC1_FULL_38_18:0.12347188,Candidatus_Staskawiczbacteria_bacterium_RIFOXYB1_FULL_37_44:0.10204033):0.07890485[100],(Candidatus_Staskawiczbacteria_bacterium_RIFCSPLOWO2_01_FULL_37_25b:0.098753,Candidatus_Staskawiczbacteria_bacterium_RIFOXYB1_FULL_38_37:0.12345793):0.07708347[100]):0.047949832[88],Candidatus_Staskawiczbacteria_bacterium_RIFCSPLOWO2_12_FULL_37_15:0.15255503):0.027047249[56],Candidatus_Staskawiczbacteria_bacterium_RIFCSPLOWO2_01_FULL_33_9:0.21306068):0.020406205[43]):0.039081108[50],Candidatus_Staskawiczbacteria_bacterium_RIFOXYD1_FULL_32_13:0.28187212):0.13562599[100],CG10_big_fil_rev_8_21_14_0_10_Staskawiczbacteria_OD1_38_10_curated:0.24851681):0.11515665[100],((((CG1_02_FULL_Gribaldobacteria_OD1_41_26_curated:0.23712824,CG08_land_8_20_14_0_20_Gribaldobacteria_OD1_39_15_curated:0.15523164):0.1951333[100],CG10_big_fil_rev_8_21_14_0_10_Gribaldobacteria_OD1_37_21_curated:0.47292858):0.08853088[100],CG_4_10_14_0_8_um_filter_cor_Gribaldobacteria_OD1_33_9_curated:0.3714937):0.06949711[98],(CG07_land_8_20_14_0_80_Gribaldobacteria_OD1_33_18_curated:0.27356163,CG2_30_FULL_Gribaldobacteria_OD1_36_21_curated:0.24602741):0.045218695[94]):0.06964675[100]):0.062928855[100],((CG02_land_8_20_14_3_00_150_Nealsonbacteria_OD1_34_20_curated:0.3708566,CG_4_8_14_3_um_filter_Nealsonbacteria_OD1_37_23_curated:0.22013):0.03698457[54],CG03_land_8_20_14_0_80_cor_Nealsonbacteria_OD1_36_12_curated:0.26137048):0.02779894[44]):0.028022742[22],((((((CG18_big_fil_WC_8_21_14_2_50_Nealsonbacteria_OD1_37_10_curated:0.25998807,CG_4_9_14_3_um_filter_150_Nealsonbacteria_OD1_37_29_curated:0.13755587):0.0361253[73],CG_4_9_14_0_8_um_filter_Nealsonbacteria_OD1_36_17_curated:0.15849018):0.028548302[71],(Bacteria_OD1_uncultured_DG_74_1:0.17520162,CG_4_9_14_3_um_filter_150_Nealsonbacteria_OD1_37_13_curated:0.15324128):0.10327396[100]):0.02151051[4],((CG_4_9_14_0_8_um_filter_Nealsonbacteria_OD1_35_12_curated:0.29000908,CG08_land_8_20_14_0_20_Nealsonbacteria_OD1_38_20_curated:0.26743928):0.035609644[26],(Candidatus_Nealsonbacteria_bacterium_RIFCSPLOWO2_01_FULL_41_9:0.40255928,CG_SAG_2014_w16S_Bacteria_36_1:0.23632963):0.03990833[18]):0.029039288[15]):0.024017496[8],(Bacteria_OD1_uncultured_DG_74_3:0.29089725,CG23_combo_of_CG06-09_8_20_14_all_150_Nealsonbacteria_OD1_36_12_curated:0.19146377):0.033217248[21]):0.030793075[8],(((Candidatus_Nealsonbacteria_bacterium_RBG_13_38_11:0.23143584,CG23_combo_of_CG06-09_8_20_14_all_150_Nealsonbacteria_OD1_37_18_curated:0.16475911):0.061934087[99],(Candidatus_Nealsonbacteria_bacterium_RBG_13_42_11:0.26821685,CG_4_10_14_0_2_um_filter_Nealsonbacteria_OD1_40_15_curated:0.24078786):0.05115692[98]):0.06033671[100],(CG23_combo_of_CG06-09_8_20_14_all_150_Nealsonbacteria_OD1_39_25_curated:0.16354464,Bacteria_CPR_ParcubacteriaOD1_L1_Parcubacteria_bacterium_SCGC_AAA255_P19_SAK_001_138:0.18404187):0.09774119[100]):0.035851125[60]):0.04064759[25]):0.02259695[3],((((((Bacteria_OD1_uncultured_DG_72:0.2525012,Candidatus_Nealsonbacteria_bacterium_RIFOXYB1_FULL_40_15:0.3330936):0.064148694[97],Candidatus_Nealsonbacteria_bacterium_RBG_13_37_56:0.20983574):0.048316382[79],CG10_big_fil_rev_8_21_14_0_10_Nealsonbacteria_OD1_36_24_curated:0.21765408):0.052802052[94],Candidatus_Nealsonbacteria_bacterium_RIFCSPHIGHO2_02_38_10:0.3420071):0.05206933[90],CG23_combo_of_CG06-09_8_20_14_all_150_Nealsonbacteria_OD1_39_17_curated:0.41724333):0.027940957[27],((Bacteria_CPR_ParcubacteriaOD1_GWA1_OD1_36_12:0.21998116,Candidatus_Wildermuthbacteria_bacterium_RIFCSPHIGHO2_12_FULL_40_12:0.2220937):0.16109109[100],CG08_land_8_20_14_0_20_Nealsonbacteria_OD1_43_11_curated:0.43025306):0.04922609[30]):0.0231712[10]):0.019046145[2],((((Candidatus_Nealsonbacteria_bacterium_RIFCSPHIGHO2_02_FULL_43_13:0.097452946,Bacteria_CPR_ParcubacteriaOD1_GWF2_OD1_rel_43_11_partial:0.09872396):0.23192212[100],CG09_land_8_20_14_0_10_Nealsonbacteria_OD1_42_14_curated:0.21005511):0.03719098[42],Candidatus_Nealsonbacteria_bacterium_RIFCSPLOWO2_01_FULL_43_32:0.24985836):0.10098164[100],(Candidatus_Nealsonbacteria_bacterium_RBG_13_36_15:0.25471184,CG23_combo_of_CG06-09_8_20_14_all_150_Nealsonbacteria_OD1_38_19_curated:0.31763104):0.0439868[31]):0.023192205[14]):0.027993834[16],((CG10_big_fil_rev_8_21_14_0_10_Parcubacteria_OD1_35_15_curated:0.3035282,Candidatus_Wildermuthbacteria_bacterium_GWA2_46_15:0.21704803):0.24699575[100],Candidatus_Wildermuthbacteria_bacterium_RIFCSPHIGHO2_01_FULL_47_27:0.333524):0.05252342[65]):0.031300005[26],((((Candidatus_Wildermuthbacteria_bacterium_RIFCSPLOWO2_01_FULL_50_46:0.18895788,Candidatus_Wildermuthbacteria_bacterium_RIFCSPHIGHO2_01_FULL_48_27b:0.15926282):0.16474667[100],Candidatus_Wildermuthbacteria_bacterium_RIFCSPHIGHO2_02_FULL_45_25:0.314637):0.09734022[100],(Candidatus_Wildermuthbacteria_bacterium_RIFCSPHIGHO2_02_FULL_47_12:0.40234894,Candidatus_Wildermuthbacteria_bacterium_RIFCSPHIGHO2_01_FULL_49_22b:0.3885179):0.072946414[84]):0.037006617[31],(Candidatus_Wildermuthbacteria_bacterium_RIFCSPLOWO2_01_FULL_48_16:0.19057935,Candidatus_Wildermuthbacteria_bacterium_RIFCSPHIGHO2_02_FULL_48_16:0.19386397):0.3110302[100]):0.115888886[100]):0.033072203[77],CG08_land_8_20_14_0_20_novel_Parcubacteria_43_9_curated:0.47720733):0.062279195[99],CG11_big_fil_rev_8_21_14_0_20_novel_Parcubacteria_39_14_curated:0.33988664):0.04259825[89],CG_4_9_14_0_2_um_filter_novel_Parcubacteria_35_11_curated:0.6515385):0.044028554[79],((((Candidatus_Spechtbacteria_bacterium_RIFCSPLOWO2_02_FULL_38_8:0.23475641,Candidatus_Spechtbacteria_bacterium_RIFCSPLOWO2_12_FULL_38_22:0.25701463):0.10898746[100],Candidatus_Spechtbacteria_bacterium_RIFCSPLOWO2_01_FULL_43_12:0.31930113):0.061525352[64],Candidatus_Spechtbacteria_bacterium_RIFCSPLOWO2_01_FULL_46_10:0.42041555):0.22913618[100],Candidatus_Spechtbacteria_bacterium_RIFCSPHIGHO2_02_FULL_43_15b:0.47051856):0.110871[99]):0.047276944[42]):0.018761871[10],((((Parcubacteria_group_bacterium_RIFCSPHIGHO2_01_FULL_47_10b:0.012443868,Bacteria_Parcubacteria_OD1_RIFCSPHIGHO2_01_FULL_OD1_47_10b:0.0052995067):0.6354552[100],Bacteria_CPR_ParcubacteriaOD1_GWA2_OD1_31_28_partial:0.6588896):0.20264018[100],Bacteria_CPR_ParcubacteriaOD1_L1_Parcubacteria_bacterium_SCGC_AAA011_A09_DUSEL_001_189:0.581946):0.05850929[19],(CG10_big_fil_rev_8_21_14_0_10_Portnoybacteria_OD1_38_18_curated:0.1617023,Candidatus_Portnoybacteria_bacterium_RBG_13_40_8:0.20705627):0.26740873[100]):0.050126676[3]):0.021272415[5],(((((((Bacteria_Parcubacteria_OD1_RIF-OD1-8_RBG_13_RIF_OD1_08_40_8:0.0053827236,Candidatus_Portnoybacteria_bacterium_RBG_13_41_18:0.002539468):0.21194284[100],Candidatus_Portnoybacteria_bacterium_RBG_19FT_COMBO_36_7:0.14062847):0.04356714[52],CG_4_9_14_3_um_filter_150_Portnoybacteria_OD1_40_10_curated:0.126838):0.20109378[100],((CG02_land_8_20_14_3_00_150_Portnoybacteria_OD1_45_8_curated:0.21196288,Candidatus_Portnoybacteria_bacterium_RIFCSPLOWO2_02_FULL_39_11:0.25861213):0.069545165[97],(Bacteria_CPR_ParcubacteriaOD1_GWB1_OD1_42_6:0.27676007,Bacteria_CPR_ParcubacteriaOD1_GWF2_OD1_rel_44_7_partial:0.26748955):0.044088718[71]):0.10014432[100]):0.070611335[100],(CG_4_8_14_3_um_filter_Portnoybacteria_OD1_44_10_curated:0.26230812,Bacteria_CPR_ParcubacteriaOD1_GWF2_OD1_rel_39_13_partial:0.22813626):0.12114055[100]):0.03595172[61],CG10_big_fil_rev_8_21_14_0_10_Portnoybacteria_OD1_36_7_curated:0.5967781):0.030316899[33],((((CG23_combo_of_CG06-09_8_20_14_all_150_Portnoybacteria_OD1_37_13_curated:0.47226518,CG03_land_8_20_14_0_80_cor_Portnoybacteria_OD1_41_10_curated:0.15555695):0.1170465[92],CG_4_9_14_3_um_filter_150_Portnoybacteria_OD1_43_11_curated:0.3397981):0.06779401[91],(Candidatus_Portnoybacteria_bacterium_RIFCSPHIGHO2_02_FULL_39_12:0.16354492,Candidatus_Portnoybacteria_bacterium_RIFCSPLOWO2_01_FULL_43_11:0.15005274):0.09885704[100]):0.07065867[92],(CG10_big_fil_rev_8_21_14_0_10_Portnoybacteria_OD1_44_7_curated:0.4585845,CG06_land_8_20_14_3_00_150_Portnoybacteria_OD1_39_12_curated:0.48974162):0.079733744[53]):0.0398737[21]):0.062451914[51]):0.028651135[7],(((((((((((((Candidatus_Yanofskybacteria_bacterium_RIFCSPLOWO2_01_FULL_49_17:0.1268658,Candidatus_Yanofskybacteria_bacterium_RIFCSPLOWO2_02_FULL_47_9b:0.11694581):0.10735396[100],Candidatus_Yanofskybacteria_bacterium_RIFCSPHIGHO2_02_FULL_50_12:0.20311871):0.038348768[88],(Candidatus_Yanofskybacteria_bacterium_RIFCSPHIGHO2_01_FULL_48_25b:0.20114395,Candidatus_Yanofskybacteria_bacterium_RIFCSPHIGHO2_01_FULL_41_21:0.16717759):0.09814641[100]):0.1270942[100],(((Candidatus_Yanofskybacteria_bacterium_RIFCSPHIGHO2_01_FULL_43_32:0.06214767,Bacteria_CPR_ParcubacteriaOD1_Yanofskybacteria_GWA1_OD1_39_13_partial:0.090268806):0.020970883[72],Candidatus_Yanofskybacteria_bacterium_RIFCSPLOWO2_01_FULL_41_34:0.08988763):0.13898368[100],CG10_big_fil_rev_8_21_14_0_10_Yanofskybacteria_OD1_37_15_curated:0.27908033):0.053848464[98]):0.043446675[86],((Candidatus_Yanofskybacteria_bacterium_RIFOXYD1_FULL_42_10:0.021907743,Bacteria_CPR_ParcubacteriaOD1_Yanofskybacteria_GWC2_OD1_41_9:0.010569652):0.17101362[100],Candidatus_Yanofskybacteria_bacterium_RIFCSPHIGHO2_01_FULL_44_22:0.20547497):0.090375885[100]):0.02443785[50],(((((Candidatus_Yanofskybacteria_bacterium_RIFCSPHIGHO2_02_FULL_39_10:0.19796486,Candidatus_Yanofskybacteria_bacterium_RIFCSPHIGHO2_02_FULL_38_22b:0.16721228):0.028765246[29],Candidatus_Yanofskybacteria_bacterium_RIFCSPHIGHO2_01_FULL_39_8b:0.14927644):0.023721864[35],Candidatus_Yanofskybacteria_bacterium_RIFCSPHIGHO2_02_FULL_41_29:0.1684419):0.08455713[100],Candidatus_Yanofskybacteria_bacterium_RIFCSPHIGHO2_01_FULL_44_24:0.19116443):0.08570125[100],Candidatus_Yanofskybacteria_bacterium_RIFCSPHIGHO2_02_FULL_41_11:0.25488523):0.0390022[46]):0.021365626[14],((Candidatus_Yanofskybacteria_bacterium_RIFCSPHIGHO2_02_FULL_43_22:0.12516186,Candidatus_Yanofskybacteria_bacterium_RIFCSPHIGHO2_01_FULL_43_42:0.10839448):0.04440811[93],Candidatus_Yanofskybacteria_bacterium_RIFCSPLOWO2_01_FULL_42_49:0.12464734):0.14150184[100]):0.028055156[31],((Candidatus_Yanofskybacteria_bacterium_RIFOXYC2_FULL_44_13:0.19828466,Bacteria_CPR_ParcubacteriaOD1_Yanofskybacteria_GWD1_OD1_39_16_partial:0.19822411):0.08412126[100],Candidatus_Yanofskybacteria_bacterium_RIFCSPLOWO2_01_FULL_44_88:0.27904317):0.06321016[99]):0.034942254[63],Candidatus_Yanofskybacteria_bacterium_RIFCSPLOWO2_02_FULL_45_18:0.32503214):0.13350181[100],((Candidatus_Yanofskybacteria_bacterium_RIFCSPHIGHO2_01_FULL_44_17:0.24023503,Candidatus_Yanofskybacteria_bacterium_RIFCSPLOWO2_01_FULL_49_25:0.33899224):0.08898291[99],CG10_big_fil_rev_8_21_14_0_10_Yanofskybacteria_OD1_36_16_curated:0.35040912):0.055846263[74]):0.03536602[42],((Candidatus_Yanofskybacteria_bacterium_RIFCSPLOWO2_02_FULL_43_10b:0.27746704,Candidatus_Yanofskybacteria_bacterium_RIFCSPHIGHO2_12_FULL_45_19b:0.32365274):0.13098387[100],CG10_big_fil_rev_8_21_14_0_10_Yanofskybacteria_OD1_46_23_curated:0.47502297):0.045386117[61]):0.057807397[91],Bacteria_Parcubacteria_OD1_RIFCSPHIGHO2_01_FULL_OD1_40_30:0.46496105):0.122999296[100],Bacteria_CPR_ParcubacteriaOD1_GWA2_OD1_rel_38_13:0.6150261):0.042079654[16]):0.05545872[75],(((((((((CG2_30_SUB10_Moranbacteria_OD1_41_165_curated:0.124670126,CG2_30_FULL_Moranbacteria_OD1_45_14_curated:0.081633665):0.058075856[100],Candidatus_Moranbacteria_bacterium_RIFCSPLOWO2_12_FULL_48_12:0.09791452):0.029250959[92],Candidatus_Moranbacteria_bacterium_RIFCSPHIGHO2_01_FULL_54_31:0.10366153):0.102322824[100],Candidatus_Moranbacteria_bacterium_RIFCSPHIGHO2_01_FULL_55_24:0.20932993):0.25027478[100],(((Bacteria_CPR_ParcubacteriaOD1_MoranbacteriaOD1_i_GWE2_OD1_36_40:0.032339644,Bacteria_CPR_ParcubacteriaOD1_GWD2_OD1_38_11:0.050231863):0.04645379[100],Bacteria_CPR_ParcubacteriaOD1_MoranbacteriaOD1_i_GWC2_OD1_i_37_82:0.04678553):0.20189402[100],((Bacteria_CPR_ParcubacteriaOD1_MoranbacteriaOD1_i_GWC2_OD1_i_45_10:0.097527504,Bacteria_CPR_ParcubacteriaOD1_MoranbacteriaOD1_i_GWE1_OD1_i_ACD11_lin_49_15:0.077804476):0.052284926[100],Bacteria_CPR_ParcubacteriaOD1_Moranbacteria:0.14630085):0.0996115[100]):0.08583339[100]):0.03540967[54],(((Bacteria_CPR_ParcubacteriaOD1_MoranbacteriaOD1_i_GWE1_OD1_ACD7_35_17:0.056465972,Bacteria_CPR_ParcubacteriaOD1_MoranbacteriaOD1_i_GWF1_OD1_34_10:0.059056867):0.06929205[100],Bacteria_CP_OD1_ALUMROCK_MS4_OD1_33_19:0.11700778):0.23082222[100],Bacteria_CPR_ParcubacteriaOD1_MoranbacteriaOD1_i_GWD1_OD1_37_17:0.29026535):0.09533495[100]):0.03416877[72],Candidatus_Moranbacteria_bacterium_RIFCSPHIGHO2_12_FULL_40_10:0.33649588):0.04568425[99],(((((CG23_combo_of_CG06-09_8_20_14_all_150_Moranbacteria_OD1_35_22_curated:0.057319865,Candidatus_Moranbacteria_bacterium_RIFOXYA12_FULL_35_19:0.0098791085):0.19015738[100],CG_4_8_14_3_um_filter_Moranbacteria_OD1_34_16_curated:0.30239102):0.0616245[100],Candidatus_Moranbacteria_bacterium_RIFOXYA12_FULL_44_15:0.20446289):0.062890604[100],(((CG_4_9_14_3_um_filter_150_Moranbacteria_OD1_42_9_curated:0.10299556,Candidatus_Moranbacteria_bacterium_RBG_19FT_COMBO_42_6:0.093033366):0.13392651[100],CG06_land_8_20_14_3_00_150_Moranbacteria_OD1_40_12_curated:0.31385684):0.038152948[84],CG10_big_fil_rev_8_21_14_0_10_Moranbacteria_OD1_35_21_curated:0.2867776):0.033427365[77]):0.02450438[44],(CG23_combo_of_CG06-09_8_20_14_all_150_Moranbacteria_OD1_39_10_curated:0.09949785,Bacteria_CPR_ParcubacteriaOD1_MoranbacteriaOD1_i_GWA2_OD1_39_41:0.121228725):0.17738137[100]):0.092402086[100]):0.09702632[100],(((Candidatus_Moranbacteria_bacterium_RIFOXYC1_FULL_44_13:0.10085005,Candidatus_Moranbacteria_bacterium_RIFOXYB1_FULL_44_23:0.08899583):0.1049942[100],CG_4_9_14_3_um_filter_150_Moranbacteria_OD1_44_28_curated:0.15975493):0.04591846[55],Candidatus_Moranbacteria_bacterium_RBG_13_45_13:0.18413074):0.18618383[100]):0.22307257[100]):0.039506786[93],((Candidatus_Andersenbacteria_bacterium_RIFCSPHIGHO2_01_FULL_46_36:0.17455901,Candidatus_Andersenbacteria_bacterium_RIFCSPHIGHO2_12_FULL_45_11b:0.18089847):0.27085203[100],(Candidatus_Andersenbacteria_bacterium_RIFCSPHIGHO2_02_FULL_46_16:0.37203965,CG10_big_fil_rev_8_21_14_0_10_Andersenbacteria_OD1_54_11_curated:0.37757352):0.07921862[94]):0.51529104[100]):0.029721528[52],(CG09_land_8_20_14_0_10_Torokbacteria_OD1_42_11_curated:0.5399168,CG_4_10_14_0_2_um_filter_Torokbacteria_OD1_35_8_curated:0.5777988):0.10764911[83]):0.026699644[33],(((((((((((((((((((((((((CG_4_9_14_0_2_um_filter_Magasanikbacteria_OD1_42_11_curated:0.03748002,CG1_02_FULL_Magasanikbacteria_OD1_41_34_curated:0.030383376):0.039830334[100],Bacteria_CPR_ParcubacteriaOD1_Magasanikbacteria_GWD2_OD1_43_18:0.099267446):0.035505537[90],CG10_big_fil_rev_8_21_14_0_10_Magasanikbacteria_OD1_42_10_curated:0.09819988):0.084420666[100],CG11_big_fil_rev_8_21_14_0_20_Magasanikbacteria_OD1_43_7_curated:0.18195222):0.12863103[100],CG_4_10_14_0_2_um_filter_Magasanikbacteria_OD1_37_12_curated:0.24292152):0.07681428[100],CG_4_9_14_3_um_filter_150_Magasanikbacteria_OD1_32_9_curated:0.33050618):0.031349745[3],(CG11_big_fil_rev_8_21_14_0_20_Magasanikbacteria_OD1_39_34_curated:0.27710634,CG10_big_fil_rev_8_21_14_0_10_Magasanikbacteria_OD1_38_6_curated:0.29646802):0.054398537[19]):0.021748975[8],((CG10_big_fil_rev_8_21_14_0_10_Magasanikbacteria_OD1_47_10_curated:0.23361713,CG10_big_fil_rev_8_21_14_0_10_Magasanikbacteria_OD1_43_6_curated:0.20729592):0.052831963[99],Candidatus_Magasanikbacteria_bacterium_RIFCSPHIGHO2_02_FULL_47_14:0.28272346):0.07461995[99]):0.024038494[10],(Candidatus_Magasanikbacteria_bacterium_RIFCSPLOWO2_02_FULL_47_16:0.350272,Candidatus_Magasanikbacteria_bacterium_RIFCSPHIGHO2_02_FULL_51_14:0.24243665):0.06559[53]):0.029124346[14],((Candidatus_Magasanikbacteria_bacterium_RIFCSPHIGHO2_02_FULL_33_17:0.15061174,Candidatus_Magasanikbacteria_bacterium_RIFOXYB1_FULL_40_15:0.11310676):0.17628168[100],Candidatus_Magasanikbacteria_bacterium_RIFCSPHIGHO2_02_FULL_41_13:0.3578888):0.043233287[22]):0.026099665[52],(((((CG_4_10_14_0_2_um_filter_Magasanikbacteria_OD1_33_14_curated:0.020028472,Candidatus_Magasanikbacteria_bacterium_RIFOXYC12_FULL_33_11:0.014579603):0.06061388[100],Candidatus_Magasanikbacteria_bacterium_RIFOXYD12_FULL_33_17:0.06641638):0.027215773[67],(CG1_02_FULL_Magasanikbacteria_OD1_32_51_curated:0.06615473,CG10_big_fil_rev_8_21_14_0_10_Magasanikbacteria_OD1_36_16_curated:0.062389627):0.06697267[100]):0.18004009[100],Candidatus_Magasanikbacteria_bacterium_RIFOXYC2_FULL_39_8:0.19301279):0.109014034[100],((Candidatus_Magasanikbacteria_bacterium_RIFCSPHIGHO2_12_FULL_41_16:0.2818544,Bacteria_CPR_ParcubacteriaOD1_Magasanikbacteria_GWA2_OD1_56_11:0.26536915):0.100462414[100],Bacteria_CPR_ParcubacteriaOD1_Magasanikbacteria_Parcubacteria_bacterium_SCGC_AAA011_J21_DUSEL_001_191:0.3098343):0.08690837[100]):0.060255185[85]):0.042166807[83],(Candidatus_Magasanikbacteria_bacterium_RIFCSPLOWO2_12_FULL_43_12:0.25995144,Bacteria_CPR_ParcubacteriaOD1_Magasanikbacteria_GWC2_OD1_37_14:0.24195768):0.08927754[100]):0.12295277[100],(((((((Candidatus_Magasanikbacteria_bacterium_RIFCSPHIGHO2_01_FULL_47_8:0.1557591,Bacteria_CPR_ParcubacteriaOD1_Magasanikbacteria_GWA2_OD1_50_22_partial:0.17560428):0.039027102[61],Candidatus_Magasanikbacteria_bacterium_RIFCSPLOWO2_02_FULL_44_11:0.17759295):0.10643133[100],CG10_big_fil_rev_8_21_14_0_10_Magasanikbacteria_OD1_36_32_curated:0.26063627):0.03165423[24],((Candidatus_Magasanikbacteria_bacterium_RIFOXYC2_FULL_42_28:0.19516788,Candidatus_Magasanikbacteria_bacterium_RIFOXYD2_FULL_41_14:0.22598335):0.12469011[100],Candidatus_Magasanikbacteria_bacterium_RIFOXYD2_FULL_36_9:0.25391054):0.025629587[53]):0.022540877[28],Candidatus_Magasanikbacteria_bacterium_RIFOXYA2_FULL_44_8:0.2425068):0.02899205[52],((Bacteria_CPR_ParcubacteriaOD1_Magasanikbacteria_GWA2_OD1_40_10_partial:0.113029696,Candidatus_Magasanikbacteria_bacterium_RIFOXYD1_FULL_40_23:0.114235446):0.13503881[100],Bacteria_CPR_ParcubacteriaOD1_Magasanikbacteria_GWA2_OD1_46_17_plus:0.25638396):0.057475407[100]):0.08331029[100],CG10_big_fil_rev_8_21_14_0_10_Magasanikbacteria_OD1_40_10_curated:0.34720266):0.093993776[100]):0.08910969[99],((Bacteria_Parcubacteria_OD1_Uhrbacteria_RIFCSPLOWO2_02_FULL_OD1_Uhrbacteria_51_9:0.0036004486,Candidatus_Uhrbacteria_bacterium_RIFCSPLOWO2_02_FULL_51_9:0.0059296894):0.53424245[100],Candidatus_Magasanikbacteria_bacterium_RIFCSPHIGHO2_02_FULL_50_9b:0.52988875):0.048222236[39]):0.058681887[84],((Bacteria_CPR_ParcubacteriaOD1_Magasanikbacteria_GWC2_OD1_41_17:0.3382572,Candidatus_Magasanikbacteria_bacterium_RIFOXYB2_FULL_38_10:0.34339416):0.11783202[100],Bacteria_CPR_ParcubacteriaOD1_Magasanikbacteria_GWA2_OD1_45_39_plus:0.4509775):0.10380728[100]):0.053236548[84],(CG2_30_FULL_novel_Parcubacteria_OD1_48_51_curated:0.5099271,CG10_big_fil_rev_8_21_14_0_10_novel_Parcubacteria_OD1_36_14_curated:0.47758225):0.056277238[15]):0.02702445[19],(((((((((((Bacteria_CPR_ParcubacteriaOD1_Uhrbacteria_GWA2_OD1_52_8b:0.15036902,Bacteria_CPR_ParcubacteriaOD1_Uhrbacteria_GWF2_OD1_39_13:0.14829558):0.03120157[57],CG10_big_fil_rev_8_21_14_0_10_Uhrbacteria_OD1_48_16_curated:0.14101207):0.09522388[100],CG_4_9_14_3_um_filter_150_Uhrbacteria_OD1_50_9_curated:0.18105072):0.04478608[99],(Candidatus_Uhrbacteria_bacterium_RIFOXYB2_FULL_45_11:0.029544313,Candidatus_Uhrbacteria_bacterium_RIFCSPLOWO2_01_FULL_47_17:0.025141478):0.2687788[100]):0.06102377[99],(Bacteria_CPR_ParcubacteriaOD1_Uhrbacteria_GWF2_OD1_46_218:0.31086096,Candidatus_Uhrbacteria_bacterium_RIFOXYB2_FULL_41_18:0.23736294):0.079473756[100]):0.048594456[100],((Candidatus_Uhrbacteria_bacterium_RIFOXYB2_FULL_57_15:0.21940981,Candidatus_Uhrbacteria_bacterium_RIFCSPHIGHO2_01_FULL_63_20:0.30444956):0.045087155[76],Bacteria_CPR_ParcubacteriaOD1_Uhrbacteria_GWA2_OD1_53_10:0.26588398):0.03368882[64]):0.060288902[100],((Bacteria_CPR_ParcubacteriaOD1_Uhrbacteria_GWA2_OD1_41_10:0.2766592,Bacteria_CPR_ParcubacteriaOD1_Uhrbacteria_GWE2_OD1_45_35:0.2460963):0.06366234[98],CG_4_9_14_3_um_filter_150_Uhrbacteria_OD1_36_7_curated:0.4414067):0.043869484[91]):0.065345794[100],(((((Candidatus_Uhrbacteria_bacterium_RIFOXYB2_FULL_41_10:0.28791994,CG10_big_fil_rev_8_21_14_0_10_Uhrbacteria_OD1_41_26_curated:0.2613405):0.081773415[99],CG_4_9_14_3_um_filter_150_Uhrbacteria_OD1_41_35_curated:0.27956244):0.06781595[99],Bacteria_CPR_ParcubacteriaOD1_Uhrbacteria_GWD2_OD1_52_7:0.30480137):0.13883556[100],((Bacteria_Parcubacteria_OD1_Uhrbacteria_RIFCSPHIGHO2_02_FULL_OD1_Uhrbacteria_53_13:0.0019240433,Candidatus_Uhrbacteria_bacterium_RIFCSPHIGHO2_02_FULL_53_13:0.003327304):0.28367832[100],CG10_big_fil_rev_8_21_14_0_10_Uhrbacteria_OD1_50_16_curated:0.2696069):0.1748823[100]):0.06437384[79],((Candidatus_Uhrbacteria_bacterium_RIFCSPHIGHO2_02_FULL_54_11:0.26989427,Bacteria_CPR_ParcubacteriaOD1_GWA2_OD1_56_7_partial:0.3000912):0.16640662[100],Bacteria_CPR_ParcubacteriaOD1_Uhrbacteria_ACD76:0.41800484):0.038501475[47]):0.034736827[53]):0.0703473[99],(CG22_combo_CG10-13_8_21_14_all_Uhrbacteria_OD1_47_17_curated:0.2995456,Candidatus_Uhrbacteria_bacterium_RIFCSPHIGHO2_12_FULL_60_25:0.30291176):0.23186705[100]):0.041586198[69],((((CG_4_10_14_0_8_um_filter_cor_Uhrbacteria_OD1_58_22_curated:0.04197223,Candidatus_Uhrbacteria_bacterium_RIFOXYC2_FULL_47_19:0.051914778):0.22109249[100],Bacteria_OD1_uncultured_SG8_24:0.2214788):0.083425105[99],Candidatus_Uhrbacteria_bacterium_RIFCSPHIGHO2_02_FULL_60_10:0.29817045):0.156044[100],Candidatus_Uhrbacteria_bacterium_RIFCSPHIGHO2_02_FULL_57_19:0.39577222):0.06503494[59]):0.040040113[46],(((((Candidatus_Uhrbacteria_bacterium_RIFCSPLOWO2_01_FULL_47_25:0.12895533,Candidatus_Uhrbacteria_bacterium_RIFCSPLOWO2_02_FULL_48_12:0.104479276):0.19668786[100],CG10_big_fil_rev_8_21_14_0_10_Uhrbacteria_OD1_48_11_curated:0.34974226):0.18790248[100],(Candidatus_Uhrbacteria_bacterium_RIFCSPLOWO2_02_FULL_49_11:0.27834672,Candidatus_Uhrbacteria_bacterium_RIFCSPLOWO2_02_FULL_54_37:0.33223245):0.2818836[100]):0.041397724[17],Bacteria_CPR_ParcubacteriaOD1_Parcubacteria_bacterium_SCGC_AAA011_N16_Dusel_001_262:0.5250588):0.042593516[19],(Bacteria_CPR_ParcubacteriaOD1_GWA2_OD1_47_26:0.26022387,Candidatus_Uhrbacteria_bacterium_RIFCSPLOWO2_02_FULL_46_25:0.23969941):0.26275408[100]):0.04908006[18]):0.04407534[11]):0.03300584[17],Candidatus_Falkowbacteria_bacterium_RIFOXYA2_FULL_38_12:0.44996652):0.045506466[14],(((((((((((Candidatus_Falkowbacteria_bacterium_RIFCSPHIGHO2_02_FULL_42_9:0.19219682,Candidatus_Falkowbacteria_bacterium_RIFCSPLOWO2_12_FULL_45_13:0.13520144):0.05917278[100],CG2_30_FULL_Falkowbacteria_OD1_45_37_curated:0.12556072):0.14617267[100],CG10_big_fil_rev_8_21_14_0_10_Falkowbacteria_OD1_38_22_curated:0.21705826):0.05137387[99],CG23_combo_of_CG06-09_8_20_14_all_150_Falkowbacteria_OD1_49_15_curated:0.48890787):0.027789144[31],CG_4_10_14_0_2_um_filter_Falkowbacteria_OD1_36_22_curated:0.29250565):0.027067197[35],((((CG1_02_FULL_Falkowbacteria_OD1_41_21_curated:0.058610063,CG10_big_fil_rev_8_21_14_0_10_Falkowbacteria_OD1_39_9_curated:0.07179893):0.22233434[100],(Bacteria_CPR_ParcubacteriaOD1_Falkowbacteria_GWF2_OD1_43_32:0.1607942,CG1_02_FULL_Falkowbacteria_OD1_37_21_curated:0.2045943):0.12413544[100]):0.1214736[100],CG11_big_fil_rev_8_21_14_0_20_Falkowbacteria_OD1_39_10_curated:0.22403869):0.036986273[60],(((Bacteria_CPR_ParcubacteriaOD1_Falkowbacteria_GWE2_OD1_38_254:0.25508124,Candidatus_Falkowbacteria_bacterium_RIFOXYD2_FULL_34_120:0.22076312):0.042609774[62],Candidatus_Falkowbacteria_bacterium_RIFOXYA2_FULL_47_19:0.24385308):0.032988098[61],Bacteria_CPR_ParcubacteriaOD1_Falkowbacteria_Parcubacteria_bacterium_SCGC_AAA036_E14_CrabSpa_001_178:0.31917623):0.032177024[88]):0.035176586[60]):0.01965527[19],Bacteria_CPR_ParcubacteriaOD1_GWE2_OD1_38_18:0.31804436):0.026331035[57],(CG10_big_fil_rev_8_21_14_0_10_Falkowbacteria_OD1_37_14_curated:0.3425161,Bacteria_CPR_ParcubacteriaOD1_Falkowbacteria_GWA2_OD1_39_24:0.3362938):0.15182976[100]):0.05937221[100],((((CG10_big_fil_rev_8_21_14_0_10_Falkowbacteria_OD1_44_15_curated:0.040177923,Candidatus_Falkowbacteria_bacterium_RIFCSPHIGHO2_02_FULL_45_15:0.012786326):0.14012972[100],CG10_big_fil_rev_8_21_14_0_10_Falkowbacteria_OD1_43_11_curated:0.17717777):0.11794592[100],CG10_big_fil_rev_8_21_14_0_10_Falkowbacteria_OD1_43_10_curated:0.21100874):0.047876325[72],(CG10_big_fil_rev_8_21_14_0_10_Falkowbacteria_OD1_37_6_curated:0.17240296,Candidatus_Falkowbacteria_bacterium_RIFOXYA2_FULL_47_9:0.23373795):0.06951199[100]):0.13490485[100]):0.13433327[100],((((CG22_combo_CG10-13_8_21_14_all_Kuenenbacteria_OD1_39_9_curated:0.07281716,Candidatus_Kuenenbacteria_bacterium_RIFCSPHIGHO2_02_FULL_39_13:0.085910104):0.19567601[100],Candidatus_Kuenenbacteria_bacterium_RIFCSPLOWO2_12_FULL_42_13:0.3198339):0.08435981[98],CG11_big_fil_rev_8_21_14_0_20_Kuenenbacteria_OD1_37_9_curated:0.31685805):0.11542038[100],CG10_big_fil_rev_8_21_14_0_10_Kuenenbacteria_OD1_36_11_curated:0.43848243):0.12925455[100]):0.030430354[26],(((Bacteria_CPR_ParcubacteriaOD1_GWC2_OD1_38_7:0.08582871,Bacteria_CPR_ParcubacteriaOD1_GWA2_OD1_40_23:0.09526304):0.2632345[100],Candidatus_Falkowbacteria_bacterium_RIFOXYC2_FULL_48_21:0.39987192):0.123864345[100],(CG10_big_fil_rev_8_21_14_0_10_Falkowbacteria_OD1_39_11_curated:0.30918726,Candidatus_Falkowbacteria_bacterium_RIFOXYC2_FULL_36_12:0.26217747):0.16722105[100]):0.12332732[100]):0.034010023[24]):0.024671212[2],(((((((Candidatus_Buchananbacteria_bacterium_RIFCSPLOWO2_02_FULL_46_11b:0.22781381,Candidatus_Buchananbacteria_bacterium_RIFCSPHIGHO2_02_FULL_39_17:0.27027848):0.045749478[90],Candidatus_Buchananbacteria_bacterium_RIFCSPHIGHO2_01_FULL_39_8:0.24387263):0.03151936[30],(Candidatus_Buchananbacteria_bacterium_RIFCSPHIGHO2_01_FULL_44_11:0.27741107,Candidatus_Buchananbacteria_bacterium_RIFCSPHIGHO2_02_FULL_56_16:0.306564):0.052623283[31]):0.037387803[66],Candidatus_Buchananbacteria_bacterium_RIFCSPHIGHO2_01_FULL_47_11b:0.30858597):0.08106863[100],(Bacteria_CPR_ParcubacteriaOD1_GWA2_OD1_38_13:0.45299086,CG10_big_fil_rev_8_21_14_0_10_Buchananbacteria_OD1_42_9_curated:0.38310626):0.050711557[78]):0.08778193[98],(Candidatus_Buchananbacteria_bacterium_RBG_13_36_9:0.22883436,Candidatus_Buchananbacteria_bacterium_RBG_13_39_9:0.21179585):0.20741065[100]):0.028345471[21],(Candidatus_Falkowbacteria_bacterium_RBG_13_39_14:0.4259676,CG23_combo_of_CG06-09_8_20_14_all_150_Parcubacteria_OD1_35_9_curated:0.31766206):0.08635412[87]):0.023845006[2]):0.02512175[4],(((((Candidatus_Komeilibacteria_bacterium_RIFOXYC1_FULL_37_11:0.24573356,CG10_big_fil_rev_8_21_14_0_10_Komeilibateria_OD1_36_65_curated:0.20989087):0.081922606[100],Bacteria_CPR_ParcubacteriaOD1_GWA2_OD1_36_10:0.23981084):0.14367104[100],(Candidatus_Komeilibacteria_bacterium_RIFCSPLOWO2_01_FULL_53_11:0.25821546,Candidatus_Komeilibacteria_bacterium_RIFCSPLOWO2_01_FULL_52_15:0.27908638):0.18510433[100]):0.109974526[100],(((Candidatus_Komeilibacteria_bacterium_RIFCSPLOWO2_01_FULL_45_10:0.27860776,CG10_big_fil_rev_8_21_14_0_10_Komeilibateria_OD1_41_13_curated:0.2282469):0.04911917[40],Candidatus_Komeilibacteria_bacterium_RIFOXYC2_FULL_45_12:0.28748918):0.106367305[100],(CG_4_10_14_0_2_um_filter_Komeilibateria_OD1_37_10_curated:0.37029564,CG1_02_FULL_Komeilibateria_OD1_37_51_curated:0.28298697):0.2514504[100]):0.057244148[94]):0.051556524[90],(CG10_big_fil_rev_8_21_14_0_10_Buchananbacteria_OD1_33_19_curated:0.13288648,Candidatus_Buchananbacteria_bacterium_RIFCSPLOWO2_01_FULL_39_33:0.1595809):0.36060625[100]):0.05145986[33]):0.030193787[18],(((Candidatus_Jacksonbacteria_bacterium_RIFOXYD2_FULL_43_21:0.364248,Candidatus_Jacksonbacteria_bacterium_RIFCSPLOWO2_02_FULL_44_20:0.3871538):0.25268847[100],(Bacteria_CPR_ParcubacteriaOD1_GWA2_OD1_44_12:0.48364252,Candidatus_Jacksonbacteria_bacterium_RIFCSPLOWO2_01_FULL_44_13:0.527427):0.07338295[85]):0.07693203[99],((CG10_big_fil_rev_8_21_14_0_10_Parcubacteria_OD1_46_32_curated:0.29181957,CG22_combo_CG10-13_8_21_14_all_Parcubacteria_OD1_41_9_curated:0.3079121):0.12516579[100],Candidatus_Komeilibacteria_bacterium_RIFCSPLOWO2_02_FULL_48_11:0.32678032):0.30546984[100]):0.044569053[54]):0.027886242[22],((((Bacteria_CPR_ParcubacteriaOD1_GWA2_OD1_46_39_partial:0.39143807,Candidatus_Veblenbacteria_bacterium_RIFOXYC2_FULL_42_11:0.3471754):0.23240778[100],CG08_land_8_20_14_0_20_Kerfelbacteria_OD1_43_14_curated:0.51682365):0.07334962[40],(Candidatus_Kerfeldbacteria_bacterium_RIFCSPLOWO2_01_FULL_48_11:0.45042187,CG08_land_8_20_14_0_20_Kerfelbacteria_OD1_42_7_curated:0.5541635):0.06171579[49]):0.0706541[68],(((CG_4_9_14_3_um_filter_150_Kerfelbacteria_OD1_45_8_curated:0.3041903,Candidatus_Kerfeldbacteria_bacterium_RIFOXYA2_FULL_38_24:0.30539936):0.2800991[100],(Candidatus_Kerfeldbacteria_bacterium_RIFCSPHIGHO2_12_FULL_48_17:0.38883704,Candidatus_Kerfeldbacteria_bacterium_RIFCSPLOWO2_02_FULL_42_19:0.3828934):0.1570802[100]):0.06478015[97],(CG_4_10_14_0_8_um_filter_cor_Kerfelbacteria_OD1_42_10_curated:0.0921951,CG08_land_8_20_14_0_20_Kerfelbacteria_OD1_40_16_curated:0.08648678):0.3401694[100]):0.0453501[61]):0.040339407[20]):0.042798124[66],(Bacteria_CPR_ParcubacteriaOD1_Parcubacteria_bacterium_SCGC_AB_164_E21_SAK_001_209:0.44081217,CG_4_9_14_0_8_um_filter_Moisslbacteria_OD1_36_20_curated:0.6196104):0.18278909[100]):0.066456445[100],((((((((Candidatus_Doudnabacteria_bacterium_RIFCSPHIGHO2_02_FULL_43_13b:0.17171665,Candidatus_Doudnabacteria_bacterium_RIFCSPHIGHO2_12_FULL_48_16:0.15358019):0.023241712[74],Candidatus_Doudnabacteria_bacterium_RIFCSPHIGHO2_01_FULL_45_18:0.13832135):0.031013783[78],Candidatus_Doudnabacteria_bacterium_RIFCSPHIGHO2_12_FULL_42_22:0.19181661):0.05581616[97],Candidatus_Doudnabacteria_bacterium_RIFCSPHIGHO2_01_FULL_46_24:0.22666621):0.19403948[100],(((Candidatus_Doudnabacteria_bacterium_RIFCSPHIGHO2_01_FULL_46_14:0.1311455,Candidatus_Doudnabacteria_bacterium_RIFCSPLOWO2_02_FULL_48_13:0.13032523):0.077734396[100],Candidatus_Doudnabacteria_bacterium_RIFCSPHIGHO2_01_FULL_49_9:0.20323172):0.110037714[100],(Candidatus_Doudnabacteria_bacterium_RIFCSPHIGHO2_01_52_17:0.10568188,Bacteria_CPR_ParcubacteriaOD1_GWA2_OD1_rel_51_12:0.106620595):0.270248[100]):0.19261687[100]):0.055397596[60],CG10_big_fil_rev_8_21_14_0_10_Doudnabacteria_OD1_42_18_curated:0.46345496):0.050458856[52],Candidatus_Doudnabacteria_bacterium_RIFCSPHIGHO2_02_FULL_46_11:0.47927365):0.034736026[27],((Candidatus_Doudnabacteria_bacterium_RIFCSPHIGHO2_01_FULL_43_23:0.24937408,CG10_big_fil_rev_8_21_14_0_10_Doudnabacteria_OD1_41_10_curated:0.2988621):0.12974036[100],Candidatus_Doudnabacteria_bacterium_RIFCSPHIGHO2_01_FULL_50_11:0.3444002):0.22020075[100]):0.1860633[100]):0.040536672[64]):0.092317745[100],((((((((((Bacteria_unclassified_Bacteria_Candidatus_Saccharibacteria_Candidatus_TM7_s7_Draft1_Illumina_assembly:0.06354754,Bacteria_unclassified_Bacteria_Candidatus_Saccharibacteria_Candidatus_TM7_s1_Draft1_Illumina_assembly:0.0856179):0.07764619[100],Bacteria_unclassified_Bacteria_Candidatus_Saccharibacteria_Candidatus_TM7_SBR2:0.13658082):0.027952584[39],Bacteria_unclassified_Bacteria_Candidatus_Saccharibacteria_Candidatus_TM7_SBR4:0.070870355):0.025283534[36],(Bacteria_unclassified_Bacteria_Candidatus_Saccharibacteria_Candidatus_TM7_SBR3:0.10029903,Bacteria_CPR_SaccharibacteriaTM7_Candidatus_Saccharimonas_aalborgensis_complete:0.111927174):0.020767283[39]):0.09870722[100],((((CG2_30_FULL_Saccharibacteria_TM7_41_52_curated:0.12050676,Bacteria_CP_Saccharibacteria_BJP_IG2103_TM7_39_1400:0.080953166):0.08047684[100],Candidatus_Saccharibacteria_bacterium_RIFCSPHIGHO2_01_FULL_45_15:0.10887548):0.031976704[81],Bacteria_CPR_SaccharibacteriaTM7_GWC2_TM7_48_9:0.15089458):0.02905037[62],Bacteria_CPR_SaccharibacteriaTM7_RAAC3_TM7_complete:0.13657661):0.0277167[51]):0.08558791[100],((Bacteria_Saccharibacteria_TM7_RIFCSPHIGHO2_12_FULL_Saccharibacteria_42_8:0.010087074,Candidatus_Saccharibacteria_bacterium_RIFCSPHIGHO2_12_FULL_42_8:0.012038262):0.24823889[100],Bacteria_CP_TM7_candidate_division_TM7_genomosp._GTL1_unfinished_sequence:0.2081053):0.030571088[63]):0.20312849[100],((((Candidatus_Saccharibacteria_bacterium_RIFCSPHIGHO2_12_FULL_47_16b:0.17731114,Candidatus_Saccharibacteria_bacterium_RIFCSPHIGHO2_12_FULL_47_17:0.14240876):0.1546671[100],(Candidatus_Saccharibacteria_bacterium_RIFCSPHIGHO2_12_FULL_49_19:0.19354089,Candidatus_Saccharibacteria_bacterium_RIFCSPHIGHO2_12_FULL_48_21:0.27930012):0.091454245[100]):0.03467065[74],CG10_big_fil_rev_8_21_14_0_10_Saccharibacteria_47_8_curated:0.18508099):0.09992961[100],((Candidatus_Saccharibacteria_bacterium_RIFCSPHIGHO2_12_FULL_41_12:0.33995506,Candidatus_Saccharibacteria_bacterium_RIFCSPHIGHO2_02_FULL_47_12:0.2788309):0.044058166[46],(CG_4_10_14_0_2_um_filter_Saccharibacteria_52_9_curated:0.21231665,Bacteria_CP_Saccharibacteria_DOLZORAL124_TM7_51_29:0.22978468):0.048733648[45]):0.056365512[90]):0.1059045[100]):0.37171438[100],(((CG23_combo_of_CG06-09_8_20_14_all_150_Howlettbacteria_37_9_curated:0.0516834,Bacteria_CPR_CPR2_GWC2_CPR2_39_10:0.042877257):0.15592831[100],Bacteria_CPR_CPR2_GWD2_CPR2_39_7:0.15964945):0.25716892[100],CG_4_10_14_0_8_um_filter_cor_Howlettbacteria_40_9_curated:0.51382256):0.085681625[99]):0.03943228[69],CG10_big_fil_rev_8_21_14_0_10_novel_CPR_33_18_curated:0.5807404):0.07268901[97],((((((((Bacteria_CPR_BerkelbacteriaACD58_GWA2_Berkelbacteria_35_9:0.07686119,CG23_combo_of_CG06-09_8_20_14_all_150_Berkelbacteria_33_15_curated:0.0778389):0.5865871[100],CG11_big_fil_rev_8_21_14_0_20_Berkelbacteria_40_23_curated:0.72253567):0.1289942[96],(Bacteria_CPR_BerkelbacteriaACD58_GWA2_Berkelbacteria_38_9:0.8386332,CG06_land_8_20_14_3_00_150_Berkelbacteria_43_10_curated:0.6282382):0.1273898[51]):0.096347764[58],CG10_big_fil_rev_8_21_14_0_10_Berkelbacteria_41_12_curated:0.7077104):0.054408997[42],(Bacteria_CPR_BerkelbacteriaACD58_GWA2_ACD58_46_7:0.3393502,Candidatus_Berkelbacteria_bacterium_RIFCSPLOWO2_01_FULL_50_28:0.44296947):0.45877293[100]):0.07486029[73],((((Bacteria_CPR_BerkelbacteriaACD58_GWE1_Berkelbacteria_39_12_complete:0.30842257,Candidatus_Berkelbacteria_bacterium_RBG_13_40_8:0.2691353):0.15939899[100],(Bacteria_CPR_BerkelbacteriaACD58_GWA1_Berkelbacteria_36_9_partial:0.3113956,Bacteria_CPR_BerkelbacteriaACD58_GWB1_Berkelbacteria_38_5:0.39687553):0.13093051[100]):0.16973437[100],(Candidatus_Berkelbacteria_bacterium_RIFCSPHIGHO2_12_FULL_36_9:0.41256285,Bacteria_CP_Berkelbacteria_ACD58:0.5183907):0.12670133[100]):0.064927034[69],CG23_combo_of_CG06-09_8_20_14_all_150_Berkelbacteria_40_13_curated:0.657591):0.03837171[65]):0.05453622[82],((CG1_02_FULL_Berkelbacteria_42_45_curated:0.32890245,CG08_land_8_20_14_0_20_Berkelbacteria_39_8_curated:0.3197216):0.29691005[100],(Candidatus_Berkelbacteria_bacterium_RIFOXYA2_FULL_43_10:0.6623721,CG10_big_fil_rev_8_21_14_0_10_Berkelbacteria_43_13_curated:0.50405395):0.11237352[97]):0.17842841[100]):0.07215591[97],(((Bacteria_Kazan_RIFCSPLOWO2_01_FULL_KAZAN_48_13:0.31078336,Bacteria_Kazan_RBG_13_KAZAN_50_9:0.31757095):0.06942574[72],Bacteria_CPR_Kazan_GWA1_Kazan_rel_44_22_partial:0.3873466):0.21169673[100],(Bacteria_Kazan_RIFCSPLOWO2_01_FULL_KAZAN_45_19:0.20259611,Bacteria_CPR_Kazan_GWA1_Kazan_50_15_complete:0.2043294):0.33454818[100]):0.3121145[100]):0.03742013[37]):0.039915085[44]):0.04310418[50],(((((((((((((CG10_big_fil_rev_8_21_14_0_10_Peregrinibacteria_54_7_curated:0.011048375,Candidatus_Peribacteria_bacterium_RIFOXYB2_FULL_54_17:0.0075025735):0.12976535[100],CG10_big_fil_rev_8_21_14_0_10_Peregrinibacteria_49_10_curated:0.18493351):0.040046442[72],CG11_big_fil_rev_8_21_14_0_20_Peregrinibacteria_49_14_curated:0.15447207):0.09441118[100],CG10_big_fil_rev_8_21_14_0_10_Peregrinibacteria_42_8_curated:0.33086225):0.0346867[35],(CG10_big_fil_rev_8_21_14_0_10_Peregrinibacteria_55_24_curated:0.22304708,Candidatus_Peribacteria_bacterium_RIFOXYD2_FULL_58_15:0.24815579):0.05046106[69]):0.03391137[44],(Bacteria_PER-ii_RIFOXYC2_FULL_PER-ii_58_32:0.11499185,CG1_02_FULL_Peregrinibacteria_PER_54_53_curated:0.09680518):0.19749805[100]):0.021305742[33],((Candidatus_Peribacteria_bacterium_RIFCSPLOWO2_12_FULL_53_10:0.062193334,Candidatus_Peribacteria_bacterium_RIFCSPHIGHO2_01_FULL_55_13:0.07907232):0.24193986[100],Candidatus_Peribacteria_bacterium_RIFCSPHIGHO2_01_FULL_51_35:0.25250995):0.049289666[54]):0.0364418[78],(((Candidatus_Peribacteria_bacterium_RIFCSPHIGHO2_02_FULL_49_16:0.16289541,CG22_combo_CG10-13_8_21_14_all_Peregrinibacteria_49_11_curated:0.17842884):0.14875273[100],Candidatus_Peribacteria_bacterium_RIFCSPLOWO2_12_FULL_55_15:0.3460235):0.054550152[99],Candidatus_Peribacteria_bacterium_RIFCSPHIGHO2_01_FULL_51_9:0.3076497):0.035527293[65]):0.08702902[91],Candidatus_Peribacteria_bacterium_RIFCSPHIGHO2_02_FULL_51_15:0.34398288):0.35054168[100],Bacteria_CP_Peregrinibacteria_ALUMROCK_MS4_Peregrinibacteria_34_52:0.6603186):0.10163079[79],((((((((Bacteria_CPR_PeregrinibacteriaPER_PER_GWF2_43_17:0.2541413,Candidatus_Peregrinibacteria_bacterium_RIFOXYC2_FULL_41_22:0.25061578):0.052271403[79],CG_4_10_14_3_um_filter_Peregrinibacteria_44_21_curated:0.20693512):0.14639553[100],Candidatus_Peregrinibacteria_bacterium_RIFCSPLOWO2_02_FULL_48_14:0.4467145):0.056205314[48],(Bacteria_CPR_PeregrinibacteriaPER_GWA2_PER_44_7:0.23907392,Bacteria_CPR_PeregrinibacteriaPER_PER_GWF2_39_17:0.2081706):0.20185608[100]):0.04777862[97],(CG11_big_fil_rev_8_21_14_0_20_Peregrinibacteria_46_8_curated:0.3013583,CG_4_9_14_0_2_um_filter_Peregrinibacteria_53_11_curated:0.36976567):0.19427927[100]):0.0331316[45],((((Bacteria_CP_Peregrinibacteria_BJP_IG2102_PER_44_74_final:0.24168609,CG10_big_fil_rev_8_21_14_0_10_Peregrinibacteria_36_19_curated:0.21081771):0.07629991[100],CG_4_10_14_0_2_um_filter_Peregrinibacteria_38_24_curated:0.32579887):0.040041205[77],Candidatus_Peregrinibacteria_bacterium_RIFCSPLOWO2_01_FULL_39_12:0.3017099):0.11477921[100],Bacteria_CPR_PeregrinibacteriaPER_PER_GWC2_39_14:0.47164395):0.05753178[62]):0.04142967[49],(((Candidatus_Peregrinibacteria_bacterium_RIFOXYA2_FULL_33_7:0.0062833205,Bacteria_Peregrinibacteria_RIFOXYA2_FULL_Peregrinibacteria_33_7:0.0025683702):0.39437678[100],CG_4_9_14_0_2_um_filter_Peregrinibacteria_41_14_curated:0.4822507):0.07301451[75],(Candidatus_Peregrinibacteria_bacterium_RIFOXYA2_FULL_33_21:0.26824203,Candidatus_Peregrinibacteria_bacterium_RIFOXYB2_FULL_32_7:0.23052937):0.36683047[100]):0.034459565[29]):0.046708044[81],(CG1_02_FULL_Peregrinibacteria_41_10_curated:0.6459002,CG_4_10_14_0_2_um_filter_Peregrinibacteria_43_11_curated:0.4063467):0.076212555[37]):0.039453957[28]):0.03945815[24],(((((CG2_30_FULL_Gracilibacteria_GN02_37_12_curated:0.06947746,CG12_big_fil_rev_8_21_14_0_65_Gracilibacteria_GN02_38_15_curated:0.057903957):0.24705073[100],Bacteria_CPR_GracilibacteriaBD1_5_ACD49:0.3213011):0.16279612[100],((Bacteria_CP_GN02_candidate_division_GN02_bacterium_JGI_0000069_K10_CrabSpa_001_277:0.20782782,Bacteria_CP_GN02_candidate_division_GN02_bacterium_JGI_0000069_P22_CrabSpa_001_278:0.1677457):0.060917534[84],Bacteria_uncultured_bacterium_SCGC_AB_137_L08:0.20036934):0.15170695[100]):0.24117617[100],(((CG_4_9_14_3_um_filter_150_SR1_40_9:0.3475359,Bacteria_CP_SR1_RAAC1_SR1_1:0.23437154):0.10503375[100],Bacteria_CP_SR1_candidate_division_SR1_bacterium_taxon_345_1OR1_recoded_II:0.29254943):0.2116008[100],Bacteria_CP_SR1_bacterium_Aalborg_AAW_1:0.48844114):0.5508263[100]):0.08049202[90],CG17_big_fil_post_rev_8_21_14_2_50_Gracilibacteria_48_13_curated:0.73484415):0.05413327[37]):0.059465434[80],(Candidatus_Abawacabacteria_bacterium_RIFCSPHIGHO2_01_FULL_46_8:0.5650938,Candidatus_Abawacabacteria_bacterium_RBG_16_42_10:0.59691906):0.13394779[100]):0.12550975[100]):0.045133613[99],(((((((((((((((((((((Bacteria_CPR_MicrogenomatesOP11_Woesebacteria_GWD2_OP11_40_19:0.082157984,Candidatus_Woesebacteria_bacterium_RIFOXYB1_FULL_41_13:0.13096663):0.08787393[100],Candidatus_Woesebacteria_bacterium_RIFOXYD1_FULL_43_18:0.14949805):0.06110563[99],Bacteria_CPR_MicrogenomatesOP11_Woesebacteria_GWA2_OP11_40_7:0.22070582):0.035906[49],Bacteria_CPR_MicrogenomatesOP11_Woesebacteria_GWB1_OP11_45_5_partial:0.17799562):0.075874284[99],Bacteria_CPR_MicrogenomatesOP11_Woesebacteria_GWB1_OP11_41_10:0.3333726):0.07070137[100],(Candidatus_Woesebacteria_bacterium_GWC2_33_12:0.25750026,Candidatus_Woesebacteria_bacterium_RIFOXYA1_FULL_31_71:0.15669277):0.28422117[100]):0.037565872[69],(CG22_combo_CG10-13_8_21_14_all_Woesebacteria_OP11_45_10_curated:0.2978586,CG_4_9_14_3_um_filter_150_Woesebacteria_OP11_39_10_curated:0.25114894):0.12525345[100]):0.050030746[71],((((Candidatus_Woesebacteria_bacterium_RIFCSPHIGHO2_12_FULL_42_9:0.16054286,Candidatus_Woesebacteria_bacterium_RBG_16_42_24:0.15961887):0.14551207[100],Bacteria_CPR_MicrogenomatesOP11_Woesebacteria_GWA1_OP11_45_8_very_partial:0.29899353):0.084236175[100],Candidatus_Woesebacteria_bacterium_RIFOXYD1_FULL_40_21:0.28357196):0.037458196[33],((Candidatus_Woesebacteria_bacterium_RIFOXYB1_FULL_47_31:0.21481887,Candidatus_Woesebacteria_bacterium_RIFCSPHIGHO2_12_FULL_46_16:0.19408816):0.06392581[99],Candidatus_Woesebacteria_bacterium_RBG_13_46_13:0.26373842):0.03859218[46]):0.028055334[33]):0.069936104[76],((((((((Candidatus_Woesebacteria_bacterium_RIFCSPHIGHO2_01_FULL_38_26b:0.2588013,Candidatus_Woesebacteria_bacterium_RIFCSPHIGHO2_02_FULL_39_13:0.22788152):0.04846592[81],Candidatus_Woesebacteria_bacterium_RIFCSPHIGHO2_01_FULL_38_9b:0.3042254):0.027517695[10],(Candidatus_Woesebacteria_bacterium_GWA1_41_8:0.34329942,Candidatus_Woesebacteria_bacterium_RIFCSPLOWO2_01_FULL_39_10b:0.35043228):0.031091651[31]):0.023305831[9],Candidatus_Woesebacteria_bacterium_RIFCSPHIGHO2_01_FULL_37_10:0.3637555):0.016956372[4],(((Candidatus_Woesebacteria_bacterium_RIFCSPLOWO2_01_FULL_39_25:0.23576897,Candidatus_Woesebacteria_bacterium_RIFCSPLOWO2_01_FULL_39_14:0.24461539):0.0442367[42],Candidatus_Woesebacteria_bacterium_RIFCSPLOWO2_01_FULL_39_10:0.25401604):0.02673951[42],Candidatus_Woesebacteria_bacterium_RBG_13_34_9:0.34022653):0.04924912[51]):0.035370264[46],(Candidatus_Woesebacteria_bacterium_RBG_16_39_8b:0.34296563,Candidatus_Woesebacteria_bacterium_RBG_16_34_12:0.30300018):0.07036678[55]):0.025321659[29],((Candidatus_Woesebacteria_bacterium_GWB1_43_5:0.008352458,Bacteria_Microgenomates_OP11_Woesebacteria_GWB1_OP11_Woesebacteria_43_5:0.0044750306):0.43425673[100],Candidatus_Woesebacteria_bacterium_RIFCSPHIGHO2_01_FULL_40_22:0.34467298):0.07033276[39]):0.02810905[40],(Candidatus_Woesebacteria_bacterium_RIFOXYA1_FULL_43_9:0.770298,Candidatus_Woesebacteria_bacterium_RBG_16_36_11:0.27048096):0.10036884[71]):0.0224227[31]):0.04918388[65],((((Candidatus_Woesebacteria_bacterium_RIFCSPHIGHO2_01_FULL_41_10:0.33349642,Candidatus_Woesebacteria_bacterium_RIFCSPLOWO2_01_FULL_44_24b:0.31814992):0.085870445[100],Bacteria_CPR_MicrogenomatesOP11_Woesebacteria_GWB1_OP11_43_14:0.38247555):0.054891754[99],Candidatus_Woesebacteria_bacterium_RIFOXYB1_FULL_38_16:0.4283159):0.042331982[61],(Candidatus_Woesebacteria_bacterium_RIFCSPLOWO2_01_FULL_44_14:0.35461456,Bacteria_CPR_MicrogenomatesOP11_Woesebacteria_GWB1_OP11_44_11_partial:0.2972195):0.06648686[73]):0.07685676[99]):0.05015481[87],((Candidatus_Woesebacteria_bacterium_RBG_16_41_13:0.21028475,Candidatus_Woesebacteria_bacterium_RIFCSPLOWO2_01_FULL_39_21:0.2060312):0.23777422[100],Candidatus_Woesebacteria_bacterium_RIFCSPLOWO2_01_FULL_38_20:0.4467812):0.05253449[85]):0.18015204[100],((Candidatus_Blackburnbacteria_bacterium_RIFCSPHIGHO2_12_FULL_44_25:0.25345922,Candidatus_Blackburnbacteria_bacterium_RIFCSPHIGHO2_01_FULL_43_15b:0.2966945):0.22464782[100],(Candidatus_Blackburnbacteria_bacterium_RIFCSPHIGHO2_12_FULL_41_13b:0.32239738,Candidatus_Blackburnbacteria_bacterium_RIFCSPLOWO2_01_FULL_40_20:0.3338283):0.08388665[98]):0.15070733[100]):0.11549944[100],((((((Candidatus_Amesbacteria_bacterium_RIFCSPHIGHO2_12_FULL_48_14:0.23338687,Candidatus_Amesbacteria_bacterium_RIFOXYB1_FULL_47_13:0.28224277):0.09060845[100],Candidatus_Amesbacteria_bacterium_RIFCSPLOWO2_01_FULL_47_33:0.28591976):0.050718084[56],Candidatus_Amesbacteria_bacterium_RIFOXYB1_FULL_44_23:0.36314443):0.051839154[94],(((Bacteria_CPR_MicrogenomatesOP11_Amesbacteria_GWB1_OP11_47_26:0.14855711,Bacteria_CPR_MicrogenomatesOP11_Amesbacteria_GWC2_OP11_47_8:0.10111186):0.099969186[100],Bacteria_CPR_MicrogenomatesOP11_Woesebacteria_GWA1_OP11_41_13b:0.21898851):0.20933801[100],(Candidatus_Amesbacteria_bacterium_RIFCSPHIGHO2_01_FULL_48_32:0.30740646,Candidatus_Amesbacteria_bacterium_RIFCSPHIGHO2_01_FULL_48_32b:0.3262208):0.078640446[100]):0.026884533[29]):0.05216784[53],(Bacteria_CPR_MicrogenomatesOP11_Amesbacteria_GWA2_OP11_42_12:0.3688295,Bacteria_CPR_MicrogenomatesOP11_Amesbacteria_Microgenomates_bacterium_SCGC_AAA011_B20_DUSEL_001_197:0.36371154):0.09261045[87]):0.17651631[100],Bacteria_CPR_MicrogenomatesOP11_GWA1_OP11_45_10_partial:0.5621047):0.09151677[100]):0.05795714[100],(((((((((Bacteria_CPR_MicrogenomatesOP11_GWA2_OP11_40_6:0.013174523,CG06_land_8_20_14_3_00_150_Shapirobacteria_OP11_40_12_curated:0.01016073):0.2286748[100],CG10_big_fil_rev_8_21_14_0_10_Shapirobacteria_OP11_36_6_curated:0.21882491):0.08771045[100],Bacteria_CPR_MicrogenomatesOP11_Shapirobacteria_GWF2_OP11_rel_37_20:0.22627673):0.088831194[100],Candidatus_Shapirobacteria_bacterium_RBG_13_44_7:0.29638305):0.084127456[93],Candidatus_Shapirobacteria_bacterium_RIFOXYA1_FULL_39_17:0.22540931):0.4957348[100],(CG09_land_8_20_14_0_10_Shapirobacteria_OP11_38_17_curated:0.30543372,Bacteria_CPR_MicrogenomatesOP11_Shapirobacteria_Microgenomates_bacterium_SCGC_AAA255_J07_SAK_001_132:0.37258917):0.22314876[100]):0.07965296[73],(((CG07_land_8_20_14_0_80_Shapirobacteria_OP11_39_18_curated:0.20274416,CG09_land_8_20_14_0_10_Shapirobacteria_OP11_39_12_curated:0.21192351):0.10301503[100],CG03_land_8_20_14_0_80_cor_Shapirobacteria_OP11_39_12_curated:0.29149732):0.06031988[98],CG03_land_8_20_14_0_80_cor_Shapirobacteria_OP11_40_19_curated:0.3744388):0.24727936[100]):0.07032093[96],(CG_4_10_14_0_8_um_filter_cor_Shapirobacteria_OP11_39_15_curated:0.4599619,CG10_big_fil_rev_8_21_14_0_10_Shapirobacteria_OP11_40_9_curated:0.35263854):0.12303509[98]):0.041474715[70],((((CG09_land_8_20_14_0_10_Shapirobateria_OP11_47_13_curated:0.4299789,CG_4_9_14_0_2_um_filter_Shapirobateria_OP11_39_11_curated:0.20992689):0.07860459[99],CG_4_9_14_3_um_filter_150_Shapirobateria_OP11_39_13_curated:0.35579857):0.05606576[65],(Bacteria_Microgenomates_OP11_RBG_19FT_COMBO_OP11_39_10:0.13821438,Bacteria_OP11_uncultured_DG_75:0.13579975):0.201595[100]):0.045297977[49],(CG10_big_fil_rev_8_21_14_0_10_Shapirobateria_OP11_38_14_curated:0.21723185,CG10_big_fil_rev_8_21_14_0_10_Shapirobateria_OP11_48_15_curated:0.3469367):0.13515188[100]):0.12400734[100]):0.061631985[95]):0.032305785[77],(((((((((((CG10_big_fil_rev_8_21_14_0_10_Pacebacteria_OP11_44_54_curated:0.1365503,Candidatus_Pacebacteria_bacterium_RIFCSPHIGHO2_02_FULL_46_9:0.09620449):0.03491544[76],CG10_big_fil_rev_8_21_14_0_10_Pacebacteria_OP11_45_6_curated:0.09663776):0.18579796[100],(CG10_big_fil_rev_8_21_14_0_10_Pacebacteria_OP11_42_12_curated:0.031202618,CG_4_10_14_0_8_um_filter_cor_Pacebacteria_OP11_42_14_curated:0.03623008):0.2429781[100]):0.15077963[100],(CG_4_9_14_0_2_um_filter_Pacebacteria_OP11_34_50_curated:0.25406903,CG_4_9_14_0_2_um_filter_Pacebacteria_OP11_40_15_curated:0.21940127):0.0754477[99]):0.044878896[76],CG10_big_fil_rev_8_21_14_0_10_Pacebacteria_OP11_44_11_curated:0.3559738):0.050260752[94],(((Bacteria_CPR_MicrogenomatesOP11_Pacebacteria_GWB1_OP11_rel_47_8:0.1716316,Candidatus_Pacebacteria_bacterium_RIFOXYA1_FULL_38_18:0.17975362):0.06743676[92],CG1_02_FULL_Pacebacteria_OP11_36_77_curated:0.20093873):0.16973637[100],CG10_big_fil_rev_8_21_14_0_10_Pacebacteria_OP11_56_10_curated:0.38416415):0.035519272[72]):0.2368324[100],(Candidatus_Pacebacteria_bacterium_RIFOXYB1_FULL_44_10:0.36409527,Candidatus_Pacebacteria_bacterium_RIFCSPHIGHO2_01_FULL_46_10:0.29611793):0.21291567[100]):0.13004127[100],((Bacteria_Microgenomates_OP11_RIFCSPLOWO2_01_FULL_OP11_47_10:0.4391197,Bacteria_Microgenomates_OP11_RIFCSPHIGHO2_01_FULL_OP11_45_11:0.45894212):0.09705792[98],Bacteria_Microgenomates_OP11_RBG_16_OP11_45_19:0.52807456):0.056974158[64]):0.0380968[25],((Candidatus_Chisholmbacteria_bacterium_RIFCSPLOWO2_01_FULL_50_28:0.31452662,Candidatus_Chisholmbacteria_bacterium_RIFCSPLOWO2_01_FULL_49_14:0.28102747):0.1851964[100],Candidatus_Chisholmbacteria_bacterium_RIFCSPHIGHO2_01_FULL_48_12:0.5203065):0.053670384[41]):0.03928658[34],(((((((((CG22_combo_CG10-13_8_21_14_all_Collierbacteria_OP11_43_12_curated:0.057819646,Candidatus_Collierbacteria_bacterium_RIFOXYC2_FULL_43_15:0.034745038):0.07802884[100],Bacteria_CPR_MicrogenomatesOP11_Collierbacteria_GWA2_OP11_44_99:0.091238715):0.030507127[60],Bacteria_CPR_MicrogenomatesOP11_Collierbacteria_GWB1_OP11_44_6:0.082552455):0.080768295[100],(Bacteria_Microgenomates_OP11_Collierbacteria_RIFOXYD1_FULL_OP11_Collierbacteria_40_9:0.012931776,Candidatus_Collierbacteria_bacterium_RIFOXYD1_FULL_40_9:0.010204296):0.21286213[100]):0.03600533[60],Bacteria_CPR_MicrogenomatesOP11_Collierbacteria_GWA2_OP11_42_17:0.15896778):0.06866604[99],Bacteria_CPR_MicrogenomatesOP11_Collierbacteria_GWE1_OP11_ACD61_46_18:0.21532528):0.19529186[100],(Bacteria_CPR_MicrogenomatesOP11_Collierbacteria_Microgenomates_bacterium_SCGC_AAA011_I21_DUSEL_001_204:0.15743278,Candidatus_Collierbacteria_bacterium_RIFCSPHIGHO2_01_FULL_50_25:0.16856627):0.24680209[100]):0.20066291[100],Candidatus_Collierbacteria_bacterium_RIFOXYB1_FULL_49_13:0.45037824):0.20172328[100],((((Bacteria_CPR_MicrogenomatesOP11_GWA2_OP11_46_7:0.06735291,Bacteria_CPR_MicrogenomatesOP11_GWA2_OP11_46_16_partial:0.0598195):0.15479062[100],(CG10_big_fil_rev_8_21_14_0_10_Collierbacteria_OP11_44_9_curated:0.14857724,CG09_land_8_20_14_0_10_Collierbacteria_OP11_46_12_curated:0.10598501):0.113454856[100]):0.10604958[100],Candidatus_Collierbacteria_bacterium_RIFOXYD1_FULL_46_26:0.2893801):0.11901822[100],Bacteria_CPR_MicrogenomatesOP11_GWF2_OP11_47_9:0.2961018):0.2990937[100]):0.07146314[75]):0.07209835[98],(((((Bacteria_CPR_MicrogenomatesOP11_Beckwithbacteria_GWA2_OP11_43_10:0.08770674,CG2_30_FULL_Beckwithbacteria_OP11_44_31_curated:0.10428829):0.23118559[100],(Candidatus_Beckwithbacteria_bacterium_RIFCSPLOWO2_02_FULL_47_23:0.12888339,CG22_combo_CG10-13_8_21_14_all_Beckwithbacteria_OP11_01_47_9_curated:0.18093428):0.19277082[100]):0.091697365[99],Candidatus_Beckwithbacteria_bacterium_RIFCSPHIGHO2_01_FULL_49_39:0.32045835):0.21526799[100],(CG10_big_fil_rev_8_21_14_0_10_Beckwithbacteria_OP11_34_10_curated:0.35852227,Candidatus_Beckwithbacteria_bacterium_RBG_13_35_6:0.38295197):0.120375864[100]):0.03758231[35],(Candidatus_Beckwithbacteria_bacterium_RBG_13_42_9:0.38722342,CG23_combo_of_CG06-09_8_20_14_all_150_Beckwithbacteria_OP11_34_8_curated:0.5276001):0.13456318[100]):0.04629758[92]):0.06972254[98]):0.08093068[100],(((((((((((((((CG22_combo_CG10-13_8_21_14_all_Roizmanbacteria_OP11_34_12_curated:0.059337646,Bacteria_CPR_MicrogenomatesOP11_Roizmanbacteria_GWC2_OP11_ACD12_rel_34_23:0.045355402):0.024288822[72],CG06_land_8_20_14_3_00_150_Roizmanbacteria_OP11_34_14_curated:0.10026499):0.079747394[100],(Bacteria_CPR_MicrogenomatesOP11_Roizmanbacteria_OP11_GWA2_32_13:0.07644515,Bacteria_CPR_MicrogenomatesOP11_Roizmanbacteria_Microgenomates_bacterium_SCGC_AAA011_L05_DUSEL_001_205:0.06701839):0.050143134[100]):0.19492684[100],Candidatus_Roizmanbacteria_bacterium_RIFCSPLOWO2_01_FULL_44_13:0.30571666):0.03719031[67],((Bacteria_CPR_MicrogenomatesOP11_Roizmanbacteria_GWC2_OP11P37_13:0.12733418,CG_4_8_14_3_um_filter_Roizmanbacteria_OP11_36_12_curated:0.10873724):0.1452002[100],CG_4_9_14_0_2_um_filter_Roizmanbacteria_OP11_35_15_curated:0.25534484):0.04926098[87]):0.03243682[63],Bacteria_CPR_MicrogenomatesOP11_Roizmanbacteria_GWA2_OP11_nov_36_23:0.30708784):0.022396604[47],CG09_land_8_20_14_0_10_Roizmanbacteria_OP11_41_9_curated:0.3174961):0.02579298[37],(((((Bacteria_Microgenomates_OP11_Roizmannbacteria_RIFCSPHIGHO2_02_FULL_OP11_Roizmanbacteria_38_11:0.0017459469,Candidatus_Roizmanbacteria_bacterium_RIFCSPHIGHO2_02_FULL_38_11:0.005541114):0.13148028[100],Candidatus_Roizmanbacteria_bacterium_RIFCSPHIGHO2_12_FULL_36_11:0.16356178):0.073090814[100],((Candidatus_Roizmanbacteria_bacterium_RIFCSPLOWO2_01_FULL_37_12:0.14383326,Candidatus_Roizmanbacteria_bacterium_RIFCSPLOWO2_01_FULL_35_13:0.15181439):0.08623973[100],Candidatus_Roizmanbacteria_bacterium_RIFCSPHIGHO2_01_FULL_39_12c:0.2545777):0.030518038[67]):0.055496268[99],Candidatus_Roizmanbacteria_bacterium_RIFCSPHIGHO2_02_FULL_39_9:0.32665578):0.06972298[100],CG02_land_8_20_14_3_00_150_Roizmanbacteria_OP11_36_15_curated:0.3358622):0.03629106[92]):0.053492818[84],((((CG11_big_fil_rev_8_21_14_0_20_Roizmanbacteria_OP11_37_16_curated:0.0028494648,CG_4_10_14_3_um_filter_Roizmanbacteria_OP11_39_13_curated:0.01882605):0.38646886[100],(Candidatus_Roizmanbacteria_bacterium_RIFOXYB2_FULL_38_10:0.2180458,CG_4_10_14_0_8_um_filter_cor_Roizmanbacteria_OP11_39_9_curated:0.25955486):0.06660408[94]):0.038225185[43],CG_4_10_14_0_8_um_filter_cor_Roizmanbacteria_OP11_33_9_curated:0.3140951):0.10765234[100],CG22_combo_CG10-13_8_21_14_all_Roizmanbacteria_OP11_33_16_curated:0.46398872):0.045330904[60]):0.034117658[56],((((CG_4_10_14_0_2_um_filter_Roizmanbacteria_OP11_39_13_curated:0.11697253,CG_4_9_14_0_2_um_filter_Roizmanbacteria_OP11_39_13_curated:0.14661546):0.15362836[100],CG_4_10_14_0_2_um_filter_Roizmanbacteria_OP11_36_9_curated:0.2957957):0.09216312[100],Candidatus_Roizmanbacteria_bacterium_RIFCSPLOWO2_01_FULL_38_12:0.29311973):0.11980487[100],Candidatus_Roizmanbacteria_bacterium_RIFCSPLOWO2_01_FULL_41_22:0.32275465):0.06809223[84]):0.04635526[66],(Candidatus_Roizmanbacteria_bacterium_RIFCSPHIGHO2_12_FULL_33_9:0.3726927,Candidatus_Roizmanbacteria_bacterium_RIFCSPHIGHO2_12_41_18:0.28468108):0.08552692[94]):0.12684393[100],(((((Candidatus_Roizmanbacteria_bacterium_RIFCSPHIGHO2_12_FULL_44_10:0.2364586,Candidatus_Roizmanbacteria_bacterium_RIFCSPHIGHO2_12_FULL_37_23:0.20976093):0.091130175[100],(Candidatus_Roizmanbacteria_bacterium_RIFCSPLOWO2_02_FULL_43_10:0.35453612,Candidatus_Roizmanbacteria_bacterium_RIFCSPLOWO2_01_FULL_38_11:0.29476154):0.05908849[68]):0.09709472[100],Candidatus_Roizmanbacteria_bacterium_RIFCSPHIGHO2_01_FULL_39_12b:0.46165913):0.047008444[81],Candidatus_Roizmanbacteria_bacterium_RIFCSPHIGHO2_01_FULL_39_24:0.4783366):0.036364786[39],(Candidatus_Roizmanbacteria_bacterium_RIFCSPLOWO2_02_FULL_36_11:0.18247962,Candidatus_Roizmanbacteria_bacterium_RIFCSPLOWO2_02_FULL_38_10:0.16622366):0.29809466[100]):0.06357125[96]):0.12677012[100],((CG10_big_fil_rev_8_21_14_0_10_Roizmanbacteria_OP11_39_6_curated:0.44520235,CG10_big_fil_rev_8_21_14_0_10_Roizmanbacteria_OP11_45_7_curated:0.45219386):0.11925794[100],Candidatus_Roizmanbacteria_bacterium_RIFOXYA1_FULL_41_12:0.46196002):0.24224027[100]):0.17240138[100],((Candidatus_Roizmanbacteria_bacterium_RIFCSPLOWO2_01_FULL_45_11:0.3760794,Candidatus_Roizmanbacteria_bacterium_RIFCSPLOWO2_01_FULL_40_14:0.34899867):0.16188361[100],CG_4_9_14_0_2_um_filter_Roizmanbacteria_OP11_38_17_curated:0.6612742):0.08856754[99]):0.05944142[99],(((((((((Candidatus_Gottesmanbacteria_bacterium_RIFOXYB1_FULL_47_11:0.1875884,Bacteria_CPR_MicrogenomatesOP11_Gottesmanbacteria_GWB1_OP11_49_7:0.14038089):0.15199815[100],(Candidatus_Gottesmanbacteria_bacterium_RIFCSPLOWO2_01_FULL_46_9:0.23759653,Candidatus_Gottesmanbacteria_bacterium_RBG_13_45_10:0.16898508):0.099847734[100]):0.022919709[35],Candidatus_Gottesmanbacteria_bacterium_RIFCSPLOWO2_01_FULL_48_11:0.2872615):0.044231582[69],(Candidatus_Gottesmanbacteria_bacterium_RIFCSPLOWO2_01_FULL_43_11b:0.32825747,Candidatus_Gottesmanbacteria_bacterium_RIFCSPHIGHO2_01_FULL_46_14:0.25708777):0.05979283[72]):0.037136085[54],Candidatus_Gottesmanbacteria_bacterium_RIFCSPLOWO2_01_FULL_49_10:0.29932916):0.064599946[85],((Candidatus_Gottesmanbacteria_bacterium_RBG_16_52_11:0.30342886,Candidatus_Gottesmanbacteria_bacterium_RBG_16_43_7:0.43261886):0.07804944[82],Bacteria_CPR_MicrogenomatesOP11_Gottesmanbacteria_GWA2_OP11_44_17_partial:0.4297919):0.050245818[71]):0.176959[100],(Candidatus_Gottesmanbacteria_bacterium_RIFCSPHIGHO2_01_FULL_43_15:0.3377518,Bacteria_CPR_MicrogenomatesOP11_Gottesmanbacteria_GWA1_OP11_43_11:0.38138163):0.21859342[100]):0.07665614[89],((((((Candidatus_Gottesmanbacteria_bacterium_RIFCSPHIGHO2_12_FULL_40_13:0.26231483,Candidatus_Gottesmanbacteria_bacterium_RBG_16_37_8:0.27944377):0.0770022[97],(Bacteria_CPR_MicrogenomatesOP11_Gottesmanbacteria_GWA2_OP11_43_14:0.14629798,Candidatus_Gottesmanbacteria_bacterium_RIFCSPLOWO2_01_FULL_42_22:0.16404697):0.1880634[100]):0.14311726[100],((CG11_big_fil_rev_8_21_14_0_20_Gottesmanbacteria_OP11_37_11_curated:0.33278373,Candidatus_Gottesmanbacteria_bacterium_RBG_13_37_7:0.3798182):0.04253577[34],(Candidatus_Gottesmanbacteria_bacterium_RIFCSPLOWO2_01_FULL_39_12b:0.27517176,Candidatus_Gottesmanbacteria_bacterium_RIFCSPHIGHO2_02_FULL_40_13:0.32917735):0.051541846[34]):0.04831189[45]):0.05188467[72],Candidatus_Gottesmanbacteria_bacterium_RIFCSPHIGHO2_02_FULL_39_11:0.4457642):0.07329585[96],(Bacteria_CPR_MicrogenomatesOP11_Gottesmanbacteria_GWA2_OP11_41_12:0.3910307,Candidatus_Gottesmanbacteria_bacterium_RIFCSPHIGHO2_01_FULL_39_10:0.4286674):0.06636615[92]):0.091043025[100],(Candidatus_Gottesmanbacteria_bacterium_RIFCSPHIGHO2_01_FULL_47_48:0.37284735,Candidatus_Gottesmanbacteria_bacterium_RIFCSPHIGHO2_01_FULL_42_12:0.40297106):0.26598015[100]):0.052886266[63]):0.05861505[81],((((((((CG10_big_fil_rev_8_21_14_0_10_Levybacteria_OP11_35_13_curated:0.089663476,Candidatus_Levybacteria_bacterium_RBG_13_35_9:0.0844947):0.07801404[100],(Candidatus_Levybacteria_bacterium_RIFCSPLOWO2_01_FULL_36_13:0.10273665,Candidatus_Levybacteria_bacterium_RIFCSPHIGHO2_01_FULL_37_17:0.10946272):0.14398374[100]):0.045311045[68],Bacteria_CPR_MicrogenomatesOP11_Levybacteria_Microgenomates_bacterium_SCGC_AAA011_E14_DUSEL_001_182:0.18920484):0.14102049[100],((Candidatus_Levybacteria_bacterium_RBG_16_35_6:0.09969722,Candidatus_Levybacteria_bacterium_RBG_16_35_11:0.09963112):0.1513503[100],CG_4_10_14_0_8_um_filter_cor_Levybacteria_OP11_35_23_curated:0.25736663):0.06040034[99]):0.040645[51],((Bacteria_CPR_MicrogenomatesOP11_Levybacteria_GWA2_OP11_nov_40_8:0.20131981,Candidatus_Levybacteria_bacterium_RIFOXYB1_FULL_40_17:0.18213616):0.11866666[100],(Candidatus_Levybacteria_bacterium_RIFCSPLOWO2_01_FULL_39_10:0.3879758,Candidatus_Levybacteria_bacterium_RIFCSPLOWO2_02_FULL_37_11:0.29211912):0.05185719[85]):0.05690104[98]):0.034566145[54],((((Candidatus_Levybacteria_bacterium_RIFCSPLOWO2_01_FULL_38_21:0.091947675,Candidatus_Levybacteria_bacterium_RIFCSPHIGHO2_01_FULL_37_33:0.10870445):0.081068166[100],Candidatus_Levybacteria_bacterium_RIFCSPHIGHO2_01_FULL_41_15:0.17453134):0.1308095[100],Candidatus_Levybacteria_bacterium_RIFCSPLOWO2_02_FULL_36_8b:0.27247214):0.034603804[35],(((Candidatus_Levybacteria_bacterium_RIFCSPLOWO2_12_FULL_37_14:0.102861494,Candidatus_Levybacteria_bacterium_RIFCSPHIGHO2_01_FULL_40_16:0.08630927):0.06399935[100],Candidatus_Levybacteria_bacterium_RIFCSPHIGHO2_02_FULL_37_10:0.1177245):0.22487248[100],(Candidatus_Levybacteria_bacterium_RIFCSPHIGHO2_01_FULL_38_26:0.2298511,Candidatus_Levybacteria_bacterium_RIFCSPHIGHO2_02_FULL_37_13:0.2007322):0.08133847[100]):0.054968957[99]):0.021186842[25]):0.050472885[81],(Candidatus_Levybacteria_bacterium_RIFCSPHIGHO2_12_FULL_38_12:0.274833,Candidatus_Levybacteria_bacterium_RIFCSPLOWO2_01_FULL_42_15:0.30499077):0.08903294[100]):0.117839046[100],((((Candidatus_Levybacteria_bacterium_RIFCSPHIGHO2_01_FULL_40_58:0.13701405,Candidatus_Levybacteria_bacterium_RIFCSPHIGHO2_01_FULL_40_15b:0.10867709):0.117381334[100],(Candidatus_Levybacteria_bacterium_RIFCSPLOWO2_12_FULL_39_17:0.19775827,Candidatus_Levybacteria_bacterium_RIFCSPHIGHO2_01_FULL_40_10:0.26930645):0.03614305[65]):0.07189084[100],(CG2_30_FULL_Levybacteria_OP11_37_29_curated:0.29150552,CG10_big_fil_rev_8_21_14_0_10_Levybacteria_OP11_36_7_curated:0.3542147):0.06681991[99]):0.085607186[100],Candidatus_Levybacteria_bacterium_RIFCSPHIGHO2_01_FULL_36_15:0.3152537):0.1812294[100]):0.15089431[100]):0.042536166[53]):0.06745816[99]):0.046823803[83],((((((((((Candidatus_Curtissbacteria_bacterium_RIFCSPLOWO2_02_FULL_40_11:0.10513031,Bacteria_CPR_MicrogenomatesOP11_Curtissbacteria_GWA1_OP11_41_11_plus:0.12135744):0.1200026[100],Candidatus_Curtissbacteria_bacterium_RBG_13_35_7:0.2046319):0.03866107[56],Candidatus_Curtissbacteria_bacterium_RIFCSPLOWO2_01_FULL_38_11b:0.21727982):0.06487918[100],Candidatus_Curtissbacteria_bacterium_RIFCSPLOWO2_01_FULL_42_26:0.3002513):0.026745139[72],Candidatus_Curtissbacteria_bacterium_RIFCSPLOWO2_01_FULL_41_18:0.21262655):0.04464519[97],((Bacteria_CPR_MicrogenomatesOP11_Curtissbacteria_Microgenomates_bacterium_SCGC_AAA011_L6_Dusel_001_266:0.20800856,Bacteria_CPR_MicrogenomatesOP11_Curtissbacteria_GWA1_OP11_40_9_partial:0.21059206):0.08008781[100],Bacteria_CPR_MicrogenomatesOP11_Curtissbacteria_GWA1_OP11_40_16_partial:0.20829417):0.05991784[99]):0.050334368[93],((Candidatus_Curtissbacteria_bacterium_RIFCSPLOWO2_02_41_11:0.137338,Candidatus_Curtissbacteria_bacterium_RIFOXYC2_FULL_41_11:0.26611668):0.09190415[100],(Candidatus_Curtissbacteria_bacterium_RIFCSPHIGHO2_01_FULL_41_44:0.24008124,Candidatus_Curtissbacteria_bacterium_RIFCSPHIGHO2_01_FULL_41_11:0.2760752):0.04119858[42]):0.026533376[33]):0.035022832[42],((((Bacteria_Microgenomates_OP11_RBG_13_OP11_40_7:0.0031096581,Candidatus_Curtissbacteria_bacterium_RBG_13_40_7:0.0018515214):0.19819853[100],Candidatus_Curtissbacteria_bacterium_RIFCSPHIGHO2_12_FULL_38_9b:0.3211296):0.026308706[28],Candidatus_Curtissbacteria_bacterium_RIFCSPHIGHO2_12_FULL_41_17:0.2548065):0.07270256[100],Candidatus_Curtissbacteria_bacterium_RIFCSPHIGHO2_02_FULL_42_15:0.31128806):0.040622793[87]):0.24386983[100],Candidatus_Curtissbacteria_bacterium_RBG_16_39_7:0.53759825):0.092317775[100],((((((((Candidatus_Daviesbacteria_bacterium_RIFCSPHIGHO2_01_FULL_40_11:0.12655585,Candidatus_Daviesbacteria_bacterium_RIFCSPLOWO2_01_FULL_41_32:0.13218938):0.036719587[79],Candidatus_Daviesbacteria_bacterium_RIFCSPHIGHO2_02_FULL_40_16:0.16277306):0.02720999[58],Candidatus_Daviesbacteria_bacterium_RIFCSPLOWO2_02_FULL_36_7:0.18319602):0.040451244[99],((Candidatus_Daviesbacteria_bacterium_RIFCSPLOWO2_02_FULL_36_8:0.16199546,Candidatus_Daviesbacteria_bacterium_RIFCSPHIGHO2_02_FULL_36_13:0.13185805):0.06666359[100],Candidatus_Daviesbacteria_bacterium_RIFCSPHIGHO2_02_FULL_39_12:0.21526705):0.049747854[100]):0.053446334[100],Candidatus_Daviesbacteria_bacterium_RIFCSPLOWO2_01_FULL_39_12:0.21718493):0.034385882[74],Candidatus_Daviesbacteria_bacterium_RIFCSPLOWO2_02_FULL_38_18:0.23021024):0.06808421[100],Candidatus_Daviesbacteria_bacterium_RIFCSPHIGHO2_12_FULL_37_11:0.29649922):0.072377294[100],((((Candidatus_Daviesbacteria_bacterium_RIFCSPHIGHO2_12_FULL_43_11:0.20292807,Bacteria_CPR_MicrogenomatesOP11_Daviesbacteria_GWB1_OP11_41_15:0.26692018):0.060494494[92],Candidatus_Daviesbacteria_bacterium_RIFCSPHIGHO2_01_FULL_41_45:0.30569923):0.030084962[69],Candidatus_Daviesbacteria_bacterium_RIFOXYD1_FULL_41_10:0.3212177):0.081095405[100],((Candidatus_Daviesbacteria_bacterium_RIFCSPHIGHO2_01_FULL_44_29:0.2523967,Candidatus_Daviesbacteria_bacterium_RIFCSPHIGHO2_01_FULL_38_8:0.2012117):0.109314285[100],Candidatus_Daviesbacteria_bacterium_RIFCSPHIGHO2_12_FULL_37_16:0.28806555):0.083791[100]):0.03898212[54]):0.30012026[100]):0.048480336[66]):0.048610073[84],((((((((Candidatus_Woykebacteria_bacterium_RBG_16_44_10:0.17944528,Candidatus_Woykebacteria_bacterium_GWB1_45_5:0.120852605):0.16276453[100],(Candidatus_Woykebacteria_bacterium_RBG_19FT_COMBO_43_10:0.29206818,Candidatus_Woykebacteria_bacterium_RBG_16_43_9:0.2617215):0.07152974[94]):0.033912987[31],Candidatus_Woykebacteria_bacterium_RBG_13_40_15:0.31017742):0.04322878[82],Candidatus_Woykebacteria_bacterium_RIFCSPLOWO2_01_FULL_41_12:0.32494798):0.13931063[100],Candidatus_Woykebacteria_bacterium_RBG_16_39_9b:0.42709264):0.06731151[75],Candidatus_Woykebacteria_bacterium_RIFCSPHIGHO2_12_FULL_45_10:0.4275572):0.06830975[72],Candidatus_Woykebacteria_bacterium_RBG_13_40_7b:0.5760597):0.05885604[65],Candidatus_Woykebacteria_bacterium_RIFCSPLOWO2_01_FULL_43_14:0.57094795):0.1258543[100]):0.086052805[100],(((((((((((((((Bacteria_WWE3_RIFOXYD2_FULL_WWE3_43_10:0.031306714,Bacteria_CPR_WWE3_RAAC2_WWE3_complete:0.039513256):0.029800491[72],Bacteria_WWE3_RIFOXYD1_FULL_WWE3_43_17:0.039627988):0.012473461[62],(Bacteria_CPR_WWE3_GWB1_WWE3_42_6:0.042845573,Bacteria_WWE3_RIFOXYC1_FULL_WWE3_42_17:0.031224988):0.010979899[58]):0.32207006[100],(Bacteria_WWE3_RIFOXYD1_FULL_WWE3_39_9:0.33832347,Bacteria_WWE3_RIFOXYA2_FULL_WWE3_46_9:0.4274607):0.06500513[42]):0.042500585[59],Bacteria_WWE3_RBG_13_WWE3_37_7:0.33330122):0.048067823[82],Bacteria_WWE3_RBG_19FT_COMBO_WWE3_34_6:0.4634775):0.03982859[53],(((Bacteria_WWE3_RIFCSPLOWO2_01_FULL_WWE3_37_15:0.022407727,Bacteria_WWE3_RBG_16_WWE3_37_10:0.04095521):0.05898689[100],Bacteria_WWE3_RIFCSPHIGHO2_12_FULL_WWE3_38_15:0.09809823):0.23059173[100],Bacteria_CPR_WWE3_GWB1_WWE3_41_6:0.29445875):0.0638146[92]):0.067735225[95],((Bacteria_WWE3_RIFCSPLOWO2_12_FULL_WWE3_36_10:0.38436526,Bacteria_CPR_WWE3_GWA2_WWE3_46_9:0.42050382):0.06562851[75],Bacteria_WWE3_RIFCSPHIGHO2_01_FULL_WWE3_42_13:0.3935994):0.054829955[33]):0.04531914[44],(CG08_land_8_20_14_0_20_WWE3_41_10_curated:0.2837994,Bacteria_CPR_WWE3_GWA2_WWE3_44_16:0.30525553):0.34448335[100]):0.11082571[100],Bacteria_WWE3_RIFCSPHIGHO2_01_FULL_WWE3_40_23:0.4991083):0.101931706[100],(((((Bacteria_WWE3_RIFCSPHIGHO2_01_FULL_WWE3_35_17:0.10556287,CG10_big_fil_rev_8_21_14_0_10_WWE3_35_32_curated:0.14824294):0.20098917[100],CG_4_9_14_3_um_filter_150_WWE3_34_6_curated:0.30005717):0.18763633[100],Bacteria_WWE3_RIFCSPLOWO2_01_FULL_WWE3_39_13:0.48122895):0.30946615[100],CG10_big_fil_rev_8_21_14_0_10_WWE3_32_10_curated:0.7117595):0.10440002[99],(CG08_land_8_20_14_0_20_WWE3_40_13_curated:0.6509671,CG23_combo_of_CG06-09_8_20_14_all_150_WWE3_40_14_curated:0.47691825):0.107356474[99]):0.054276925[75]):0.05085207[89],(CG08_land_8_20_14_0_20_WWE3_41_15_curated:0.655133,CG08_land_8_20_14_0_20_WWE3_43_13_curated:0.7053617):0.08719574[58]):0.051932678[57],Bacteria_WWE3_RIFCSPLOWO2_01_FULL_WWE3_42_11:0.7382839):0.036300045[73],((((Bacteria_WWE3_RIFCSPLOWO2_01_FULL_WWE3_53_14:0.17654295,Bacteria_CP_WWE3_CSP1_7:0.1448019):0.038943637[56],Bacteria_WWE3_RBG_19FT_COMBO_WWE3_53_11:0.11412542):0.20947078[100],Bacteria_WWE3_RIFCSPHIGHO2_01_FULL_WWE3_48_15:0.31151137):0.16479163[100],CG10_big_fil_rev_8_21_14_0_10_WWE3_48_23_curated:0.2928721):0.33516684[100]):0.0690727[100],((CG22_combo_CG10-13_8_21_14_all_WWE3_39_12_curated:0.23045675,CG_4_10_14_0_2_um_filter_WWE3_41_14_curated:0.2811084):0.5062924[100],Bacteria_CPR_CPR1_GWA2_CPR1_42_17:0.71149534):0.14310095[99]):0.052497115[87]):0.030450182[59],(CG06_land_8_20_14_3_00_150_WWE3_42_16_curated:0.43784288,Bacteria_CPR_CPR3_GWF2_CPR3_35_18:0.45910034):0.2011653[100]):0.06398714[99],((((((Bacteria_Dojkabacteria_WS6_RIFOXYB1_FULL_WS6_33_14:0.06443578,Bacteria_CPR_DojkabacteriaWS6_GWE1_WS6_34_7:0.044216085):0.11269641[100],Bacteria_Dojkabacteria_WS6_RIFOXYB1_FULL_WS6_33_15:0.18140472):0.069383934[99],Bacteria_CP_WS6_BJP_IG2158_WS6_35_49:0.1494361):0.12254195[100],(Bacteria_CPR_DojkabacteriaWS6_GWF1_WS6_35_23_partial:0.20549056,Bacteria_CPR_DojkabacteriaWS6_GWC2_WS6_36_7:0.23938459):0.10019612[100]):0.42660785[100],CG_4_10_14_0_2_um_filter_Dojkabacteria_WS6_41_15_curated:0.9660543):0.1560921[99],Bacteria_CPR_DojkabacteriaWS6_GWA2_WS6_37_6:0.6682332):0.1491832[100]):0.064866394[92]):0.049560398[80],CG2_30_FULL_Wirthbacteria_54_11_curated:0.74970835):0.032395057[56]):1.036458,((((((((((((((((((((((((Archaea_Thaumarchaeota_unclassified_Thaumarchaeota_Marine_Group_I_Marine_Group_I_thaumarchaeote_sp._SCGC_AAA008_G03:0.23217022,Archaea_Thaumarchaeota_unclassified_Thaumarchaeota_Marine_Group_I_Marine_Group_I_thaumarchaeote_sp._SCGC_AAA288_N23:0.119572416):0.08169015[72],(Archaea_Thaumarchaeota_unclassified_Thaumarchaeota_Marine_Group_I_Marine_Group_I_thaumarchaeote_sp._SCGC_AAA008_P02:0.07236493,Archaea_Thaumarchaeota_unclassified_Thaumarchaeota_Marine_Group_I_Marine_Group_I_thaumarchaeote_sp._SCGC_AAA008_O18:0.09038804):0.077599734[79]):0.052595075[54],Archaea_Thaumarchaeota_unclassified_Thaumarchaeota_Marine_Group_I_Marine_Group_I_thaumarchaeote_sp._SCGC_AAA288_D03:0.21680583):0.06265049[68],Archaea_Thaumarchaeota_unclassified_Thaumarchaeota_Marine_Group_I_Marine_Group_I_thaumarchaeote_sp._SCGC_AAA288_M23:0.10503253):0.027883165[14],(((Archaea_Thaumarchaeota_unclassified_Thaumarchaeota_Marine_Group_I_Marine_Group_I_crenarchaeote_sp._SCGC_AAA288_I14:0.06130959,Archaea_Thaumarchaeota_unclassified_Thaumarchaeota_Marine_Group_I_Marine_Group_I_crenarchaeon_SCGC_AB_629_I23:0.34210467):0.07771131[100],Archaea_Thaumarchaeota_Thaumarchaeota_archaeon_SCGC_AB_663_P07:0.3051675):0.033744138[87],Archaea_Thaumarchaeota_unclassified_Thaumarchaeota_Marine_Group_I_Marine_Group_I_thaumarchaeote_sp._SCGC_AAA288_E09:0.1410395):0.024700234[26]):0.033088453[46],Archaea_Thaumarchaeota_unclassified_Thaumarchaeota_Marine_Group_I_Marine_Group_I_thaumarchaeote_sp._SCGC_AAA288_P18:0.18619543):0.11090944[98],((Archaea_Thaumarchaeota_unclassified_Thaumarchaeota_Marine_Group_I_Marine_Group_I_thaumarchaeote_sp._SCGC_AAA288_P02:0.06049476,Archaea_Thaumarchaeota_unclassified_Thaumarchaeota_Marine_Group_I_Marine_Group_I_thaumarchaeote_sp._SCGC_AAA008_M21:0.1380351):0.1923792[100],Archaea_Thaumarchaeota_unclassified_Thaumarchaeota_Marine_Group_I_Marine_Group_I_thaumarchaeote_sp._SCGC_AAA288_K05:0.19888948):0.06110328[85]):0.115119554[98],Archaea_Thaumarchaeota_CSP1_1:0.17564453):0.0695383[89],(((CG_4_9_14_0_2_um_filter_Nitrosopumilales_34_16_curated:0.07326801,Archaea_Thaumarchaeota_unclassified_Thaumarchaeota_Marine_Group_I_Marine_Group_I_thaumarchaeote_SCGC_AAA160_J20:0.21732838):0.017804058[56],(Archaea_Thaumarchaeota_Thaumarchaeota_archaeon_SCGC_AAA282_K18:0.12712301,Archaea_Thaumarchaeota_Nitrosopumilales_Nitrosopumilaceae_Candidatus_Nitrosopumilus_koreensis_AR1:0.06754197):0.024837183[82]):0.05616142[100],(CG_4_9_14_0_8_um_filter_Nitrosopumilales_34_10_curated:0.059225325,Archaea_Thaumarchaeota_Nitrosopumilales_Nitrosopumilaceae_Nitrosopumilus_sp._MY1_MY1:0.054368265):0.09280114[100]):0.10908287[100]):0.041809663[40],Archaea_Thaumarchaeota_Thaumarchaeota_archaeon_MY2:0.24513271):0.04805139[31],Archaea_Thaumarchaeota_Cenarchaeales_Cenarchaeaceae_Cenarchaeum_symbiosum_A.:0.3347701):0.32339862[98],Archaea_Thaumarchaeota_Nitrososphaerales_Nitrososphaeraceae_Nitrososphaera_viennensis_EN76:0.44098622):0.2161669[98],(Archaea_Thaumarchaeota_Thaumarchaeota_archaeon_strain_BS4:0.47622707,Thaumarchaeota_archaeon_RBG_16_49_8:0.52959365):0.09676975[68]):0.052668124[39],Archaea_Thaumarchaeota_Thaumarchaeota_archaeon_SCGC_AB_179_E04_GBS_N_001_221:0.32348236):0.097445376[78],Archaea_Thaumarchaeota_Thaumarchaeota_archaeon_strain_DS1_Dragon_Thaumarchaeon:0.7378321):0.15126602[98],((((((Archaea_Aigarchaeota_candidate_division_pSL4_archaeon_SCGC_AAA471_F17_GBS_N_001_13:0.053711813,Archaea_Aigarchaeota_candidate_division_pSL4_archaeon_SCGC_AAA471_B22_Combined_Assembly_pSL4_1__pSL4:0.026659792):0.03344708[98],Archaea_Aigarchaeota_Aigarchaeota_archaeon_strain_OS1:0.065694496):0.26725966[100],((Archaea_Aigarchaeota_candidate_division_pSL4_archaeon_JGI_0000001_A7_GBS_A_001_112:0.041398082,Archaea_Aigarchaeota_candidate_division_pSL4_archaeon_SCGC_AAA471_E14_Combined_Assembly_pSL4_3__pSL4:1.0000005E-6):0.027565286[100],Archaea_Aigarchaeota_candidate_division_pSL4_archaeon_SCGC_AAA471_E14_GBS_N_001_10:0.009599967):0.37031722[100]):0.15645868[100],Archaea_Aigarchaeota_candidate_division_pSL4_archaeon_JGI_0000106_J15_GBS_C_001_288:0.370568):0.06522061[68],Archaea_Thaumarchaeota_unclassified_Thaumarchaeota_Candidatus_Caldiarchaeum_subterraneum:0.44693908):0.20690858[100],(((Archaea_CP_YNPFFA_candidate_division_YNPFFA_archaeon_SCGC_AAA471_L13_GBS_N_001_22:1.0000005E-6,Archaea_CP_YNPFFA_candidate_division_YNPFFA_archaeon_SCGC_AAA471_C03_GBS_N_001_6:0.02300073):1.0000005E-6[42],Archaea_CP_YNPFFA_candidate_division_YNPFFA_archaeon_SCGC_AAA471_L14_GBS_N_001_23:1.0000005E-6):0.061256[100],Archaea_CP_YNPFFA_candidate_division_YNPFFA_archaeon_SCGC_AAA471_B05_Combined_Assembly_YNPFFA_1__YNPFFA:0.034165334):0.77446675[100]):0.11595808[90]):0.0672972[71],(((((((((Archaea_Crenarchaeota_Thermoprotei_Desulfurococcales_Site_19_Desulfuro:0.10526964,Archaea_Crenarchaeota_Thermoprotei_Desulfurococcales_Site_03_Desulfuro:0.015818413):0.14233033[100],Archaea_Crenarchaeota_Thermoprotei_Acidilobales_Acidilobaceae_Acidilobus_saccharovorans_345_15_chromosome:0.13290447):0.13852464[100],Archaea_Crenarchaeota_Thermoprotei_Acidilobales_Caldisphaeraceae_Caldisphaera_lagunensis_IC_154_DSM_15908:0.4945456):0.21053933[100],Archaea_Crenarchaeota_Thermoprotei_Desulfurococcales_Desulfurococcaceae_Aeropyrum_camini_SY1_JCM_12091:0.3010824):0.15871225[100],Archaea_Crenarchaeota_Thermoprotei_Fervidicoccales_Fervidicoccaceae_Fervidicoccus_fontis_Kam940:0.496146):0.06032401[69],((((Archaea_Crenarchaeota_Thermoprotei_Desulfurococcales_Desulfurococcaceae_Desulfurococcus_fermentans_Z_1312_DSM_16532:0.17063925,Archaea_Crenarchaeota_Thermoprotei_Desulfurococcales_Desulfurococcaceae_Thermosphaera_aggregans_DSM_11486_chromosome:0.15744583):0.08509679[100],Archaea_Crenarchaeota_Thermoprotei_Desulfurococcales_Desulfurococcaceae_Thermogladius_cellulolyticus_1633:0.20232007):0.10009186[100],Archaea_Crenarchaeota_Thermoprotei_Desulfurococcales_Desulfurococcaceae_Staphylothermus_hellenicus_DSM_12710_chromosome:0.23356907):0.2154903[100],((Archaea_Crenarchaeota_Thermoprotei_Desulfurococcales_Pyrodictiaceae_Pyrolobus_fumarii_1A_DSM_11204:0.17218687,Archaea_Crenarchaeota_Thermoprotei_Desulfurococcales_Pyrodictiaceae_Hyperthermus_butylicus_DSM_5456:0.20866056):0.13356425[100],Archaea_Crenarchaeota_Thermoprotei_Desulfurococcales_Desulfurococcaceae_Ignicoccus_hospitalis_KIN4I:0.46713325):0.060077135[48]):0.05455586[54]):0.053146314[56],(((((Archaea_Crenarchaeota_Thermoprotei_Sulfolobales_Sulfolobaceae_Acidianus_hospitalis_W1_chromosome:0.19153008,Archaea_Crenarchaeota_Thermoprotei_Sulfolobales_Sulfolobales_archaeon_AZ1:0.22589087):0.06512722[90],Archaea_Crenarchaeota_Thermoprotei_Sulfolobales_Sulfolobaceae_Sulfolobus_solfataricus_P2:0.23831193):0.04955057[57],Archaea_Crenarchaeota_Thermoprotei_Sulfolobales_Sulfolobaceae_Metallosphaera_sedula_DSM_5348:0.26187462):0.11632061[100],Archaea_Crenarchaeota_Thermoprotei_Sulfolobales_Sulfolobales_archaeon_Acd1:0.26778316):0.29558772[100],(Archaea_Crenarchaeota_Thermoprotei_Desulfurococcales_Desulfurococcaceae_Ingnisphaeroid_species:0.22188589,Archaea_Crenarchaeota_Thermoprotei_Desulfurococcales_Desulfurococcaceae_Ignisphaera_aggregans_DSM_17230_chromosome:0.23071706):0.34455952[100]):0.062661245[63]):0.1508768[100],((((((Archaea_Crenarchaeota_Thermoprotei_Thermoproteales_YNP_Site_8_Thermoproteales_Type_I:0.1500841,Archaea_Crenarchaeota_Thermoprotei_Thermoproteales_Thermoproteaceae_Vulcanisaeta_distributa_DSM_14429_chromosome:0.16354187):0.046720617[83],Archaea_Crenarchaeota_Thermoprotei_Thermoproteales_YNP_Site_4_Thermoproteales_Type_I:0.04781384):0.055991698[93],Archaea_Crenarchaeota_Thermoprotei_Thermoproteales_YNP_Site_19_Thermoproteales_Type_I:0.10791385):0.112555936[97],(Archaea_Crenarchaeota_Thermoprotei_Thermoproteales_Thermoproteaceae_Caldivirga_maquilingensis_IC_167:0.2659198,Archaea_Crenarchaeota_Thermoprotei_Thermoproteales_YNP_Site_3_Thermoproteales_Type_I:0.11563962):0.13326265[99]):0.19025305[100],((Archaea_Crenarchaeota_Thermoprotei_Thermoproteales_Thermoproteaceae_Thermoproteus_neutrophilus_V24Sta:0.09639719,Archaea_Crenarchaeota_Thermoprotei_Thermoproteales_Thermoproteaceae_Pyrobaculum_aerophilum_IM2:0.095166065):0.1010824[100],(Archaea_Crenarchaeota_Thermoprotei_Thermoproteales_Thermoproteaceae_Thermoproteus_uzoniensis_768_20_chromosome:0.17556778,Archaea_Crenarchaeota_Thermoprotei_Thermoproteales_Archaea_Crenarchaeota_Thermoprotei_Thermoproteales_YNP_Site_4_Thermoproteales_Type_II:0.09447856):0.10106053[100]):0.20446976[100]):0.26230544[100],Archaea_Crenarchaeota_Thermoprotei_Thermoproteales_Thermofilaceae_Thermofilum_pendens_Hrk_5:0.50295675):0.15485445[100]):0.07420258[81],Archaea_Korarchaeota_Candidatus_Korarchaeum_cryptofilum_OPF8:0.807479):0.08357708[87]):0.06479119[55],((((Candidatus_Bathyarchaeota_archaeon_RBG_13_46_16b:0.19184928,CG07_land_8_20_14_0_80_Bathyarchaeota_47_9_curated:0.1842203):0.04002497[71],CG_4_8_14_3_um_filter_Bathyarchaeota_42_8_curated:0.23534337):0.27284628[100],Candidatus_Bathyarchaeota_archaeon_RBG_16_48_13:0.57477653):0.058920518[44],(((Candidatus_Bathyarchaeota_archaeon_RBG_16_57_9:0.37290505,Candidatus_Bathyarchaeota_archaeon_RBG_13_52_12:0.27220818):0.14310917[100],Archaea_Thaumarchaeota_MCG_Thaumarcheon_SCGC_AB_539_E09:0.2913286):0.28244397[100],Candidatus_Bathyarchaeota_archaeon_RBG_13_38_9:0.619797):0.068849586[49]):0.11625016[99]):0.05228936[77],(((Archaea_Lokiarchaeaota_archeaon_Loki:0.69525635,Archaea_Lokiarchaeota_RBG_13_Lokiarchaeota_45_8:0.5581754):0.23529825[100],(Archaea_CP_Thorarchaeota_WOR_bin_SMTZ1_83:0.20106366,Archaea_CP_Thorarchaeota_WOR_bin_SG827a:0.17483811):0.49221608[100]):0.06758782[79],(Archaea_Lokiarchaeota_SG8_8:0.1678352,Archaea_Lokiarchaeota_DG_43:0.177371):0.7129253[100]):0.068932384[79]):0.09216107[98],((((((((((((((((((Archaea_Euryarchaeota_Halobacteria_Halobacteriales_Halobacteriaceae_Natronorubrum_sulfidifaciens_JCM_14089:0.05041666,Archaea_Euryarchaeota_Halobacteria_Halobacteriales_Halobacteriaceae_Natrialba_magadii_ATCC_43099_chromosome:0.043770522):0.013245112[74],(Archaea_Euryarchaeota_Halobacteria_Halobacteriales_Halobacteriaceae_Halopiger_xanaduensis_SH_6:0.06967962,Archaea_Euryarchaeota_Halobacteria_Halobacteriales_Halobacteriaceae_Halobiforma_nitratireducens_JCM_10879:0.054931737):0.007624546[8]):0.057953842[24],(Archaea_Euryarchaeota_Halobacteria_Halobacteriales_Halobacteriaceae_Natrinema_pellirubrum_157_JCM_10476:0.061848536,Archaea_Euryarchaeota_Halobacteria_Halobacteriales_Halobacteriaceae_Haloterrigena_turkmenica_DSM_5511:0.04291709):0.015751075[59]):0.007454478[6],(Archaea_Euryarchaeota_Halobacteria_Halobacteriales_Halobacteriaceae_Natronolimnobius_innermongolicus_JCM_12255:0.043584194,Archaea_Euryarchaeota_Halobacteria_Halobacteriales_Halobacteriaceae_Natronococcus_occultus_SP4_DSM_3396:0.07655359):0.016037416[90]):0.014381807[9],Archaea_Euryarchaeota_Halobacteria_Halobacteriales_Halobacteriaceae_Natronobacterium_gregoryi_SP2_DSM_3393:0.0579481):0.057221252[23],Archaea_Euryarchaeota_Halobacteria_Halobacteriales_Halobacteriaceae_Halostagnicola_larsenii_XH_48_DSM_176:0.117450565):0.030043516[23],Archaea_Euryarchaeota_Halobacteria_Halobacteriales_Halobacteriaceae_Halovivax_ruber_XH_70_DSM_18193:0.14074728):0.071756154[99],(Archaea_Euryarchaeota_Halobacteria_Halobacteriales_Halobacteriaceae_Haladaptatus_paucihalophilus_DX253_DSM_18195:0.1802439,Archaea_Euryarchaeota_Halobacteria_Halobacteriales_Halobacteriaceae_Halalkalicoccus_jeotgali_B3_chromosome:0.2292314):0.030703258[49]):0.03600577[15],Archaea_Euryarchaeota_Halobacteria_Natrialbales_Natrialbaceae_Salinarchaeum_sp._Harcht_Bsk1:0.27274796):0.037892837[17],(((Archaea_uncultured_halophilic_archaeon_J07ABHX67_version_2:0.1970334,Archaea_Euryarchaeota_Halobacteria_Halobacteriales_Halobacteriaceae_Halobacteriaceae_archaeon_G22:0.12517582):0.037764993[97],Archaea_Euryarchaeota_Halobacteria_Halobacteriales_haloarchaeon_3A1_DGR:0.15607844):0.031431198[94],Archaea_Euryarchaeota_Halobacteria_Halobacteriales_Halobacteriaceae_Haloplanus_natans_RE_101_DSM_17983:0.14287697):0.025932174[98]):0.057173993[17],(((((((Archaea_Euryarchaeota_Halobacteria_Halobacteriales_Halobacteriaceae_Halonotius_sp._A07HN63:0.05067201,Archaea_uncultured_archaeon_J07ABHN6_version_2:0.022204615):0.05415386[99],Archaea_Euryarchaeota_Halobacteria_Halobacteriales_Halobacteriaceae_Halonotius_sp._J07ABHN4_version_2:0.119960114):0.07927439[100],Archaea_Euryarchaeota_Halobacteria_Haloferacales_Haloferacaceae_Halohasta_litchfieldiae_tADL__Hlit_replicon_OLD_NAMEhalophilic_archaeon_sp._True_ADL:0.10595689):0.08421784[100],(Archaea_Euryarchaeota_Halobacteria_Halobacteriales_Halobacteriaceae_Halorubrum_lacusprofundi_ATCC_49239:0.047583025,Archaea_Euryarchaeota_Halobacteria_Halobacteriales_Halobacteriaceae_Halorubrum_sp._A07HR67:0.09455249):0.100187555[100]):0.029713288[62],Archaea_Euryarchaeota_Halobacteria_halophilic_archaeon_sp._DL31__DL31_replicon_1_OLD_NAME_halophilic_archaeon_sp._DL31:0.16777034):0.02848976[81],(Archaea_Euryarchaeota_Halobacteria_Halobacteriales_Halobacteriaceae_Halobaculum_sp._A07HB70:0.19508143,Archaea_Euryarchaeota_Halobacteria_Halobacteriales_Halobacteriaceae_Halorubrum_sp._A07HR60:0.241118):0.03699327[44]):0.019011527[26],(((Archaea_Euryarchaeota_Halobacteria_Halobacteriales_Halobacteriaceae_Halosarcina_pallida_JCM_14848:0.08136455,Archaea_Euryarchaeota_Halobacteria_Halobacteriales_Halobacteriaceae_Halogeometricum_borinquense_DSM_11551_chromosome:0.031866852):0.064283155[100],Archaea_Euryarchaeota_Halobacteria_Halobacteriales_Halobacteriaceae_Haloquadratum_walsbyi_HBSQ001_DSM_16790:0.20702678):0.032534175[59],(Archaea_Euryarchaeota_Halobacteria_Halobacteriales_Halobacteriaceae_Halogranum_salarium_B_1:0.15092242,Archaea_Euryarchaeota_Halobacteria_Halobacteriales_Halobacteriaceae_Haloferax_mediterranei_R_4_ATCC_33500:0.10940429):0.029196244[60]):0.05078154[74]):0.023028024[46]):0.039937854[15],((((Archaea_Euryarchaeota_Halobacteria_Halobacteriales_Halobacteriaceae_Halosimplex_carlsbadense_2_9_1:0.12742813,Archaea_Euryarchaeota_Halobacteria_Halobacteriales_Halobacteriaceae_Haloarcula_marismortui_ATCC_43049:0.15475516):0.06820292[97],Archaea_Euryarchaeota_Halobacteria_Halobacteriales_Halobacteriaceae_Halomicrobium_mukohataei_DSM_12286:0.10025754):0.028853543[58],(Archaea_uncultured_halophilic_archaeon_J07ABHX64:0.30275515,Archaea_Euryarchaeota_Halobacteria_Halobacteriales_Halobacteriaceae_Halorhabdus_utahensis_DSM_12940:0.12086758):0.030052861[74]):0.048308976[71],(Archaea_Euryarchaeota_Halobacteria_Halobacteriales_Halobacteriaceae_Halococcus_saccharolyticus_DSM_5350:0.20620291,Archaea_Euryarchaeota_Halobacteria_Halobacteriales_Halobacteriaceae_Natronomonas_pharaonis_Gabara_DSM_2160:0.17388156):0.032503176[9]):0.037732527[13]):0.04336624[51],Archaea_Euryarchaeota_Halobacteria_Halobacteriales_Halobacteriaceae_Halobacterium_sp._NRC_1:0.1800865):0.49451065[100],(((((((((Archaea_Euryarchaeota_Methanomicrobia_Methanosarcinales_Methanosarcinaceae_Methanohalobium_evestigatum_Z_7303_chromosome:0.28417656,Archaea_Euryarchaeota_Methanomicrobia_Methanosarcinales_Methanosarcinaceae_Methanococcoides_burtonii_DSM_6242:0.1609483):0.03522398[38],Archaea_Euryarchaeota_Methanomicrobia_Methanosarcinales_Methanosarcinaceae_Methanohalophilus_mahii_DSM_5219_chromosome:0.24997802):0.029950188[37],Archaea_Euryarchaeota_Methanomicrobia_Methanosarcinales_Methanosarcinaceae_Methanosalsum_zhilinae_WeN5_DSM_404017:0.19898863):0.032396026[63],(Archaea_Euryarchaeota_Methanomicrobia_Methanosarcinales_Methanosarcinaceae_Methanolobus_psychrophilus_R15:0.1810827,Archaea_Euryarchaeota_Methanomicrobia_Methanosarcinales_Methanosarcinaceae_Methanomethylovorans_hollandica_DSM_15978:0.15214899):0.058952484[95]):0.051516235[83],Archaea_Euryarchaeota_Methanomicrobia_Methanosarcinales_Methanosarcinaceae_Methanosarcina_barkeri_Fusaro_DSM_804:0.24472167):0.12949716[100],Archaea_Euryarchaeota_Methanomicrobia_Methanosarcinales_uncultured_Methanosarcinales_sp._ANME_2D_ANME_V10:0.33993405):0.064552166[84],Archaea_Euryarchaeota_Methanomicrobia_Methanosarcinales_Methermicoccaceae_Methermicoccus_shengliensis_DSM_18856:0.38564023):0.067025684[88],Archaea_Euryarchaeota_Methanomicrobia_Methanosarcinales_Methanosaetaceae_Methanosaeta_thermophila_PT:0.3840017):0.049608253[60],(Archaea_Euryarchaeota_Methanomicrobia_Methanocellales_Methanocellaceae_Methanocella_sp._RC_I_Manual_curation_by_Zhe_Lv:0.39611548,Archaea_Euryarchaeota_Methanomicrobia_Methanocellales_Methanoflorens_stordalenmirensis_Draft_v4.3.2:0.46009782):0.067050844[56]):0.04531788[53]):0.049228426[53],(((((Archaea_Euryarchaeota_Methanomicrobia_Methanomicrobiales_Methanoregulaceae_Candidatus_Methanoregula_boonei_6A8:0.25384015,Archaea_Euryarchaeota_Methanomicrobia_Methanomicrobiales_Methanoregulaceae_Candidatus_Methanosphaerula_palustris_E1_9c:0.23299308):0.03223585[53],Archaea_Euryarchaeota_Methanomicrobia_Methanomicrobiales_Methanoregulaceae_Methanolinea_tarda_NOBI_1:0.31776664):0.054644946[90],Archaea_Euryarchaeota_Methanomicrobia_Methanomicrobiales_Methanospirillaceae_Methanospirillum_hungatei_JF_1:0.30797318):0.049192525[46],(Archaea_Euryarchaeota_Methanomicrobia_Methanomicrobiales_Methanocorpusculaceae_Methanocorpusculum_labreanum_Z:0.43460625,Archaea_Euryarchaeota_Methanomicrobia_Methanomicrobiales_Methanomicrobiaceae_Methanofollis_liminatans_GKZPZ_DSM_4140:0.2327325):0.07326351[83]):0.030499619[28],((Archaea_Euryarchaeota_Methanomicrobia_Methanomicrobiales_Methanomicrobiaceae_Methanomicrobium_mobile_BP_DSM_1539:0.22403213,Archaea_Euryarchaeota_Methanomicrobia_Methanomicrobiales_Methanomicrobiaceae_Methanoplanus_petrolearius_DSM_11571_chromosome:0.18371454):0.12158236[100],Archaea_Euryarchaeota_Methanomicrobia_Methanomicrobiales_Methanomicrobiaceae_Methanoculleus_bourgensis_MS2:0.23778977):0.039116208[63]):0.27555022[100]):0.12934469[100],(Archaea_Euryarchaeota_Archaeoglobi_Archaeoglobales_Archaeoglobaceae_Archaeoglobus_fulgidus_DSM_8774:0.23017381,Archaea_Euryarchaeota_Archaeoglobi_Archaeoglobales_Archaeoglobaceae_Ferroglobus_placidus_DSM_10642_chromosome:0.20588602):0.3132287[100]):0.070752[97],(((((((((Euryarchaeota_archaeon_RBG_19FT_COMBO_69_17:0.20355356,Euryarchaeota_archaeon_RBG_16_67_27:0.14788415):0.03559932[51],Euryarchaeota_archaeon_RBG_16_68_13:0.10763388):0.1578513[100],Euryarchaeota_archaeon_RBG_16_68_12:0.2608672):0.17989433[100],Euryarchaeota_archaeon_RBG_19FT_COMBO_56_21:0.436164):0.07540611[84],(Archaea_Euryarchaeota_Thermoplasmata_Thermoplasmatales_Thermoplasmatales_archaeon_BRNA1:0.4611817,Archaea_Euryarchaeota_Methanomicrobia_unclassified_Methanomicrobia_Candidatus_Methanomassiliicoccus_intestinalis_Issoire_Mx1:0.2695316):0.12190136[100]):0.04759979[83],(Archaea_Euryarchaeota_unclassified_Euryarchaeota_Marine_Group_II_uncultured_marine_group_II_euryarchaeote:0.75223976,Archaea_Thaumarchaeota_unclassified_Thaumarchaeota_Marine_Group_I_Marine_Group_III_euryarchaeote_sp._SCGC_AAA288_E19:0.6448605):0.17131734[97]):0.057073135[71],CG01_land_8_20_14_3_00_Euryarchaeota_38_12_curated:0.5134159):0.063998826[50],((Archaea_Euryarchaeota_RBG_13_Euryarchaeota_31_8:0.05869992,Euryarchaeota_archaeon_RBG_13_31_8:0.045604203):0.34623855[100],Archaea_Euryarchaeota_Thermoplasmata_Thermoplasmatales_Thermoplasmatales_archaeon_SCGC_AB_539_C06:0.3325312):0.2729217[100]):0.072708406[97],(((Archaea_Euryarchaeota_Thermoplasmata_Thermoplasmatales_Ferroplasmaceae_Ferroplasma_acidarmanus_Fer1:0.3206298,Archaea_Euryarchaeota_Thermoplasmata_Thermoplasmatales_Picrophilaceae_Picrophilus_torridus_DSM_9790:0.25748193):0.15092608[100],Archaea_Euryarchaeota_Thermoplasmata_Thermoplasmatales_Thermoplasmataceae_Thermoplasma_acidophilum_DSM_1728:0.3225839):0.41062284[100],Archaea_Euryarchaeota_unclassified_Euryarchaeota_Aciduliprofundum_boonei_T469_chromosome:0.36281):0.12693137[100]):0.1509875[100]):0.06254146[78],(((((((Archaea_Euryarchaeota_Methanobacteria_Methanobacteriales_Methanobacteriaceae_Methanosphaera_stadtmanae_DSM_3091:0.26041353,Archaea_Euryarchaeota_Methanobacteria_Methanobacteriales_Methanobacteriaceae_Methanobrevibacter_smithii_ATCC_35061:0.290444):0.059667066[91],Archaea_Euryarchaeota_Methanobacteria_Methanobacteriales_Methanobacteriaceae_Methanobacterium_sp._SWAN_1_chromosome:0.2118324):0.07878524[82],Archaea_Euryarchaeota_Methanobacteria_Methanobacteriales_Methanobacteriaceae_Methanothermobacter_thermautotrophicus_Delta_H:0.16158395):0.11911059[100],Archaea_Euryarchaeota_Methanobacteria_Methanobacteriales_Methanothermaceae_Methanothermus_fervidus_DSM_2088_chromosome:0.22285578):0.19755179[100],((Archaea_SAGMEG_45:0.36127874,Archaea_SAGMEG_N21:0.27256918):0.067296654[45],CG08_land_8_20_14_0_20_Hadesarchaea_51_8_curated:0.34574616):0.25387275[100]):0.054087445[38],((((Archaea_Euryarchaeota_Thermococci_Thermococcales_Thermococcaceae_Pyrococcus_furiosus_DSM_3638:0.097908415,Archaea_Euryarchaeota_Thermococci_Thermococcales_Thermococcaceae_Thermococcus_kodakarensis_KOD1:0.16540793):0.04122959[64],Archaea_Euryarchaeota_Thermococci_Thermococcales_Thermococcaceae_Palaeococcus_pacificus_DY20341:0.1730751):0.3108806[100],((Archaea_Euryarchaeota_Methanococci_Methanococcales_Methanococcaceae_Methanothermococcus_okinawensis_IH1_chromosome:0.1663603,Archaea_Euryarchaeota_Methanococci_Methanococcales_Methanococcaceae_Methanococcus_maripaludis_S2:0.22562027):0.12645872[100],(Archaea_Euryarchaeota_Methanococci_Methanococcales_Methanocaldococcaceae_Methanotorris_igneus_Kol_5_chromosome:0.09845247,Archaea_Euryarchaeota_Methanococci_Methanococcales_Methanocaldococcaceae_Methanocaldococcus_jannaschii_DSM_2661:0.21052504):0.06371172[65]):0.27652764[100]):0.08269305[94],Archaea_Euryarchaeota_Methanopyri_Methanopyrales_Methanopyraceae_Methanopyrus_kandleri_AV19:0.48295018):0.040347908[38]):0.04904671[61],Archaea_CP_Z7ME43_WOR_bin_DG_70:0.74996495):0.030992853[46]):0.043222036[38]):0.10252464[98],(((((((CG1_02_FULL_Micrarchaeota_55_41_curated:0.49304178,CG1_02_FULL_Micrarchaeota_60_51_curated:0.42528293):0.1359224[100],(CG10_big_fil_rev_8_21_14_0_10_Micraarchaeota_59_7_curated:0.06660019,CG08_land_8_20_14_0_20_Micraarchaeota_59_11_curated:0.060613446):0.38848248[100]):0.07283871[79],CG1_02_FULL_Micrarchaeota_51_15_curated:0.46122926):0.06941163[67],CG1_02_FULL_Micrarchaeota_55_22_curated:0.5929417):0.30053067[100],(((CG1_02_FULL_Micrarchaeota_47_40_curated:0.47826618,CG1_02_FULL_Micrarchaeota_49_24_curated:0.7260823):0.085445866[45],CG10_big_fil_rev_8_21_14_0_10_Micrarchaeota_45_29_curated:0.5528858):0.20927614[100],Archaea_Parvarchaeota_ARMAN_Candidatus_Micrarchaeum_acidiphilum_ARMAN2:0.97516006):0.1060523[99]):0.19477229[99],(((((Archaea_Diapherotrites_candidate_division_DUSEL3_archaeon_SCGC_AAA011_E11_DUSEL_001_206:0.2495543,CG11_big_fil_rev_8_21_14_0_20_Diapherotrites_37_9_curated:0.37915993):0.19801979[100],Archaea_DPANN_Diapherotrites_AR10_gwc2_scaffold_150:0.347042):0.071961746[67],(Archaea_DPANN_Diapherotrites_AR21_gwc2_scaffold_17919:0.44752622,CG10_big_fil_rev_8_21_14_0_10_Diapherotrites_31_34_curated:0.4401672):0.056966376[49]):0.10328688[64],CG08_land_8_20_14_0_20_Diapherotrites_34_12_curated:0.7070478):0.1300325[99],(CG09_land_8_20_14_0_10_Diapherotrites_32_12_curated:0.6158939,CG08_land_8_20_14_0_20_Diapherotrites_30_16_curated:0.6428629):0.3667154[100]):0.19785358[100]):0.078806244[41],(((CG_4_9_14_0_8_um_filter_Altiarchaeum_SM1_32_206_curated:0.04385577,Archaea_Euryarchaeota_Altiarchaeales_Altiarchaeum_hamiconexum:0.035634506):0.15900597[100],Archaea_Euryarchaeota_Altiarchaeales_Altiarchaeum_BJP_IG2157_Altiarchaeum_SM1_33_3500:0.15670909):0.74922335[100],(Archaea_Euryarchaeota_Altiarchaeales_Altiarchaeum_IMC4:0.40639448,Archaea_Unknown_DPANN_WOR_bin_SMTZ1_59:0.50591725):0.23911741[100]):0.17970666[99]):0.055530727[19]):0.05717177[25],((((((((((((((CG11_big_fil_rev_8_21_14_0_20_Pacearchaeota_30_13_curated:0.016709412,Archaea_DPANN_Pacearchaeota_AR1_gwc2_scaffold_2477:0.029388372):0.13623527[100],CG_4_9_14_0_2_um_filter_Pacearchaeota_30_8_curated:0.15571736):0.15993087[100],CG10_big_fil_rev_8_21_14_0_10_Pacearchaeota_32_42_curated:0.26444313):0.13585603[100],Archaea_DPANN_Pacearchaeota_AR13_gwb2_scaffold_657:0.31064287):0.06106812[52],((CG10_big_fil_rev_8_21_14_0_10_Pacearchaeota_34_12_curated:0.35102606,Candidatus_Pacearchaeota_archaeon_RBG_13_33_26:0.24091816):0.05871421[74],Candidatus_Pacearchaeota_archaeon_RBG_16_35_8:0.31318864):0.04974705[64]):0.06052441[90],(Archaea_DPANN_Pacearchaeota_AR19_gwa2_scaffold_250:0.29754254,CG10_big_fil_rev_8_21_14_0_10_Pacearchaeota_32_14_curated:0.38650957):0.096882924[95]):0.120222375[100],((((((CG1_02_SUB10_Pacearchaeota_32_132_curated:0.32487628,CG1_02_FULL_Pacearchaeota_35_32_curated:0.2938154):0.07075433[77],CG1_02_FULL_Pacearchaeota_39_14_curated:0.37647644):0.07051734[73],CG10_big_fil_rev_8_21_14_0_10_Pacearchaeota_34_76_curated:0.41996583):0.10760778[99],CG10_big_fil_rev_8_21_14_0_10_Pacearchaeota_31_24_curated:0.46317804):0.14601618[100],(CG10_big_fil_rev_8_21_14_0_10_Pacearchaeota_31_9_curated:0.4010996,CG10_big_fil_rev_8_21_14_0_10_Pacearchaeota_30_48_curated:0.37300828):0.1616914[100]):0.07533179[83],((Archaea_DPANN_Pacearchaeota_RBG_13_Pacearchaeota_36_9:0.006982642,Candidatus_Pacearchaeota_archaeon_RBG_13_36_9:0.022608308):0.49311957[100],CG10_big_fil_rev_8_21_14_0_10_Pacearchaeota_35_13_curated:0.55671763):0.09734691[71]):0.049617928[46]):0.1634243[97],CG06_land_8_20_14_3_00_150_Pacearchaeota_35_12_curated:0.65474164):0.089172356[81],CG_4_9_14_3_um_filter_150_Pacearchaeota_31_7_curated:0.635166):0.07427084[87],Archaea_DPANN_Pacearchaeota_AR6_gwa2_scaffold_10207:0.70839):0.22933117[100],Archaea_Euryarchaeota_Euryarchaeota_archaeon_SCGC_AC_312_F18:0.90899116):0.08169719[17],(((((((((Archaea_CP_DHVE_6_WOR_bin_SMTZ_69:0.16428043,Archaea_CP_DHVE_6_WOR_bin_DG_71_5:0.1303487):0.2093043[100],Archaea_CP_DHVE_6_WOR_bin_SMTZ_00:0.32084027):0.11462479[89],Archaea_CP_DHVE_6_WOR_bin_DG_71:0.46110347):0.086273685[51],(CG10_big_fil_rev_8_21_14_0_10_Woesearchaeota_32_9_curated:0.4728746,Archaea_CP_DHVE_6_WOR_bin_SMTZ_78:0.4768938):0.18143497[58]):0.06262723[42],Archaea_DPANN_Woesearchaeota_AR11_gwa2_scaffold_3980:0.51422775):0.051102687[17],((((CG1_02_FULL_Woesearchaeota_57_44_curated:0.6479926,Archaea_DPANN_Woesearchaeota_AR3_gwa2_scaffold_210:0.4030161):0.07850941[24],CG08_land_8_20_14_0_20_Woesearchaeota_47_9_curated:0.66969573):0.052174434[4],((Archaea_DPANN_Woesearchaeota_AR16_gwa2_scaffold_1808:0.53358334,CG10_big_fil_rev_8_21_14_0_10_Woesearchaeota_44_13_curated:0.37912434):0.0928399[79],(Archaea_DPANN_Woesearchaeota_AR15_gwa2_scaffold_65:0.58046347,CG07_land_8_20_14_0_80_Woesearchaeota_44_23_curated:0.55969065):0.08830828[48]):0.046041247[9]):0.041588824[2],((Archaea_DPANN_Woesearchaeota_RBG_13_Woesearchaeota_36_6:0.53686666,CG10_big_fil_rev_8_21_14_0_10_Woesearchaeota_33_12_curated:0.3799914):0.06404766[17],CG11_big_fil_rev_8_21_14_0_20_Woesearchaeota_43_8_curated:0.562245):0.045738176[1]):0.031793524[2]):0.03976008[7],((CG10_big_fil_rev_8_21_14_0_10_Woesearchaeota_37_12_curated:0.4227846,CG10_big_fil_rev_8_21_14_0_10_Woesearchaeota_30_7_curated:0.45382503):0.16295558[100],(CG_4_10_14_0_8_um_filter_cor_Woesearchaeota_47_5_curated:0.49913976,Archaea_DPANN_Woesearchaeota_AR4_gwa2_scaffold_135:0.6011833):0.084784254[32]):0.06562491[28]):0.04680404[13],((((CG10_big_fil_rev_8_21_14_0_10_Woesearchaeota_45_16_curated:0.33029076,CG10_big_fil_rev_8_21_14_0_10_Woesearchaeota_32_24_curated:0.33553553):0.05160331[46],CG10_big_fil_rev_8_21_14_0_10_Woesearchaeota_36_11_curated:0.30195776):0.042029306[45],CG_4_10_14_0_2_um_filter_Woesearchaeota_33_13_curated:0.2884441):0.06328837[51],Archaea_DPANN_Woesearchaeota_AR9_gwa2_scaffold_1018:0.33949217):0.358552[100]):0.08826447[94],((((Archaea_Nanoarchaeota_candidate_division_DUSEL4_archaeon_SCGC_AAA011_L22_Combined_Assembly_DUSEL4_1__DUSEL4:0.022913765,Archaea_Nanoarchaeota_candidate_division_DUSEL4_archaeon_SCGC_AAA011_G17_DUSEL_001_198:0.06548136):0.53715545[100],Archaea_DPANN_Woesearchaeota_AR20_gwa2_scaffold_32:0.5411981):0.071633406[6],(Archaea_DPANN_Woesearchaeota_AR17_gwa2_scaffold_2520:0.5452676,Archaea_DPANN_Woesearchaeota_AR18_gwa2_scaffold_1772:0.67640686):0.11075058[53]):0.033161998[6],Archaea_Nanoarchaeota_candidate_division_DUSEL4_archaeon_SCGC_AAA011_L15_DUSEL_001_208:0.65833133):0.039072413[27]):0.08003225[42]):0.057588413[49],(CG_4_10_14_0_2_um_filter_Archaea_38_6_curated:0.9156424,CG10_big_fil_rev_8_21_14_0_10_Archaea_43_11_curated:0.6521129):0.16535935[65]):0.07030524[35],(((Archaea_unclassified_Candidatus_Nanobsidianus_stetteri_Final_anotation_based_on_arCOG:0.94272035,Archaea_Nanoarchaeota_Nanoarchaeum_equitans_Kin4_M:0.6642949):0.19455199[100],CG03_land_8_20_14_0_80_cor_Huberarchaea_31_114_curated:1.4294398):0.0809533[39],Archaea_Parvarchaeota_ARMAN_Candidatus_Parvarchaeum_acidophilus_ARMAN5:1.1154):0.099359326[29]):0.092549145[42]):0.050150756[11],(((((Archaea_CP_Micrarchaeota_WOR_bin_SMTZ_76:0.11219063,Archaea_CP_Micrarchaeota_WOR_bin_SMTZ_76_1:0.08999847):0.15281838[100],Archaea_CP_Micrarchaeota_WOR_bin_STMZ1_77:0.27945432):0.16293141[100],(Candidatus_Micrarchaeota_archaeon_RBG_16_49_10:0.39329487,CG15_BIG_FIL_POST_REV_8_21_14_020_Aenigmarchaeota_37_27_curated:0.40192518):0.10467747[96]):0.19039486[100],(Archaea_CP_Micrarchaeota_WOR_bin_DG_71_2:0.29651597,Candidatus_Micrarchaeota_archaeon_RBG_16_36_9:0.33097845):0.31232032[100]):0.06929125[68],Archaea_DPANN_Aenigmarchaeota_AR5_gwa2_scaffold_521:0.7820858):0.1124169[96]):0.110167935[18],((Archaea_Nanohaloarchaeota_Nanohaloarchaea_Candidatus_Haloredivivus_sp._G17:0.3470339,Archaea_Nanohaloarchaeota_Nanohaloarchaea_SW_7_Nanohaloarchaea_43_15:0.26651922):0.13973586[100],Archaea_Nanohaloarchaeota_Nanohaloarchaea_uncultured_halophilic_archaeon_J0756AB_J07NFR56:0.41481543):0.5553253[100]):0.08683838);
