# Supplementary material for: Differential depth distribution of microbial function and putative symbionts through sediment-hosted aquifers in the deep terrestrial subsurface
Source: Nat Microbiol. 2018 Jan 29;3(3):328–36. doi: 10.1038/s41564-017-0098-y (PMC6792436; doi:10.1038/s41564-017-0098-y)
Supplement: Supplementary file 5 — Sample overview. All samples had a read length, or were trimmed to a read length, of 150 bp. [file 41564_2017_98_MOESM5_ESM.xlsx]

## Sheet: Suppl Table 1
Sample	Year	Month	Day	Filter | µm	Library construction	Sequencing technology	High quality reads	Used for	SRA Accession
CG_4_10_14_0.2_um_filter	2014	April	10	0.2	Nextera	HiSeq 2500	85912130	genome reconstruction	SRS2154032
CG_4_10_14_0.8_um_filter	2014	April	10	0.8	TruSeq library	HiSeq 2500	150658792	genome reconstruction	SRS2647895
CG_4_10_14_3_um_filter	2014	April	10	3	TruSeq library	HiSeq 2000	185064436	genome reconstruction	SRS2154028
CG_4_8_14_3_um_filter	2014	April	8	3	Nextera	HiSeq 2500	83747666	genome reconstruction	SRS2154024
CG_4_9_14_0.2_um_filter	2014	April	9	0.2	Nextera	HiSeq 2500	80202764	genome reconstruction	SRS2154027
CG_4_9_14_0.8_um_filter	2014	April	9	0.8	Nextera	HiSeq 2500	67338020	genome reconstruction	SRS2154031
CG_4_9_14_3_um_filter_150	2014	April	9	3	TruSeq library	HiSeq 2500	259751956	genome reconstruction	SRS2154029
CG01_land_8_20_14_3.00	2014	August	20	3	TruSeq library	HiSeq 2000	75618348	genome reconstruction	SRS2647894
CG02_land_8_20_14_3.00_150	2014	August	20	3	TruSeq library	HiSeq 2500	111280428	genome reconstruction	SRS2647901
CG03_land_8_20_14_0.80	2014	August	20	8	TruSeq library	HiSeq 2000	73870138	genome reconstruction	SRS2647896
CG04_land_8_20_14_0.20	2014	August	20	0.2	Nextera	HiSeq 2500	94224198	differential coverage binning	SRS2647903
CG05_land_8_20_14_0.10	2014	August	20	0.2	TruSeq library	HiSeq 2000	66225398	differential coverage binning	SRS2647902
CG06_land_8_20_14_3.00_150	2014	August	20	3	TruSeq library	HiSeq 2500	117562518	genome reconstruction	SRS2647904
CG07_land_8_20_14_0.80	2014	August	20	8	TruSeq library	HiSeq 2500	133900964	genome reconstruction	SRS2114337
CG08_land_8_20_14_0.20	2014	August	20	2	TruSeq library	HiSeq 2500	140790262	genome reconstruction	SRS2114335
CG09_land_8_20_14_0.10	2014	August	20	1	TruSeq library	HiSeq 2000	76800204	genome reconstruction	SRS2647915
CG10_big_fil_rev_8_21_14_0.10	2014	August	21	1	TruSeq library	HiSeq 2500	112863102	genome reconstruction	SRS2647932
CG11_big_fil_rev_8_21_14_0.20	2014	August	21	2	TruSeq library	HiSeq 2500	102292112	genome reconstruction	SRS2647928
CG12_big_fil_rev_8_21_14_0.65	2014	August	21	0.65	TruSeq library	HiSeq 2500	118199202	genome reconstruction	SRS2647933
CG13_big_fil_rev_8_21_14_2.50	2014	August	21	2.5	TruSeq library	HiSeq 2500	119086312	genome reconstruction	SRS2647930
CG14_big_fil_post_rev_8_21_14_0.10	2014	August	21	1	Nextera	HiSeq 2500	96147648	genome reconstruction	SRS2647929
CG15_big_fil_post_rev_8_21_14_0.20	2014	August	21	2	TruSeq library	HiSeq 2500	138744978	genome reconstruction	SRS2114364
CG17_big_fil_post_rev_8_21_14_2.50	2014	August	21	2.5	TruSeq library	HiSeq 2500	130558970	genome reconstruction	SRS2648718
CG18_big_fil_WC_8_21_14_2.50	2014	August	21	2.5	TruSeq library	HiSeq 2500	83026202	genome reconstruction	SRS2648719
CG19_WC_8_21_14_NA_150	2014	August	21	particulates	TruSeq library	HiSeq 2500	152533762	differential coverage binning	SRS2648722
CG22_combo_CG10-13_8_21_14_all	2014	August	21	pooled	TruSeq library	HiSeq 2500	154603302	genome reconstruction	SRS2648721
CG23_combo_of_CG06-09_8_20_14_all	2014	August	20	pooled	TruSeq library	HiSeq 2500	162467582	genome reconstruction	SRS2665425
CG01*	2015	May	24	0.1	amplified TruSeq library	HiSeq 2500	158724786	community tracking	SRS2524913
CG02	2015	May	25	0.1	TruSeq library	HiSeq 2500	126399820	community tracking	SRS2524943
CG03	2015	May	25	0.1	TruSeq library	HiSeq 2500	148519868	community tracking	SRS2524942
CG04	2015	May	25	0.1	TruSeq library	HiSeq 2500	159515414	community tracking	SRS2524959
CG05	2015	May	25	0.1	TruSeq library	HiSeq 2500	139431686	community tracking	SRS2524997
CG06	2015	May	26	0.1	TruSeq library	HiSeq 2500	75784052	community tracking	SRS2524958
CG07	2015	May	26	0.1	TruSeq library	HiSeq 2500	77564470	community tracking	SRS2524998
CG08	2015	May	26	0.1	TruSeq library	HiSeq 2500	72596002	community tracking	SRS2524996
CG09	2015	May	26	0.1	TruSeq library	HiSeq 2500	141949856	community tracking	SRS2525178
CG10	2015	May	26	0.1	TruSeq library	HiSeq 2500	139739536	community tracking	SRS2525213
CG11	2015	May	26	0.1	TruSeq library	HiSeq 2500	132856514	community tracking	SRS2525260
CG12	2015	May	27	0.1	TruSeq library	HiSeq 2500	125402350	community tracking	SRS2525262
CG13	2015	May	27	0.1	TruSeq library	HiSeq 2500	116979694	community tracking	SRS2525263
CG14	2015	May	27	0.1	TruSeq library	HiSeq 2500	133585488	community tracking	SRS2525370
CG15	2015	May	27	0.1	TruSeq library	HiSeq 2500	145909608	community tracking	SRS2525432
CG16	2015	May	27	0.1	TruSeq library	HiSeq 2500	145007044	community tracking	SRS2525532
CG17	2015	May	27	0.1	TruSeq library	HiSeq 2500	140900340	community tracking	SRS2525582
CG18	2015	May	28	0.1	TruSeq library	HiSeq 2500	130953368	community tracking	SRS2525587
CG19	2015	May	28	0.1	TruSeq library	HiSeq 2500	116998126	community tracking	SRS2525664
CG20	2015	May	28	0.1	TruSeq library	HiSeq 2500	127422442	community tracking	SRS2525665
CG21	2015	May	28	0.1	TruSeq library	HiSeq 2500	133023212	community tracking	SRS2525667
CG22	2015	May	28	0.1	TruSeq library	HiSeq 2500	158067834	community tracking	SRS2525670
CG23	2015	May	29	0.1	TruSeq library	HiSeq 2500	116976300	community tracking	SRS2525668
CG24	2015	May	29	0.1	TruSeq library	HiSeq 2500	135834118	community tracking	SRS2525671
CG25	2015	May	29	0.1	TruSeq library	HiSeq 2500	149838108	community tracking	SRS2525666
*this sample was not used for community statistics as it was an amplified library
