# Supplementary material for: Differential depth distribution of microbial function and putative symbionts through sediment-hosted aquifers in the deep terrestrial subsurface
Source: Nat Microbiol. 2018 Jan 29;3(3):328–36. doi: 10.1038/s41564-017-0098-y (PMC6792436; doi:10.1038/s41564-017-0098-y)
Supplement: Supplementary file 6 — Genome completeness of 983 genomes from metagenomes and 183 single-cell genomes based on 51 bacterial single-copy genes and 38 archaeal single-copy genes. [file 41564_2017_98_MOESM6_ESM.xlsx]

## Sheet: Genomes from Metagenomes
	Bacterial Single Copy Genes (bSCGs)
organism_name	ribosomal protein S10	Histidyl tRNA synthetase	Phenylalanyl tRNA synthetase alpha	Preprotein translocase subunit SecY	Valyl tRNA synthetase	gyrA	leucyl tRNA synthetase	recA	ribosomal protein L1	ribosomal protein L11	ribosomal protein L13	ribosomal protein L14	ribosomal protein L15	ribosomal protein L16 L10E	ribosomal protein L18	ribosomal protein L2	ribosomal protein L22	ribosomal protein L3	ribosomal protein L4	ribosomal protein L5	ribosomal protein L6P L9E	ribosomal protein S11	ribosomal protein S13	ribosomal protein S17	ribosomal protein S19	ribosomal protein S2	ribosomal protein S3	ribosomal protein S4	ribosomal protein S7	ribosomal protein S8	ribosomal protein S9	aspartyl tRNA synthetase	arginyl tRNA synthetase	alanyl tRNA synthetase	ribosomal protein L10	ribosomal protein L17	ribosomal protein L19	ribosomal protein L20	ribosomal protein L21	ribosomal protein L23	ribosomal protein L24	ribosomal protein L27	ribosomal protein L29	ribosomal protein L30	ribosomal protein S5	ribosomal protein S6	ribosomal protein S12	ribosomal protein S15	ribosomal protein S16
CG01_land_8_20_14_3_00_Euryarchaeota_38_12_curated	1	1	1	0	2	0	1	0	0	1	0	1	0	0	0	1	0	1	0	1	1	1	0	0	1	1	1	1	0	0	1	1	1	1	0	0	0	0	0	1	1	0	0	0	1	0	0	0	0
CG01_land_8_20_14_3_00_Aenigmarchaeota_37_9_curated	1	1	1	0	1	0	1	0	0	1	0	1	0	1	0	1	0	1	0	0	0	0	0	1	1	0	1	1	1	1	1	1	0	3	0	0	0	0	0	1	0	0	1	0	1	0	0	0	0
CG01_land_8_20_14_3_00_Nealsonbacteria_OD1_12_curated	1	1	1	1	1	1	2	1	0	0	1	1	1	1	1	1	1	1	1	1	1	1	1	1	1	1	1	1	1	1	1	0	1	1	1	1	0	1	1	1	1	0	0	0	1	1	1	1	1
CG01_land_8_20_14_3_00_Sulfurimonas_36_23_curated	1	1	1	1	1	1	1	1	1	1	1	1	1	1	1	1	1	1	1	1	1	1	1	1	1	1	1	1	1	1	1	1	1	1	1	1	1	1	1	0	1	1	0	0	1	1	1	1	1
CG01_land_8_20_14_3_00_Nitrospira_44_22_curated	1	1	1	1	1	1	1	1	1	1	1	1	1	1	1	1	1	1	1	1	1	1	1	1	1	1	1	1	1	1	1	1	1	1	1	1	1	1	1	1	1	1	1	0	1	1	1	1	1
CG01_land_8_20_14_3_00_Ratteibacteria_40_19_curated	1	1	1	1	1	1	1	1	1	1	1	1	1	1	1	1	1	1	1	1	1	1	1	1	1	0	1	1	1	1	1	1	1	1	1	1	1	1	1	1	1	1	0	0	1	1	1	1	1
CG01_land_8_20_14_3_00_Roizmanbacteria_OP11_33_9_curated	1	0	1	1	1	1	1	1	0	0	1	1	1	1	1	1	1	1	1	1	1	1	1	1	1	1	1	1	1	1	1	0	0	1	0	1	0	0	0	1	1	1	0	0	1	1	1	1	1
CG02_land_8_20_14_3_00_150_Nealsonbacteria_OD1_34_20_curated	1	1	1	1	1	1	1	1	0	1	1	1	1	1	1	1	1	1	1	1	1	1	1	1	1	1	1	1	1	1	1	1	1	1	1	1	1	1	1	1	1	1	1	0	1	0	1	0	1
CG02_land_8_20_14_3_00_150_Nealsonbacteria_OD1_37_10_curated	1	1	1	1	0	1	1	1	0	1	1	1	1	1	1	1	1	1	1	1	1	1	1	1	1	0	1	1	1	1	1	0	0	1	1	1	0	1	0	1	1	1	0	0	1	0	1	1	1
CG02_land_8_20_14_3_00_150_Nealsonbacteria_OD1_40_11_curated	1	1	0	0	1	1	1	1	0	1	0	1	0	1	1	1	1	1	1	1	1	0	0	1	1	1	1	0	1	1	0	2	1	1	1	0	1	2	1	1	1	1	1	0	1	0	1	0	1
CG02_land_8_20_14_3_00_150_Omnitrophica_42_8_curated	1	1	1	1	1	1	0	1	1	1	0	1	1	1	1	1	1	1	1	1	1	1	1	1	1	1	1	1	1	1	0	2	1	1	1	0	1	0	1	1	1	1	1	0	1	2	1	1	1
CG02_land_8_20_14_3_00_150_Bacteroidetes_31_25_curated	1	1	1	1	1	1	1	1	1	1	1	1	1	1	1	1	1	1	1	0	1	1	1	1	1	1	1	0	1	1	1	1	0	1	0	1	1	1	1	1	1	1	0	0	1	1	0	1	1
CG02_land_8_20_14_3_00_150_Caldiserica_36_38_curated	1	0	1	1	1	1	1	1	1	1	1	1	1	1	1	1	1	1	1	1	1	1	1	1	1	1	1	1	1	1	1	1	0	2	1	1	1	0	1	1	1	1	1	0	1	1	1	0	1
CG02_land_8_20_14_3_00_150_Huberarchaea_31_209_curated	0	1	1	0	1	1	1	0	0	0	0	1	0	0	0	1	0	0	0	0	0	0	0	1	1	0	1	1	1	1	0	1	1	1	0	0	0	0	0	0	0	0	0	0	1	0	0	0	0
CG02_land_8_20_14_3_00_150_Gribaldobacteria_41_15_curated	2	1	0	1	1	1	1	1	0	0	1	1	1	1	1	1	1	2	1	1	1	1	1	1	1	1	1	0	1	1	1	0	1	1	1	0	0	1	1	1	1	1	0	0	1	0	1	1	0
CG02_land_8_20_14_3_00_150_Desantisbacteria_49_13_curated	1	1	1	1	1	1	1	1	1	1	1	1	1	1	1	1	1	1	1	1	1	1	1	1	1	1	1	1	1	1	1	1	1	1	1	1	1	1	1	1	1	1	1	0	1	1	1	1	1
CG02_land_8_20_14_3_00_150_Sulfurimonas_36_67_curated	1	1	1	1	1	1	1	1	1	1	1	1	1	1	1	1	1	1	1	1	1	1	1	1	1	1	1	1	1	1	1	1	1	1	1	1	1	1	1	0	1	1	0	0	1	1	1	1	1
CG02_land_8_20_14_3_00_150_Falkowbacteria_OD1_36_14_curated	1	1	1	1	2	1	1	1	1	1	1	1	1	1	1	1	1	1	1	1	1	1	1	1	1	1	1	1	1	1	1	1	0	1	1	1	1	1	1	1	1	1	0	0	1	1	1	1	1
CG02_land_8_20_14_3_00_150_Flavobacteriaceae_34_13_curated	1	1	1	1	1	1	1	1	1	1	1	1	1	1	1	1	1	1	1	1	1	1	1	1	1	1	1	1	1	1	1	2	1	1	1	1	1	1	1	1	1	1	1	1	1	1	1	1	1
CG02_land_8_20_14_3_00_150_Gallionellaceae_60_115_curated	1	1	1	1	1	1	1	1	1	1	0	1	1	1	1	1	1	1	1	1	1	1	1	1	1	0	1	0	1	1	0	0	1	1	1	0	0	1	1	1	1	1	1	1	1	0	1	1	0
CG02_land_8_20_14_3_00_150_Moisslbacteria_OD1_36_53_curated	1	1	1	1	1	2	1	0	1	1	1	1	0	1	1	1	1	1	1	1	1	1	1	1	1	1	1	1	1	1	1	1	1	1	1	1	0	1	0	1	1	1	0	0	1	0	1	1	1
CG02_land_8_20_14_3_00_150_Zetaproteobacteria_50_9_curated	1	1	1	1	1	1	1	1	1	1	1	1	1	1	1	1	1	1	1	1	2	1	1	1	1	1	1	1	1	1	1	1	1	1	1	1	1	1	1	1	1	1	1	1	1	1	1	1	1
CG02_land_8_20_14_3_00_150_Nitrospirae_41_53_curated	1	1	1	1	1	1	1	1	1	1	1	1	1	1	1	1	1	1	1	1	1	1	1	1	1	1	1	1	1	1	1	1	1	1	1	1	1	1	1	1	1	1	1	0	1	1	1	1	1
CG02_land_8_20_14_3_00_150_Elusimicrobia_37_13_curated	1	1	1	1	1	1	1	1	1	1	1	1	1	1	1	1	1	1	1	1	1	1	1	1	1	1	1	1	1	1	1	1	1	0	1	1	1	1	1	1	1	1	0	0	1	1	1	1	1
CG02_land_8_20_14_3_00_150_Roizmanbacteria_OP11_36_15_curated	1	1	1	1	1	1	1	1	0	1	1	1	0	1	1	1	1	1	1	1	1	1	1	1	1	1	1	1	1	1	1	1	0	1	1	1	1	1	1	1	1	1	0	0	1	1	1	1	1
CG02_land_8_20_14_3_00_150_Nitrospirae_44_33_curated	1	1	1	1	1	1	1	1	1	1	1	1	1	1	1	1	1	1	1	1	1	1	1	1	1	1	1	1	1	1	1	1	1	1	1	1	1	1	1	1	1	1	1	0	1	1	1	1	1
CG02_land_8_20_14_3_00_150_Portnoybacteria_OD1_45_8_curated	1	0	1	1	1	1	1	1	0	1	1	1	1	1	1	1	1	1	1	1	1	1	1	1	1	1	1	1	1	1	1	0	1	1	0	1	1	1	1	1	1	1	1	0	1	1	1	1	1
CG02_land_8_20_14_3_00_150_Xanthomonadales_62_12_curated	1	1	1	1	1	1	1	1	1	1	1	1	1	1	1	1	1	1	1	1	1	1	1	1	1	1	1	1	1	1	1	1	1	1	1	1	1	1	1	1	1	1	1	1	1	1	1	1	1
CG02_land_8_20_14_3_00_150_Wolfebacteria_OD1_37_12_curated	1	1	0	1	0	1	1	1	0	0	1	1	1	1	1	1	1	1	1	1	1	1	1	1	1	1	1	1	1	1	1	1	1	1	0	1	0	1	1	1	1	1	0	0	1	0	1	1	1
CG03_land_8_20_14_0_80_cor_Altiarchaeum_SM1_32_618_curated	0	1	1	0	2	1	0	0	0	1	0	1	0	0	0	0	0	0	0	0	0	0	1	0	0	0	1	1	0	0	0	1	1	1	0	0	0	0	0	1	0	0	0	0	1	0	0	0	0
CG03_land_8_20_14_0_80_cor_Nealsonbacteria_OD1_36_12_curated	1	1	2	1	0	1	0	1	0	0	1	1	1	1	1	1	1	1	1	1	1	1	1	1	1	1	1	1	0	1	1	1	0	1	0	1	0	0	0	1	1	1	1	0	1	0	0	1	1
CG03_land_8_20_14_0_80_cor_Shapirobacteria_OP11_40_19_curated	1	1	1	1	1	1	1	1	0	1	1	1	1	1	1	1	1	1	1	1	1	1	1	1	1	1	1	1	1	1	1	1	0	1	1	1	1	1	1	1	1	1	0	0	1	1	1	1	1
CG03_land_8_20_14_0_80_cor_Flavobacteriales_35_15_curated	1	1	1	1	1	1	1	1	1	1	1	1	1	1	1	1	1	1	1	1	1	1	1	1	1	1	1	1	1	1	1	1	1	1	1	1	1	1	1	1	1	1	1	1	1	1	1	1	1
CG03_land_8_20_14_0_80_cor_Elusimicrobia_50_18_curated	1	1	1	1	1	1	0	1	1	1	1	1	1	1	1	1	1	1	1	1	1	1	1	1	1	1	1	1	1	1	1	1	1	1	1	1	1	1	1	1	1	1	0	0	1	1	1	1	1
CG03_land_8_20_14_0_80_cor_Anaerolineae_58_20_curated	0	1	0	1	1	3	0	0	1	1	1	1	1	1	0	1	0	1	1	1	1	1	1	1	1	0	1	1	1	1	0	1	1	0	1	1	0	1	0	1	1	1	1	1	0	0	2	1	0
CG03_land_8_20_14_0_80_cor_Berkelbacteria_40_36_curated	1	1	1	1	1	1	1	1	1	1	1	1	1	1	1	1	1	1	1	1	1	1	1	0	1	1	1	1	1	1	1	1	1	1	1	1	1	1	0	1	1	1	0	0	1	0	1	1	1
CG03_land_8_20_14_0_80_cor_Huberarchaea_31_114_curated	0	1	1	0	1	1	1	0	0	0	0	1	0	0	0	1	0	0	0	0	0	0	0	1	1	0	1	1	1	1	0	1	1	1	0	0	0	0	0	0	0	0	0	0	1	0	0	0	0
CG03_land_8_20_14_0_80_cor_Gribaldobacteria_36_40_curated	1	1	0	1	0	1	1	1	0	1	0	1	1	1	1	1	1	1	1	1	1	1	1	1	1	1	1	1	1	1	0	1	1	1	0	0	1	1	0	1	1	1	1	0	1	0	1	0	1
CG03_land_8_20_14_0_80_cor_Sulfurimonas_36_25_curated	1	1	1	1	1	1	1	1	1	1	1	1	1	1	1	1	1	1	1	1	1	1	1	1	1	1	1	1	1	1	1	1	1	1	1	1	1	1	1	0	1	1	0	0	1	1	1	1	1
CG03_land_8_20_14_0_80_cor_CG_Hydro_01_62_28_curated	1	1	1	1	1	1	1	1	1	1	1	1	1	1	1	1	1	1	1	1	1	1	1	1	1	1	1	1	1	1	1	1	1	1	1	1	1	1	1	1	1	1	1	1	1	1	1	1	1
CG03_land_8_20_14_0_80_cor_Zetaproteobacteria_59_51_curated	1	1	1	1	1	1	1	1	1	1	1	1	1	1	1	1	1	1	1	1	1	1	1	1	1	1	1	1	1	1	1	1	1	1	1	1	1	1	1	1	1	1	1	1	1	1	1	1	1
CG03_land_8_20_14_0_80_cor_Shapirobacteria_OP11_35_14_curated	1	0	1	1	1	1	1	1	0	0	1	1	1	1	1	2	1	1	1	1	1	1	1	1	1	1	1	1	1	1	1	1	1	1	1	1	1	1	1	1	1	1	0	0	1	0	1	1	1
CG03_land_8_20_14_0_80_cor_Wolfebacteria_OD1_39_317_curated	2	0	1	2	1	1	1	1	0	1	1	1	1	1	1	1	1	1	1	1	1	1	1	1	1	0	1	1	1	1	1	0	0	1	1	1	0	0	1	1	1	1	0	0	1	0	1	1	0
CG03_land_8_20_14_0_80_cor_Deltaproteobacteria_45_14_curated	1	1	1	1	1	1	1	1	1	1	1	1	1	1	1	1	1	1	1	1	1	1	1	1	1	1	1	1	1	1	1	2	1	1	1	1	1	1	1	1	1	1	1	1	1	1	1	1	1
CG03_land_8_20_14_0_80_cor_Gallionellales_55_15_curated	1	1	1	1	0	1	1	1	1	1	1	1	0	1	1	1	1	1	1	1	1	1	1	1	1	0	1	1	1	1	1	1	1	1	1	1	1	1	1	1	1	1	1	1	1	1	1	1	1
CG03_land_8_20_14_0_80_cor_Roizmanbacteria_OP11_39_12_curated	1	1	1	1	1	3	2	1	0	1	1	1	0	1	1	1	1	1	1	1	1	0	0	1	1	1	1	1	1	1	0	1	0	1	0	1	1	1	1	1	1	1	0	0	1	1	1	1	1
CG03_land_8_20_14_0_80_cor_Roizmanbacteria_OP11_36_21_curated	1	1	1	1	1	1	1	1	0	1	1	1	0	1	1	1	1	1	1	1	1	1	1	1	1	1	1	1	1	1	1	1	0	1	1	1	1	1	1	1	1	1	0	0	1	1	1	1	1
CG03_land_8_20_14_0_80_cor_Shapirobacteria_OP11_39_12_curated	1	2	1	1	1	3	1	1	0	1	1	1	1	1	1	0	0	0	0	1	1	1	1	1	0	0	0	1	1	1	1	1	0	1	1	1	1	1	1	0	1	1	0	0	1	1	1	1	1
CG03_land_8_20_14_0_80_cor_Omnitrophica_43_22_curated	1	1	1	1	1	1	1	1	1	1	1	1	1	1	1	1	1	1	1	1	1	1	1	1	1	1	1	1	1	1	1	1	1	1	1	1	1	1	1	1	1	1	1	0	1	1	1	1	1
CG03_land_8_20_14_0_80_cor_Wolfebacteria_OD1_36_15_curated	1	1	1	1	1	1	0	0	0	1	1	1	1	1	1	1	1	1	1	1	1	1	1	1	1	1	1	1	1	1	1	0	0	1	1	1	0	0	1	1	1	1	0	0	1	0	1	0	1
CG03_land_8_20_14_0_80_cor_Jorgensenbacteria_OD1_38_39_curated	1	1	1	1	1	1	1	1	0	1	1	1	1	1	1	1	1	1	1	1	1	1	1	1	1	1	1	1	1	1	1	1	1	1	0	1	1	1	1	1	1	1	0	0	1	0	1	1	1
CG03_land_8_20_14_0_80_cor_Portnoybacteria_OD1_41_10_curated	1	1	1	1	1	1	1	1	0	1	1	1	1	1	1	2	1	1	1	1	1	1	1	1	1	1	1	1	1	1	1	1	1	1	1	1	1	1	1	1	1	1	1	0	1	0	1	1	1
CG03_land_8_20_14_0_80_cor_Tagabacteria_OD1_41_22_curated	1	1	1	1	1	1	0	1	0	1	1	1	1	1	1	1	1	1	1	1	1	1	1	1	1	1	1	1	1	1	1	1	1	1	1	1	1	1	1	1	1	1	1	0	1	0	1	1	1
CG03_land_8_20_14_0_80_cor_Roizmanbacteria_OP11_35_26_curated	1	1	1	1	1	1	3	1	0	1	1	1	0	1	1	1	1	1	1	1	1	1	1	1	1	1	1	1	1	1	1	0	0	1	1	1	1	1	1	1	1	1	0	0	1	1	1	1	0
CG03_land_8_20_14_0_80_cor_Syntrophobacterales_58_14_curated	1	1	1	1	1	1	1	1	1	1	1	1	1	1	1	1	1	1	1	1	1	1	1	1	1	1	1	1	1	1	1	1	1	1	1	1	1	1	1	1	1	1	1	1	1	1	1	1	1
CG03_land_8_20_14_0_80_cor_Wolfebacteria_OD1_40_12_curated	1	1	1	1	1	1	1	1	0	1	1	1	1	1	1	1	1	1	1	1	1	1	1	1	1	0	1	1	1	1	1	1	1	1	1	1	1	1	1	1	1	1	0	0	1	0	1	1	1
CG06_land_8_20_14_3_00_150_Pacearchaeota_35_12_curated	0	0	1	0	1	1	1	0	0	1	0	1	0	0	0	1	0	0	0	1	0	1	1	0	1	0	1	1	1	0	0	1	1	1	0	0	0	0	0	1	0	0	0	0	1	0	0	0	0
CG06_land_8_20_14_3_00_150_Archaea_37_11_curated	0	1	1	0	1	0	2	0	0	0	0	1	0	0	0	1	0	0	0	0	0	1	0	0	1	0	1	0	0	0	1	1	1	0	0	0	0	0	0	0	0	0	0	0	1	0	0	0	0
CG06_land_8_20_14_3_00_150_Anaerolineae_57_67_curated	1	0	1	1	0	1	0	1	1	1	1	1	1	1	1	1	0	1	1	1	1	1	1	1	1	1	1	1	1	1	1	1	0	0	1	1	0	0	1	1	1	1	1	1	1	1	1	0	1
CG06_land_8_20_14_3_00_150_Armatimonadetes_66_21_curated	1	1	1	1	1	2	1	1	1	1	1	1	1	1	1	1	1	1	1	1	1	1	1	1	1	1	1	1	1	1	1	1	2	1	1	1	1	1	1	1	1	1	1	0	1	1	1	1	1
CG06_land_8_20_14_3_00_150_Berkelbacteria_43_10_curated	1	1	1	1	1	1	1	1	1	1	1	1	1	1	1	1	0	1	1	1	1	1	1	1	1	1	1	1	1	1	1	1	1	1	1	1	1	1	1	1	1	1	0	0	1	0	1	1	1
CG06_land_8_20_14_3_00_150_Portnoybacteria_OD1_39_12_curated	1	1	1	1	1	1	1	1	0	1	1	1	1	1	1	1	1	1	1	1	1	1	1	1	1	1	1	1	0	1	1	1	1	1	0	1	1	1	2	1	1	1	0	0	1	1	1	0	2
CG06_land_8_20_14_3_00_150_Kaiserbacteria_OD1_49_31_curated	1	1	1	1	1	1	1	1	0	1	1	1	1	1	1	0	1	1	1	1	1	1	1	1	1	1	1	1	1	1	1	1	0	1	1	1	1	1	1	1	1	1	0	0	1	0	1	1	1
CG06_land_8_20_14_3_00_150_WWE3_42_16_curated	1	1	1	1	1	1	1	1	1	0	1	1	1	1	1	1	1	1	1	1	1	1	1	1	1	1	1	1	1	1	1	1	0	1	1	1	1	1	1	1	1	1	0	0	1	1	1	1	1
CG06_land_8_20_14_3_00_150_novel_CPR_33_50_curated	1	1	1	1	1	1	1	1	1	1	1	1	1	1	1	1	1	1	1	1	1	1	1	1	1	1	1	1	1	1	1	1	1	1	1	1	1	1	1	1	1	1	0	0	1	1	1	1	1
CG06_land_8_20_14_3_00_150_Nitrospirae_70_43_curated	1	1	1	1	1	1	1	1	1	1	1	1	1	1	1	1	1	1	1	1	1	1	1	1	1	1	1	1	1	1	1	1	1	1	1	1	1	1	1	1	1	1	1	1	1	1	1	1	1
CG06_land_8_20_14_3_00_150_Deltaproteobacteria_44_19_curated	1	1	1	1	1	1	2	1	1	1	1	1	1	1	1	1	1	1	1	1	1	1	1	1	1	1	1	1	1	1	1	1	1	1	1	1	1	1	1	1	1	1	1	1	1	1	1	1	1
CG06_land_8_20_14_3_00_150_Zetaproteobacteria_59_53_curated	1	1	1	1	1	1	1	1	1	1	1	1	1	1	1	1	0	1	1	1	1	1	1	1	1	1	1	1	1	1	1	1	1	1	1	1	1	1	1	1	1	1	1	1	1	1	1	1	1
CG06_land_8_20_14_3_00_150_Micrarchaeota_50_6_curated	0	1	1	0	2	1	0	0	0	1	0	1	0	0	0	1	0	0	0	0	0	0	0	0	1	0	1	1	0	0	0	1	1	1	0	0	0	0	0	0	0	0	0	0	1	0	0	0	0
CG06_land_8_20_14_3_00_150_Woesearchaeota_33_13_curated	0	1	1	0	1	1	0	0	0	1	0	1	0	0	0	0	0	0	0	1	1	1	1	0	1	0	1	0	1	0	1	1	0	1	0	0	0	0	0	0	0	0	0	0	1	0	0	0	0
CG06_land_8_20_14_3_00_150_Elusimicrobia_38_11_curated	1	1	1	1	1	1	1	1	1	1	1	1	1	1	1	1	1	1	1	1	1	1	1	1	1	1	1	1	1	1	1	1	1	1	0	1	1	1	1	1	1	1	1	0	1	0	1	1	1
CG06_land_8_20_14_3_00_150_Roizmanbacteria_OP11_34_14_curated	1	1	1	1	1	1	0	1	0	0	1	1	0	1	1	1	1	1	1	1	1	1	1	1	1	1	1	1	1	1	1	1	0	1	1	1	1	1	1	1	1	1	0	0	1	1	1	1	0
CG06_land_8_20_14_3_00_150_Shapirobacteria_OP11_40_12_curated	1	1	1	1	1	1	2	1	0	1	1	1	1	1	1	1	1	1	1	1	1	1	1	1	1	1	1	1	1	1	1	1	0	1	1	1	1	1	1	1	1	1	0	0	1	0	1	1	1
CG06_land_8_20_14_3_00_150_Moranbacteria_OD1_40_12_curated	1	1	1	1	1	1	1	1	0	0	1	1	1	1	1	1	1	1	1	1	1	1	1	1	1	1	1	1	1	1	1	1	1	1	1	1	0	1	1	1	1	1	1	0	1	1	1	1	1
CG06_land_8_20_14_3_00_150_Moranbacteria_OD1_43_56_curated	1	1	1	1	1	1	1	1	1	1	1	1	1	1	1	1	1	1	1	1	1	1	1	1	1	1	1	1	1	1	1	1	1	1	1	1	1	1	1	1	1	1	0	0	1	0	1	1	1
CG06_land_8_20_14_3_00_150_Woesebacteria_OP11_39_27_curated	0	1	1	1	1	0	0	1	0	0	1	1	1	1	1	1	1	1	1	1	1	1	1	1	1	0	1	1	1	1	0	1	1	1	0	1	1	1	0	0	1	0	1	0	1	0	1	0	1
CG07_land_8_20_14_0_80_Woesearchaeota_44_23_curated	1	1	1	0	1	1	1	0	0	1	0	1	0	0	0	1	0	0	0	1	0	1	1	0	1	1	1	1	1	0	1	1	1	2	0	0	0	0	0	1	0	0	0	0	1	0	1	0	0
CG07_land_8_20_14_0_80_Gribaldobacteria_OD1_33_18_curated	1	1	1	1	1	1	2	1	0	1	1	1	1	1	1	1	1	1	1	1	1	1	1	1	1	1	1	1	1	1	1	1	1	1	1	1	1	1	0	1	1	1	0	0	1	0	1	1	1
CG07_land_8_20_14_0_80_novel_Parcubacteria_35_11_curated	1	1	0	1	1	1	1	1	0	1	1	1	1	1	1	1	1	1	1	1	1	1	1	1	1	1	1	1	0	1	1	1	1	1	1	1	0	1	1	1	1	1	1	0	1	0	0	0	1
CG07_land_8_20_14_0_80_Deltaproteobacteria_38_7_curated	0	1	0	3	0	3	1	1	1	1	1	1	1	1	1	1	1	0	1	1	1	1	1	1	1	1	1	1	1	1	1	1	1	1	1	1	1	1	1	1	1	1	1	0	1	0	1	1	0
CG07_land_8_20_14_0_80_Nealsonbacteria_OD1_39_13_curated	1	1	1	1	0	0	1	1	0	1	1	1	1	1	1	1	1	1	1	1	1	1	1	1	1	1	1	1	1	1	1	1	1	1	1	1	1	1	1	1	1	1	1	0	1	0	1	1	1
CG07_land_8_20_14_0_80_Nealsonbacteria_OD1_40_10_curated	1	1	1	1	2	1	1	1	1	1	1	1	1	1	1	1	1	1	1	1	1	1	1	1	1	1	1	1	1	1	1	1	1	1	1	1	1	1	1	1	1	1	0	0	1	1	1	1	1
CG07_land_8_20_14_0_80_Armatimonadetes_40_9_curated	0	2	1	1	1	1	0	0	1	1	1	1	1	1	1	0	1	1	1	1	1	1	1	1	1	1	1	1	1	1	1	1	1	1	1	1	1	1	0	0	1	0	1	1	1	1	1	1	1
CG07_land_8_20_14_0_80_Chloroflexi_51_10_curated	1	0	1	1	0	1	1	1	1	1	1	1	1	1	0	1	1	0	1	0	1	0	0	1	1	1	1	1	1	1	1	1	1	1	1	0	1	1	0	1	0	1	1	0	0	1	1	0	0
CG07_land_8_20_14_0_80_Bathyarchaeota_47_9_curated	1	1	1	0	1	0	1	0	0	1	0	1	0	0	0	1	0	0	0	0	0	1	1	0	1	1	1	1	1	1	0	1	2	2	0	0	0	0	0	1	0	0	0	0	0	0	0	0	0
CG07_land_8_20_14_0_80_Armatimonadetes_59_28_curated	1	1	1	1	1	1	1	1	1	1	1	1	1	1	1	1	1	1	1	1	1	1	1	1	1	1	1	1	1	1	1	1	1	1	1	1	1	1	1	1	1	1	0	0	1	1	1	1	1
CG07_land_8_20_14_0_80_Hydrogenedentes_42_17_curated	1	1	1	1	1	1	1	1	1	1	1	1	1	1	1	1	1	1	1	1	1	1	1	1	1	1	1	1	1	1	1	1	1	0	1	1	1	1	1	1	1	1	1	0	1	1	0	1	1
CG07_land_8_20_14_0_80_Desantisbacteria_39_15_curated	1	1	1	1	1	1	1	1	1	1	1	1	1	1	1	1	1	1	1	1	1	1	1	1	1	1	1	1	1	1	1	1	1	0	1	1	1	1	1	1	1	1	1	0	1	1	1	1	1
CG07_land_8_20_14_0_80_Sulfurimonas_36_56_curated	1	1	1	1	1	1	1	1	1	1	1	1	1	1	1	1	1	1	1	1	1	1	1	1	1	1	1	1	1	1	1	1	1	1	1	1	1	1	1	0	1	1	0	0	1	1	1	1	1
CG07_land_8_20_14_0_80_Syntrophobacteraceae_61_8_curated	1	0	0	1	1	1	1	0	1	1	0	1	1	1	1	1	1	1	1	1	1	1	1	1	1	0	1	1	1	1	0	1	1	0	1	1	1	0	0	1	1	0	1	1	2	0	1	1	0
CG07_land_8_20_14_0_80_Piscirickettsiaceae_44_28_curated	1	1	1	1	1	1	1	1	1	1	1	1	1	1	1	1	1	1	1	1	1	1	1	1	1	1	1	1	1	1	1	1	1	1	1	1	1	1	1	1	1	1	1	1	1	1	1	1	1
CG07_land_8_20_14_0_80_Chloroflexi_45_17_curated	1	2	1	1	1	1	1	0	0	0	1	1	1	1	1	1	1	1	1	1	1	1	1	1	1	1	1	1	1	1	1	0	1	0	0	1	1	1	1	1	1	1	1	0	1	0	1	1	1
CG07_land_8_20_14_0_80_Desulfobacterales_52_14_curated	1	1	1	1	1	1	1	1	1	1	0	1	1	1	1	1	1	1	1	1	1	1	1	1	1	1	1	1	1	1	0	1	1	1	1	1	1	1	1	1	1	1	1	1	1	1	1	1	1
CG07_land_8_20_14_0_80_Deltaproteobacteria_60_11_curated	1	1	1	1	1	1	1	1	1	1	1	1	1	1	1	1	1	1	1	1	1	1	1	1	1	1	1	1	1	1	1	1	1	1	1	1	0	1	1	1	1	1	1	1	1	1	1	1	0
CG07_land_8_20_14_0_80_Ignavibacteriales_59_12_curated	1	1	1	1	2	0	1	1	1	1	1	1	1	1	1	2	1	1	1	1	1	1	1	1	1	1	1	1	1	1	1	1	1	1	1	1	1	1	1	1	1	1	0	1	1	1	1	1	1
CG07_land_8_20_14_0_80_Roizmanbacteria_OP11_34_15_curated	1	1	1	1	1	1	1	1	0	1	1	1	0	1	1	1	1	1	1	1	1	1	1	1	1	1	1	1	1	1	1	1	0	1	1	1	1	1	0	1	1	0	0	0	1	1	1	1	0
CG07_land_8_20_14_0_80_Shapirobateria_OP11_39_12_curated	1	1	1	1	1	2	1	1	0	0	1	1	1	1	1	1	1	1	1	1	1	1	1	1	1	1	1	1	1	1	1	1	0	1	0	1	1	1	1	1	1	1	1	0	1	1	1	0	1
CG07_land_8_20_14_0_80_Shapirobacteria_OP11_39_18_curated	1	0	0	1	0	2	2	1	0	0	1	1	1	1	1	1	1	1	1	1	1	1	1	1	1	1	1	1	1	1	1	1	0	2	1	1	1	0	1	1	1	1	0	0	1	0	1	1	1
CG07_land_8_20_14_0_80_Omnitrophica_50_8_curated	1	1	1	1	1	0	0	1	1	1	1	1	1	1	1	1	1	1	1	1	1	1	1	1	1	1	1	1	1	1	1	1	2	1	1	1	0	1	0	1	1	0	1	0	1	1	1	0	1
CG07_land_8_20_14_0_80_Omnitrophica_42_15_curated	1	1	1	1	1	1	1	1	1	1	1	1	1	1	1	1	1	1	1	1	1	1	1	1	1	1	1	1	1	1	1	1	1	1	1	1	1	1	1	1	1	1	1	0	1	1	1	1	1
CG07_land_8_20_14_0_80_Archaea_38_8_curated	0	1	1	0	1	0	2	0	0	0	0	1	0	0	0	1	0	0	0	0	0	1	0	0	1	0	1	0	1	0	1	1	1	2	0	0	0	0	0	0	0	0	0	0	1	0	0	0	0
CG07_land_8_20_14_0_80_Woesebacteria_OP11_44_9_curated	1	0	1	1	0	0	1	2	0	0	1	1	1	1	1	1	1	1	1	1	1	1	1	1	1	0	1	1	1	1	1	1	1	0	0	1	1	1	0	1	1	0	0	0	1	0	1	0	1
CG08_land_8_20_14_0_20_Actinobacteria_35_9_curated	1	1	1	1	1	1	1	0	1	1	1	1	1	1	1	1	1	1	1	1	1	1	1	1	1	1	1	1	1	1	1	1	0	1	1	1	1	1	1	1	1	1	1	0	1	1	1	1	0
CG08_land_8_20_14_0_20_Diapherotrites_30_16_curated	0	1	1	0	1	1	1	0	0	0	0	1	0	0	0	1	0	0	0	1	1	1	1	0	1	0	1	1	0	0	0	1	1	1	0	0	0	0	0	1	0	0	0	0	1	0	1	0	0
CG08_land_8_20_14_0_20_Diapherotrites_34_12_curated	0	0	0	0	1	0	0	0	0	1	0	1	0	0	0	1	0	0	0	0	0	1	1	0	1	0	1	1	1	0	1	1	1	1	0	0	0	0	0	1	0	0	0	0	1	0	0	0	0
CG08_land_8_20_14_0_20_Woesearchaeota_43_7_curated	1	1	1	0	0	0	1	0	0	1	0	0	0	0	0	1	0	0	0	0	0	1	1	0	1	0	1	1	0	1	0	1	1	1	0	0	0	0	0	1	0	0	0	0	1	0	0	0	0
CG08_land_8_20_14_0_20_Nealsonbacteria_OD1_38_20_curated	1	1	0	1	2	1	2	0	0	0	1	1	1	1	1	1	1	1	1	1	1	1	1	1	1	1	1	1	1	1	0	0	1	1	0	1	1	1	1	1	1	1	1	0	1	0	1	1	0
CG08_land_8_20_14_0_20_novel_Parcubacteria_38_56_curated	1	1	1	1	1	1	1	1	0	1	1	1	1	1	1	1	1	1	1	1	1	1	1	1	1	1	1	1	1	1	1	1	1	0	1	1	1	1	0	1	1	0	1	0	1	1	1	1	1
CG08_land_8_20_14_0_20_Gribaldobacteria_OD1_39_15_curated	1	0	0	1	2	0	1	1	0	0	1	1	1	1	1	1	1	1	1	1	1	1	1	1	1	1	1	1	0	1	1	1	0	1	0	1	1	1	1	1	1	0	0	0	1	0	0	1	1
CG08_land_8_20_14_0_20_WWE3_40_13_curated	1	1	1	1	0	1	1	1	1	1	1	1	1	1	1	1	1	1	1	1	1	1	1	1	1	1	1	1	1	1	1	1	1	0	1	1	1	1	1	1	1	1	0	0	1	0	1	1	1
CG08_land_8_20_14_0_20_Stahlbacteria_40_26_curated	1	1	1	1	1	1	1	1	1	1	1	1	1	1	1	1	0	1	1	1	1	1	1	1	1	1	1	1	1	1	1	1	1	1	0	1	1	1	1	1	1	1	0	1	1	0	1	0	1
CG08_land_8_20_14_0_20_WWE3_41_15_curated	1	1	2	1	2	1	1	0	1	1	1	1	1	1	1	1	1	1	1	1	1	1	1	1	1	0	1	1	1	1	1	0	1	0	1	1	1	1	1	1	1	1	0	0	1	1	1	1	1
CG08_land_8_20_14_0_20_Nealsonbacteria_OD1_43_11_curated	1	1	0	1	0	0	0	1	0	1	1	1	1	1	1	1	1	1	1	1	1	1	1	1	1	1	1	1	1	1	1	0	1	1	1	1	1	1	1	1	1	0	1	0	1	0	1	0	1
CG08_land_8_20_14_0_20_WWE3_43_13_curated	1	1	1	1	0	1	0	1	0	0	1	1	1	1	1	1	0	1	1	1	1	1	1	1	1	1	1	1	1	1	1	1	0	1	1	1	0	1	1	1	1	1	0	0	1	0	1	1	1
CG08_land_8_20_14_0_20_novel_Parcubacteria_43_9_curated	1	1	1	1	1	1	1	1	0	1	1	1	1	1	1	1	1	1	1	1	1	1	1	1	1	1	1	1	1	1	1	1	1	1	1	1	1	1	1	1	1	0	0	0	1	0	1	1	1
CG08_land_8_20_14_0_20_SAR406_45_22_curated	1	1	1	1	1	1	1	1	1	1	1	1	1	1	1	2	1	1	1	1	1	1	1	1	1	1	1	1	1	1	1	1	1	1	1	1	1	1	1	1	1	1	1	1	1	1	1	1	1
CG08_land_8_20_14_0_20_Berkelbacteria_39_8_curated	1	1	1	1	3	1	1	0	1	1	0	1	1	1	1	1	1	1	1	1	1	0	0	0	1	1	1	0	1	1	0	1	1	1	1	0	0	0	1	1	1	1	0	0	1	1	1	1	1
CG08_land_8_20_14_0_20_Elusimicrobia_44_26_curated	1	0	1	1	1	1	1	0	1	1	1	1	1	1	1	1	0	1	1	1	1	1	1	1	1	0	1	1	1	1	1	1	1	0	0	1	1	1	1	1	1	0	0	0	1	0	1	1	0
CG08_land_8_20_14_0_20_Portnoybacteria_OD1_40_83_curated	1	1	1	1	2	1	1	0	0	1	1	1	1	1	1	1	1	1	1	1	1	1	1	1	1	1	1	1	1	1	1	1	1	1	1	1	1	1	1	1	1	1	1	0	1	0	1	1	1
CG08_land_8_20_14_0_20_Kaiserbacteria_OD1_50_21_curated	1	1	1	1	1	1	1	1	0	1	1	1	1	1	1	1	1	1	1	1	1	1	1	1	1	1	1	1	1	1	1	1	0	1	1	1	0	1	1	1	1	1	0	0	1	0	1	1	1
CG08_land_8_20_14_0_20_Parcubacteria_OD1_48_21_curated	1	1	1	1	1	1	1	1	1	1	1	1	0	1	1	1	1	1	1	1	1	1	1	1	1	1	1	1	1	1	1	1	1	1	1	1	1	1	1	1	1	1	0	0	1	0	1	1	1
CG08_land_8_20_14_0_20_Chloroflexi_45_12_curated	1	1	1	1	1	1	1	1	1	1	1	1	1	1	1	1	1	1	1	1	2	1	1	1	1	1	1	1	1	1	1	1	1	1	1	1	1	1	1	1	1	1	1	0	1	0	1	1	1
CG08_land_8_20_14_0_20_Nitrospirae_52_24_curated	1	1	1	1	1	1	1	1	1	1	1	1	1	1	1	1	1	1	1	1	1	1	1	1	1	1	1	1	1	1	1	1	1	1	1	1	1	1	1	1	1	1	1	1	1	1	1	1	1
CG08_land_8_20_14_0_20_Sulfurimonas_36_33_curated	1	1	1	1	1	1	1	1	1	1	1	1	1	1	1	1	1	1	1	1	1	1	1	1	1	1	1	1	1	1	1	1	1	1	1	1	1	1	1	0	1	1	0	0	1	1	1	1	1
CG08_land_8_20_14_0_20_Ignavibacteria_37_9_curated	1	1	1	1	1	1	0	0	1	1	1	1	1	1	1	1	1	1	1	1	1	1	1	1	1	1	1	1	1	1	1	1	1	1	1	1	1	1	1	1	1	1	1	1	1	1	1	1	1
CG08_land_8_20_14_0_20_Kuenenbacteria_OD1_37_23_curated	1	1	1	1	1	1	1	1	0	1	1	1	1	1	1	1	1	1	1	1	1	1	1	1	1	1	1	1	1	1	1	1	1	2	1	1	1	1	1	1	1	1	1	0	1	1	1	1	1
CG08_land_8_20_14_0_20_Zetaproteobacteria_55_17_curated	0	1	1	1	1	1	1	1	1	1	1	1	1	1	1	0	0	0	0	1	1	1	1	1	0	1	1	1	1	1	1	1	1	1	1	1	1	1	1	0	1	1	1	1	1	1	1	1	1
CG08_land_8_20_14_0_20_Micrarchaeota_49_17_curated	0	0	1	0	2	1	0	0	0	0	0	1	0	0	0	1	0	0	0	0	0	0	0	0	1	1	1	1	0	0	0	1	0	1	0	0	0	0	0	0	0	0	0	0	1	0	0	0	0
CG08_land_8_20_14_0_20_Atribacteria_33_29_curated	1	1	1	1	1	1	1	1	1	1	0	1	1	1	1	1	1	1	1	1	1	1	1	1	1	1	1	1	1	1	0	1	1	1	1	1	1	1	1	1	1	1	1	0	1	1	1	1	1
CG08_land_8_20_14_0_20_Peregrinibacteria_41_10_curated	1	1	1	1	1	0	0	1	1	1	1	1	1	1	1	1	1	1	1	1	1	1	1	1	1	0	1	1	1	1	1	1	0	0	0	1	1	0	1	0	1	1	0	0	1	1	1	0	1
CG08_land_8_20_14_0_20_Actinobacteria_50_39_curated	1	1	1	1	1	1	1	1	1	1	1	1	1	1	1	1	1	1	1	1	1	1	1	1	1	1	1	1	1	1	1	1	1	1	1	1	1	1	1	1	1	1	1	1	1	1	1	1	1
CG08_land_8_20_14_0_20_Woesearchaeota_47_9_curated	1	1	1	0	2	1	1	0	0	1	0	0	0	0	0	1	0	1	0	1	1	1	1	0	1	1	1	1	1	0	1	1	1	1	0	0	0	0	0	1	0	0	0	0	1	0	0	0	0
CG08_land_8_20_14_0_20_Elusimicrobia_51_18_curated	0	1	1	1	1	1	1	1	1	1	1	1	1	1	1	1	0	1	1	1	1	1	1	1	1	1	1	0	0	1	1	1	1	1	1	1	1	1	1	1	1	1	0	0	1	1	0	1	1
CG08_land_8_20_14_0_20_Elusimicrobia_59_10_curated	0	1	1	2	1	1	1	1	0	0	1	1	1	1	1	1	0	1	1	1	1	1	1	1	1	1	1	1	1	1	1	1	1	1	0	1	1	1	1	1	1	1	1	0	1	1	1	1	1
CG08_land_8_20_14_0_20_Gallionellales_59_87_curated	0	1	1	1	2	1	1	0	1	1	1	1	1	1	1	1	1	1	1	1	1	0	0	1	1	0	1	0	1	1	2	0	1	0	1	0	1	1	1	1	1	0	1	1	1	1	1	1	1
CG08_land_8_20_14_0_20_Methylobacterium_71_15_curated	1	1	1	1	1	1	1	1	1	1	1	1	1	1	1	1	1	1	1	1	1	1	1	1	1	1	1	1	1	1	1	1	1	1	1	1	1	1	1	1	1	1	1	1	1	1	1	1	1
CG08_land_8_20_14_0_20_Micraarchaeota_59_11_curated	0	1	1	0	1	0	1	0	0	1	0	1	0	0	0	1	0	0	0	0	0	0	0	0	1	0	1	1	0	1	0	1	1	1	0	0	0	0	0	0	0	0	0	0	1	0	0	0	0
CG08_land_8_20_14_0_20_Shapirobacteria_OP11_39_18_curated	1	0	1	1	1	1	1	1	0	1	1	1	1	1	1	1	1	1	1	1	1	1	1	1	1	1	1	1	1	1	1	1	1	1	1	1	1	1	1	1	1	1	0	0	1	0	1	1	1
CG08_land_8_20_14_0_20_Moranbacteria_OD1_34_16_curated	1	1	1	1	1	1	1	1	1	1	1	1	1	1	1	1	1	1	1	1	1	1	1	1	1	1	1	1	1	1	2	2	1	1	1	1	1	1	1	1	1	1	1	0	1	0	1	1	1
CG08_land_8_20_14_0_20_Nealsonbacteria_OD1_36_22_curated	1	1	1	1	1	1	1	1	0	1	1	1	1	1	1	1	1	1	1	1	1	0	0	1	1	1	1	0	1	1	1	1	1	1	0	1	0	2	1	1	1	1	1	0	1	1	1	1	1
CG08_land_8_20_14_0_20_Kerfelbacteria_OD1_40_16_curated	1	1	1	1	1	1	1	1	1	1	1	1	1	1	1	1	1	1	1	1	1	1	1	1	1	1	1	1	1	1	1	0	1	1	1	1	1	1	1	1	1	1	1	0	1	1	1	1	1
CG08_land_8_20_14_0_20_Kerfelbacteria_OD1_42_7_curated	1	1	1	1	1	1	2	1	1	1	0	1	1	1	1	1	0	1	1	1	1	1	1	1	1	0	1	1	1	1	0	1	1	2	1	0	0	1	1	1	1	1	0	0	1	1	1	1	1
CG08_land_8_20_14_0_20_Kerfelbacteria_OD1_43_14_curated	1	0	1	1	1	0	0	1	1	1	1	1	1	1	1	1	1	1	1	1	1	1	1	1	1	1	1	1	1	1	1	1	1	1	1	1	0	0	1	1	1	0	0	0	1	1	1	1	0
CG08_land_8_20_14_0_20_Hadesarchaea_51_8_curated	2	0	0	0	1	0	0	0	0	0	0	1	0	0	0	1	0	1	0	1	0	0	0	1	1	1	1	0	1	0	1	0	1	0	0	0	0	0	0	1	0	0	0	0	1	0	0	0	0
CG08_land_8_20_14_0_20_Saganbacteria_WOR-1_45_16_curated	1	1	1	1	1	1	1	1	1	1	1	1	1	1	1	1	1	1	1	1	1	1	1	1	1	1	1	1	1	1	1	1	2	1	1	1	1	1	1	1	1	1	1	0	1	0	1	1	1
CG08_land_8_20_14_0_20_Omnitrophica_41_16_curated	1	1	1	1	1	1	1	1	0	0	0	1	1	1	1	1	1	1	1	1	1	1	1	1	1	1	1	1	1	1	0	1	1	1	1	1	1	1	1	1	1	0	1	0	1	0	1	1	1
CG08_land_8_20_14_0_20_WWE3_41_10_curated	1	1	1	1	2	1	1	1	1	1	1	1	1	1	1	1	1	1	1	1	1	1	1	1	1	1	1	1	1	1	1	0	1	1	1	1	1	1	1	1	1	1	0	0	1	1	1	1	1
CG09_land_8_20_14_0_10_Diapherotrites_32_12_curated	1	0	1	0	0	0	0	0	0	0	0	1	0	0	0	1	0	0	0	1	0	1	0	1	1	0	1	1	0	1	0	1	1	1	0	0	0	0	0	1	0	0	0	0	1	0	0	0	0
CG09_land_8_20_14_0_10_WWE3_47_33_curated	1	1	1	1	1	1	1	1	0	1	1	1	1	1	1	1	1	1	1	1	1	1	1	1	1	1	1	1	1	1	1	1	1	1	0	1	1	1	1	1	1	1	0	0	1	0	1	1	1
CG09_land_8_20_14_0_10_Portnoybacteria_OD1_44_13_curated	1	1	1	1	1	1	1	1	0	1	1	1	1	1	1	1	1	1	1	1	1	1	1	1	1	1	1	1	1	1	1	1	1	1	1	1	1	1	1	1	1	1	0	0	1	0	1	1	1
CG09_land_8_20_14_0_10_WWE3_39_24_curated	1	0	1	1	1	1	1	1	0	0	1	1	1	1	1	1	1	1	1	1	1	1	1	1	1	1	1	1	1	1	1	1	1	1	1	1	1	1	1	1	1	1	1	0	1	0	1	1	1
CG09_land_8_20_14_0_10_Micrarchaeota_55_25_curated	1	1	1	0	2	0	0	0	0	1	0	1	0	0	0	1	0	0	0	1	0	0	0	0	1	1	1	1	0	0	0	1	0	1	0	0	0	0	0	0	0	0	0	0	1	0	0	0	0
CG09_land_8_20_14_0_10_Micrarchaeota_60_16_curated	1	1	1	0	1	0	1	0	0	0	0	0	0	0	0	1	0	0	0	1	0	0	0	0	1	1	1	1	1	0	0	1	1	1	0	0	0	0	0	0	0	0	0	0	1	0	0	0	0
CG09_land_8_20_14_0_10_Pacearchaeota_30_9_curated	1	1	1	0	1	1	1	0	0	1	0	1	1	0	0	1	0	0	0	0	0	0	1	0	1	0	1	1	1	0	0	1	1	2	0	0	0	0	0	0	0	0	0	0	1	0	0	0	0
CG09_land_8_20_14_0_10_Methylobacterium_71_15_curated	1	1	1	1	1	1	1	1	1	1	1	1	1	1	1	1	1	1	1	1	1	1	1	1	1	1	1	1	1	1	1	1	1	1	1	1	1	1	1	1	1	1	1	1	1	1	1	1	1
CG09_land_8_20_14_0_10_Shapirobacteria_OP11_38_17_curated	1	1	1	1	1	1	1	1	0	1	1	0	1	1	0	1	1	1	1	0	0	1	1	1	1	1	1	1	1	0	1	1	1	1	1	1	1	1	1	1	0	1	0	0	1	0	1	0	1
CG09_land_8_20_14_0_10_Shapirobacteria_OP11_39_12_curated	0	0	1	1	0	3	1	1	0	1	0	1	1	1	1	1	1	0	0	1	1	1	1	1	1	1	1	1	1	1	0	1	1	1	1	0	0	1	1	0	1	1	0	0	1	1	1	1	1
CG09_land_8_20_14_0_10_Roizmanbacteria_OP11_41_9_curated	1	1	1	1	1	0	1	1	0	1	1	1	0	1	0	1	1	1	1	1	0	0	0	1	1	1	1	0	1	1	1	2	0	1	1	0	1	1	1	1	1	1	0	0	1	1	1	1	1
CG09_land_8_20_14_0_10_Collierbacteria_OP11_46_12_curated	1	2	1	1	1	1	1	1	0	1	1	1	1	1	1	1	1	1	1	1	1	1	1	0	1	1	1	1	1	1	1	1	0	1	0	1	1	1	1	0	1	1	0	0	1	0	1	1	1
CG09_land_8_20_14_0_10_Shapirobateria_OP11_47_13_curated	0	1	1	1	1	0	1	1	0	1	0	1	1	1	1	1	1	1	1	1	1	0	0	1	1	1	1	0	1	1	0	0	1	2	1	0	0	1	1	1	1	1	0	0	1	1	1	1	0
CG09_land_8_20_14_0_10_Shapirobateria_OP11_49_15_curated	1	0	0	1	1	0	1	1	0	1	1	1	1	1	1	1	1	1	1	1	1	1	1	1	1	1	1	1	1	1	1	1	0	1	1	1	0	0	1	1	1	1	0	0	1	1	1	1	0
CG09_land_8_20_14_0_10_Tagabacteria_OD1_41_14_curated	1	1	1	1	1	1	1	1	0	1	1	1	1	1	1	1	1	1	1	1	1	1	1	1	1	1	1	1	1	1	1	1	1	1	0	1	1	1	1	1	1	1	0	0	1	0	1	1	1
CG09_land_8_20_14_0_10_Torokbacteria_OD1_42_11_curated	1	1	1	1	1	2	1	1	0	0	1	1	1	1	1	1	1	1	1	1	1	1	0	1	1	0	1	1	1	1	1	1	2	1	1	1	1	0	1	1	1	1	0	0	1	1	1	1	1
CG09_land_8_20_14_0_10_Nealsonbacteria_OD1_42_14_curated	1	1	1	1	0	0	1	1	0	0	1	1	1	1	1	1	1	1	1	1	1	1	1	1	1	1	1	1	1	1	1	0	0	1	1	1	0	1	1	1	1	0	1	0	1	0	1	1	0
CG10_big_fil_rev_8_21_14_0_10_Woesearchaeota_34_12	1	1	1	0	1	1	1	0	0	0	0	0	0	0	0	0	0	0	0	0	0	1	1	0	0	0	0	1	1	0	0	1	1	1	0	0	0	0	0	0	0	0	0	0	0	0	0	0	0
CG10_big_fil_rev_8_21_14_0_10_Pacearchaeota_30_48_curated	1	0	1	0	0	1	1	0	0	1	0	1	0	0	0	1	0	0	0	0	0	1	1	0	1	1	1	1	1	0	0	1	1	1	0	0	0	0	0	1	0	0	0	0	1	0	0	0	0
CG10_big_fil_rev_8_21_14_0_10_Woesearchaeota_30_7_curated	1	1	0	0	1	1	1	0	0	0	0	1	0	0	0	1	0	0	0	1	0	1	1	0	1	0	1	1	0	0	1	1	1	0	0	0	0	0	0	1	0	0	0	0	1	0	0	0	0
CG10_big_fil_rev_8_21_14_0_10_Diapherotrites_31_34_curated	1	1	1	0	2	0	1	0	0	1	0	1	0	0	0	1	0	0	0	1	0	1	0	0	1	1	1	1	1	1	1	1	1	1	0	0	0	0	0	1	0	0	0	0	1	0	0	0	0
CG10_big_fil_rev_8_21_14_0_10_Pacearchaeota_32_14_curated	1	1	1	0	1	1	1	0	0	1	0	1	0	0	0	1	0	0	0	0	0	1	1	0	1	0	1	0	1	0	0	1	1	1	0	0	0	0	0	1	1	0	0	0	1	0	0	0	0
CG10_big_fil_rev_8_21_14_0_10_Woesearchaeota_32_24_curated	1	1	1	0	1	1	1	0	0	1	0	1	0	0	0	1	0	1	0	0	0	1	1	0	1	0	1	1	1	0	1	1	0	0	0	0	0	0	0	1	0	0	0	0	1	0	0	0	0
CG10_big_fil_rev_8_21_14_0_10_Pacearchaeota_32_42_curated	1	1	1	0	1	1	1	0	0	1	0	2	0	0	0	2	0	0	0	1	0	1	1	0	2	0	2	1	1	0	0	2	2	1	0	0	0	0	0	0	0	0	0	0	1	0	0	0	0
CG10_big_fil_rev_8_21_14_0_10_Woesearchaeota_32_9_curated	1	2	1	0	1	1	1	0	1	1	0	1	0	0	0	0	0	0	0	1	1	1	1	1	1	1	1	1	0	1	1	1	2	1	0	0	0	0	0	0	0	0	0	0	1	0	0	0	0
CG10_big_fil_rev_8_21_14_0_10_Pacearchaeota_34_12_curated	1	1	1	0	1	2	2	0	0	1	0	1	0	0	0	1	0	0	0	0	0	1	1	0	1	0	1	0	1	0	1	1	1	2	0	0	0	0	0	0	1	0	0	0	1	0	0	0	0
CG10_big_fil_rev_8_21_14_0_10_Pacearchaeota_34_76_curated	1	1	1	0	1	1	1	0	0	1	0	1	0	0	0	1	0	0	0	0	0	1	1	0	1	0	1	1	1	0	0	1	1	1	0	0	0	0	0	0	0	0	0	0	1	0	0	0	0
CG10_big_fil_rev_8_21_14_0_10_Woesearchaeota_34_8_curated	1	1	1	0	1	1	1	0	0	0	0	0	0	0	0	0	0	0	0	0	0	1	1	0	0	0	0	1	0	0	1	1	0	1	0	0	0	0	0	0	0	0	0	0	1	0	0	0	0
CG10_big_fil_rev_8_21_14_0_10_Pacearchaeota_35_13_curated	0	1	1	0	1	1	2	1	0	1	0	1	0	0	0	1	0	0	0	1	0	1	1	0	1	0	0	1	1	0	1	2	1	1	0	0	0	0	0	0	0	0	0	0	1	0	0	0	0
CG10_big_fil_rev_8_21_14_0_10_Woesearchaeota_36_11_curated	1	1	1	0	1	1	1	0	0	0	0	1	0	0	0	1	0	1	0	0	0	1	1	0	1	1	1	0	1	0	1	1	1	1	0	0	0	0	0	1	0	0	0	0	1	0	0	0	0
CG10_big_fil_rev_8_21_14_0_10_Woesearchaeota_37_12_curated	1	1	1	0	1	1	0	0	0	1	0	1	0	0	0	1	0	0	0	1	0	1	1	0	1	1	1	1	1	0	1	2	1	1	0	0	0	0	0	1	0	0	0	0	1	0	0	0	0
CG10_big_fil_rev_8_21_14_0_10_Archaea_43_11_curated	1	1	1	0	1	0	1	0	0	1	0	1	0	0	0	1	0	1	0	1	0	1	0	0	1	0	1	1	1	0	1	1	1	1	0	0	0	0	0	1	0	0	0	0	0	0	0	0	0
CG10_big_fil_rev_8_21_14_0_10_Woesearchaeota_45_16_curated	1	1	1	0	1	1	1	0	0	1	0	1	0	0	0	1	0	0	0	0	1	1	1	0	1	1	1	0	1	0	1	1	1	1	0	0	0	0	0	1	0	0	0	0	1	0	0	0	0
CG10_big_fil_rev_8_21_14_0_10_Micrarchaeota_45_29_curated	0	1	1	0	2	1	0	0	0	1	0	1	0	0	0	1	0	0	0	1	0	0	0	0	1	0	1	1	0	0	1	1	1	1	1	0	0	0	0	1	0	0	0	0	1	0	0	0	0
CG10_big_fil_rev_8_21_14_0_10_Woesearchaeota_45_5_curated	0	0	1	0	2	0	4	0	0	1	0	1	0	0	0	1	0	0	0	1	0	1	1	0	1	0	1	0	0	0	1	1	1	2	0	0	0	0	0	0	0	0	0	0	0	0	0	0	0
CG10_big_fil_rev_8_21_14_0_10_WWE3_32_10_curated	1	1	1	1	1	0	1	2	0	0	1	1	1	1	1	1	1	1	1	1	1	1	1	1	1	0	1	1	0	1	1	1	1	1	1	1	1	2	0	1	1	1	0	0	1	1	0	1	0
CG10_big_fil_rev_8_21_14_0_10_Nealsonbacteria_36_23	1	1	0	1	1	1	2	1	0	0	1	1	1	1	1	1	1	1	1	1	1	1	1	1	1	1	1	1	1	1	1	0	1	2	1	1	1	1	0	1	1	0	1	0	1	0	1	1	0
CG10_big_fil_rev_8_21_14_0_10_Levybacteria_OP11_36_7_curated	1	0	1	1	1	1	0	1	0	1	1	1	1	1	1	1	1	1	2	1	1	1	1	1	1	0	1	1	1	1	1	1	0	1	1	1	0	1	1	1	1	1	1	0	1	0	1	1	1
CG10_big_fil_rev_8_21_14_0_10_Doudnabacteria_OD1_42_18_curated	1	2	1	2	0	1	1	1	0	0	1	1	1	1	1	1	1	1	1	1	1	1	1	1	1	0	1	1	1	1	1	1	0	1	0	1	0	0	1	1	1	1	0	0	1	1	1	1	1
CG10_big_fil_rev_8_21_14_0_10_Berkelbacteria_43_13_curated	1	1	1	1	1	2	1	1	0	1	1	1	1	1	1	1	1	1	1	1	1	1	1	1	1	1	1	1	1	1	1	1	1	1	1	1	1	1	1	1	1	1	1	0	1	1	1	1	1
CG10_big_fil_rev_8_21_14_0_10_Parcubacteria_OD1_46_32_curated	1	1	1	1	1	1	1	1	1	1	1	1	1	1	1	1	1	1	1	1	1	1	1	1	1	1	1	1	1	1	1	1	1	1	1	1	1	1	1	1	1	1	0	0	1	1	1	1	0
CG10_big_fil_rev_8_21_14_0_10_Peregrinibacteria_49_10_curated	1	1	1	1	1	0	1	1	0	1	1	1	1	1	1	1	1	1	1	1	1	1	1	1	1	1	1	1	1	1	1	1	1	1	1	1	1	1	1	1	1	1	0	0	1	1	1	1	1
CG10_big_fil_rev_8_21_14_0_10_Peregrinibacteria_54_7_curated	0	0	0	1	0	1	1	0	0	1	1	1	1	1	1	1	1	1	1	0	1	1	0	1	1	0	1	1	1	0	1	1	1	1	0	1	1	0	0	1	1	1	0	0	1	1	1	1	1
CG10_big_fil_rev_8_21_14_0_10_Bdellovibrio_47_8_curated	1	1	1	1	1	1	0	1	1	1	1	1	2	1	1	1	1	1	1	1	1	1	1	1	1	1	1	1	1	1	1	1	1	1	1	1	1	1	1	1	1	1	1	1	1	1	1	1	1
CG10_big_fil_rev_8_21_14_0_10_Bdellovibrionales_45_34_curated	1	1	1	1	1	1	1	1	1	1	1	1	1	1	1	1	1	1	1	1	1	1	1	1	1	1	1	1	1	1	1	1	1	1	1	1	1	1	1	1	1	1	1	1	1	1	1	1	1
CG10_big_fil_rev_8_21_14_0_10_Berkelbacteria_41_12_curated	1	0	1	1	1	1	1	0	1	1	1	1	1	1	1	1	1	1	1	1	1	1	1	0	1	1	1	1	1	1	1	1	1	1	1	1	1	1	0	1	1	1	0	0	1	0	1	0	1
CG10_big_fil_rev_8_21_14_0_10_Nealsonbacteria_OD1_40_24_curated	1	1	1	1	1	1	2	1	1	1	1	1	1	1	1	1	1	1	1	1	1	1	1	1	1	1	1	1	1	1	1	1	1	1	1	1	1	1	1	1	1	1	0	0	1	1	1	1	0
CG10_big_fil_rev_8_21_14_0_10_Nitrosopumilus_33_7	0	0	1	0	1	0	0	0	0	1	0	0	0	0	0	0	0	0	0	0	0	1	0	0	1	0	2	0	0	0	0	1	0	1	0	0	0	0	0	0	0	0	0	0	1	0	0	0	0
CG10_big_fil_rev_8_21_14_0_10_Berkelbacteria_43_14_curated	1	1	1	1	1	1	1	1	1	1	1	1	1	1	1	1	0	1	1	1	1	1	1	1	1	1	1	1	1	1	1	1	1	1	1	1	1	1	1	1	1	1	0	0	1	0	1	1	1
CG10_big_fil_rev_8_21_14_0_10_Collierbacteria_OP11_43_36_curated	1	1	1	1	1	1	1	1	0	1	1	1	0	1	1	1	1	1	1	1	1	1	1	1	1	1	1	1	1	1	1	1	1	0	0	1	1	1	1	1	1	0	0	0	1	1	1	1	0
CG10_big_fil_rev_8_21_14_0_10_Gribaldobacteria_OD1_37_21_curated	1	1	1	1	1	1	1	1	0	1	1	1	1	1	1	1	1	1	0	1	1	1	1	1	1	1	1	1	1	1	1	1	1	1	1	1	1	1	1	1	1	1	0	0	1	0	1	1	1
CG10_big_fil_rev_8_21_14_0_10_Gribaldobacteria_41_12_curated	1	1	0	1	1	1	1	0	0	1	1	1	1	1	1	1	1	1	1	1	1	1	1	1	1	1	1	1	1	1	1	0	0	1	0	1	1	1	1	1	1	1	0	0	1	0	1	0	0
CG10_big_fil_rev_8_21_14_0_10_Gribaldobacteria_37_46_curated	1	1	0	1	1	1	1	1	0	1	1	1	1	1	1	1	1	1	1	1	1	1	1	1	1	1	1	1	0	1	1	1	1	1	0	1	1	1	0	1	1	1	1	0	1	0	0	0	1
CG10_big_fil_rev_8_21_14_0_10_Portnoybacteria_OD1_40_22_curated	1	1	1	1	1	1	0	1	0	1	1	1	0	1	0	1	1	1	1	0	0	1	1	1	1	1	1	1	1	0	1	0	1	1	0	1	1	1	1	1	1	1	0	0	0	1	0	1	1
CG10_big_fil_rev_8_21_14_0_10_WWE3_39_14_curated	1	1	2	1	1	1	1	1	0	1	1	1	1	1	1	1	1	1	1	1	1	1	1	1	1	1	1	1	1	1	1	1	1	1	1	1	1	1	1	1	1	1	1	0	1	1	1	1	1
CG10_big_fil_rev_8_21_14_0_10_Nealsonbacteria_OD1_36_228_curated	1	1	1	1	0	1	0	1	0	1	1	1	1	1	1	1	1	1	1	1	1	1	1	1	1	1	1	1	1	1	1	0	1	1	0	1	0	1	0	1	1	1	0	0	1	1	1	0	0
CG10_big_fil_rev_8_21_14_0_10_novel_CPR_33_18_curated	1	1	1	1	1	1	1	1	1	1	1	1	1	1	1	1	1	1	1	1	1	1	1	1	1	1	1	1	1	1	1	1	1	1	1	1	1	1	1	1	1	1	0	0	1	1	1	1	1
CG10_big_fil_rev_8_21_14_0_10_Sulfurimonas_36_24_curated	1	1	1	1	1	1	1	1	1	1	1	1	1	1	1	1	1	1	1	1	1	1	1	1	1	1	1	1	1	1	1	1	1	1	1	1	1	1	1	0	1	1	0	0	1	1	1	1	1
CG10_big_fil_rev_8_21_14_0_10_Falkowbacteria_37_18_curated	1	2	1	1	1	1	2	1	1	1	1	1	1	1	1	1	1	1	1	1	1	1	1	1	1	1	1	1	1	1	1	1	1	1	1	1	1	1	1	1	1	1	0	0	1	1	1	1	1
CG10_big_fil_rev_8_21_14_0_10_Falkowbacteria_OD1_39_9_curated	1	2	0	1	1	0	1	1	0	1	1	1	1	1	1	2	1	1	1	1	1	1	1	1	1	1	1	1	1	1	1	1	1	0	1	1	1	1	1	1	1	1	0	0	1	1	1	1	1
CG10_big_fil_rev_8_21_14_0_10_Kuenenbacteria_OD1_39_14_curated	1	1	0	1	1	1	2	1	1	1	1	1	1	1	1	1	1	1	1	1	1	0	1	1	1	1	1	1	1	1	1	1	1	1	1	1	1	1	1	1	1	1	1	0	1	1	1	1	1
CG10_big_fil_rev_8_21_14_0_10_Levybacteria_OP11_36_30_curated	1	1	1	1	1	1	1	1	0	1	1	1	1	1	1	1	1	1	1	1	1	1	1	1	1	1	1	1	1	1	1	2	0	1	1	1	1	1	1	1	1	1	0	0	1	0	1	1	1
CG10_big_fil_rev_8_21_14_0_10_Micrarchaeota_54_18_curated	1	1	1	0	2	0	0	0	0	1	0	1	0	0	0	1	0	0	0	1	0	0	0	0	1	1	1	1	0	0	0	1	1	1	0	0	0	0	0	0	0	0	0	0	1	0	0	0	0
CG10_big_fil_rev_8_21_14_0_10_Micrarchaeota_60_32_curated	0	1	1	0	1	0	1	0	0	0	0	0	0	0	0	1	0	0	0	1	0	0	0	0	1	1	1	1	1	0	0	1	1	1	0	0	0	0	0	0	0	0	0	0	1	0	0	0	0
CG10_big_fil_rev_8_21_14_0_10_Nomurabacteria_OD1_03_31_7_curated	1	0	1	1	2	0	1	1	0	1	1	1	1	1	1	1	1	2	1	1	1	1	1	1	1	1	1	1	1	1	1	1	0	1	1	1	1	1	0	1	1	0	0	0	1	0	1	1	1
CG10_big_fil_rev_8_21_14_0_10_Yonathbacteria_OD1_43_136_curated	1	0	1	1	1	1	1	1	0	1	1	1	1	1	1	1	1	1	1	1	1	1	1	1	1	1	1	1	1	1	1	1	1	1	1	1	1	1	1	1	1	1	0	0	1	0	1	1	1
CG10_big_fil_rev_8_21_14_0_10_Omnitrophica_43_8_curated	1	1	1	1	0	1	0	1	1	1	1	1	1	1	1	1	1	1	1	1	1	1	1	1	1	1	1	1	1	1	1	1	1	1	1	1	0	1	1	1	1	1	1	0	1	1	1	1	0
CG10_big_fil_rev_8_21_14_0_10_Pacearchaeota_31_59_curated	0	1	1	0	2	1	1	0	0	1	0	1	1	0	0	1	0	0	0	1	0	1	1	0	1	1	1	1	1	1	0	1	1	1	0	0	0	0	0	0	0	0	0	0	1	0	0	0	0
CG10_big_fil_rev_8_21_14_0_10_Pacearchaeota_31_9_curated	0	1	1	0	1	1	2	0	0	1	0	1	0	0	0	1	0	0	0	0	0	1	1	0	1	0	1	1	1	1	0	1	1	1	0	0	0	0	0	1	0	0	0	0	1	0	0	0	0
CG10_big_fil_rev_8_21_14_0_10_Pacearchaeota_35_219_curated	1	1	1	0	1	1	1	0	0	1	0	1	0	0	0	1	0	0	0	0	0	1	1	0	1	1	1	1	1	1	0	1	1	1	0	0	0	0	0	0	0	0	0	0	1	0	0	0	0
CG10_big_fil_rev_8_21_14_0_10_Pacebacteria_OP11_36_11_curated	1	1	1	1	1	1	1	1	0	1	1	1	1	1	1	1	1	1	1	1	1	1	1	1	1	1	1	1	1	1	1	1	1	1	1	1	1	1	1	1	1	1	0	0	1	0	1	1	1
CG10_big_fil_rev_8_21_14_0_10_CG_Peregrinibacteria_02_44_7_curated	0	3	1	1	1	1	1	1	1	1	1	1	1	1	1	1	1	1	0	1	1	1	1	1	1	1	1	1	1	1	1	1	0	1	1	1	1	1	1	0	1	1	0	0	1	1	1	1	1
CG10_big_fil_rev_8_21_14_0_10_Shapirobacteria_OP11_36_6_curated	1	1	1	1	1	1	1	1	0	1	1	1	1	1	1	1	1	1	1	1	1	1	1	1	1	1	1	1	1	1	1	1	1	1	1	1	1	1	1	1	1	1	0	0	1	0	1	1	1
CG10_big_fil_rev_8_21_14_0_10_Saccharibacteria_TM7_41_32_curated	1	1	2	1	1	1	1	1	0	1	1	1	1	1	1	1	1	1	1	1	1	1	1	1	1	1	1	1	1	1	1	1	1	1	1	1	1	1	1	1	1	1	0	0	1	1	1	1	1
CG10_big_fil_rev_8_21_14_0_10_Woesearchaeota_47_5_curated	1	1	1	0	1	2	0	0	1	0	0	0	0	0	0	0	0	0	0	1	1	1	1	0	1	1	0	0	0	0	0	1	0	1	0	0	0	0	0	0	0	0	0	0	1	0	0	0	0
CG10_big_fil_rev_8_21_14_0_10_Woesearchaeota_33_12_curated	1	1	1	0	1	1	1	0	0	1	0	1	0	0	0	1	0	0	0	1	1	1	1	0	1	0	1	0	1	0	1	1	1	2	0	0	0	0	0	1	0	0	0	0	1	0	0	0	0
CG10_big_fil_rev_8_21_14_0_10_Chlamydiia_35_9_curated	1	2	1	1	1	0	1	1	1	1	0	1	0	1	1	1	1	1	1	1	1	1	1	1	1	1	1	1	1	1	0	1	0	1	1	1	1	1	1	0	1	1	0	0	1	1	1	1	1
CG10_big_fil_rev_8_21_14_0_10_Chlamydiia_42_34_curated	1	2	1	1	1	1	1	1	1	1	1	1	1	1	1	1	1	1	1	1	1	1	1	1	1	1	1	1	1	1	1	1	1	1	0	1	1	1	1	0	1	1	0	0	1	1	1	1	1
CG10_big_fil_rev_8_21_14_0_10_Nealsonbacteria_OD1_37_25_curated	0	0	2	2	1	1	1	0	0	1	1	1	1	1	1	1	1	0	0	1	1	1	1	1	1	0	1	1	1	1	1	0	0	2	0	1	0	1	1	0	1	1	1	0	1	0	1	1	1
CG10_big_fil_rev_8_21_14_0_10_Parcubacteria_OD1_41_35_curated	1	1	0	1	1	1	2	1	1	1	1	1	1	1	1	1	1	1	1	1	1	1	1	1	1	0	1	1	1	1	1	1	1	1	1	1	0	1	1	1	1	0	0	0	1	1	1	0	0
CG10_big_fil_rev_8_21_14_0_10_Gribaldobacteria_OD1_33_41_curated	1	1	1	1	1	1	1	1	0	1	1	1	1	1	1	1	1	1	1	1	1	1	1	1	1	1	1	1	1	1	1	1	1	2	0	1	1	1	1	1	1	1	0	0	1	0	1	1	1
CG10_big_fil_rev_8_21_14_0_10_Saccharibacteria_47_8_curated	1	2	1	1	2	1	1	1	0	1	1	0	1	1	1	1	1	1	1	0	0	1	1	1	1	1	1	1	1	0	1	1	0	1	1	1	1	0	1	1	0	1	0	0	1	1	1	1	1
CG10_big_fil_rev_8_21_14_0_10_Falkowbacteria_OD1_37_6_curated	1	1	1	1	2	1	1	1	0	0	1	1	1	1	0	1	1	1	1	1	1	1	1	1	1	1	1	1	1	1	1	1	0	0	1	1	1	0	1	1	1	0	0	0	1	1	1	0	0
CG10_big_fil_rev_8_21_14_0_10_Falkowbacteria_OD1_43_10_curated	1	1	1	1	1	1	1	1	1	1	1	1	1	1	1	1	1	2	1	1	1	1	1	1	1	1	1	1	1	1	1	3	0	1	1	1	1	1	1	1	1	0	0	0	1	1	1	1	1
CG10_big_fil_rev_8_21_14_0_10_Falkowbacteria_OD1_43_11_curated	1	1	0	1	2	1	1	1	1	1	1	1	1	1	1	1	1	1	1	1	1	1	1	1	1	1	1	1	1	1	1	1	0	1	1	1	1	1	0	1	1	1	0	0	1	1	1	1	1
CG10_big_fil_rev_8_21_14_0_10_Falkowbacteria_OD1_38_22_curated	1	1	1	2	0	1	0	1	1	1	1	1	1	1	1	1	1	1	1	1	1	1	1	1	1	2	1	1	1	1	1	0	1	1	1	1	1	0	1	1	1	0	1	0	1	1	1	1	1
CG10_big_fil_rev_8_21_14_0_10_Vogelbacteria_OD1_50_13_curated	1	1	1	1	0	1	1	1	0	1	1	1	1	1	1	1	1	1	1	1	1	1	1	1	0	1	1	1	1	1	1	1	0	1	1	1	1	1	1	1	1	1	1	0	1	0	1	1	1
CG10_big_fil_rev_8_21_14_0_10_Berkelbacteria_33_10_curated	1	1	1	1	1	1	1	1	1	1	1	1	1	1	1	1	1	1	1	1	1	1	1	0	1	0	1	1	1	0	1	1	1	1	1	1	1	1	1	1	1	1	0	0	1	0	1	1	1
CG10_big_fil_rev_8_21_14_0_10_Kaiserbacteria_OD1_51_14_curated	1	2	2	1	1	1	1	0	0	0	1	1	1	1	1	1	1	1	1	1	1	1	1	1	1	1	1	1	0	1	1	1	0	1	0	1	0	1	1	1	1	1	0	0	1	0	0	1	1
CG10_big_fil_rev_8_21_14_0_10_Kaiserbacteria_OD1_56_12_curated	1	1	1	1	1	1	1	1	0	1	1	1	1	1	1	1	1	1	1	1	1	1	1	1	1	1	1	1	1	1	1	1	0	1	1	1	1	1	1	1	1	1	0	0	1	0	1	1	1
CG10_big_fil_rev_8_21_14_0_10_Kaiserbacteria_OD1_59_10_curated	1	1	1	1	1	1	1	1	0	1	1	1	1	1	1	1	1	1	1	1	1	1	1	1	1	1	1	1	1	1	1	1	0	1	1	1	1	1	1	1	1	1	0	0	1	0	1	1	1
CG10_big_fil_rev_8_21_14_0_10_Levybacteria_OP11_35_13_curated	1	1	1	1	0	1	1	1	0	1	1	1	1	1	1	1	1	1	1	1	1	1	1	1	1	0	1	1	1	1	1	1	1	1	0	1	1	1	1	1	1	1	0	0	1	1	1	1	0
CG10_big_fil_rev_8_21_14_0_10_Magasanikbacteria_OD1_36_16_curated	1	0	1	1	3	1	1	1	1	1	1	1	1	1	1	1	1	1	1	1	1	1	1	1	1	0	1	1	1	1	1	2	1	1	1	1	1	0	1	1	1	1	0	0	1	1	1	0	1
CG10_big_fil_rev_8_21_14_0_10_Magasanikbacteria_OD1_36_32_curated	1	1	1	1	1	1	1	1	1	1	1	1	1	1	1	1	1	1	1	1	1	1	1	1	1	1	1	1	1	1	1	1	1	1	1	1	1	1	1	1	1	1	0	0	1	0	1	1	1
CG10_big_fil_rev_8_21_14_0_10_Magasanikbacteria_OD1_38_6_curated	1	1	0	1	1	1	1	1	1	1	1	1	1	1	1	1	1	1	1	1	1	1	1	1	1	1	1	1	1	1	1	1	0	1	1	1	0	0	1	1	1	1	0	0	1	1	1	1	1
CG10_big_fil_rev_8_21_14_0_10_Magasanikbacteria_OD1_40_10_curated	1	1	1	1	1	1	1	1	1	1	1	1	1	1	1	1	1	1	1	1	1	1	1	1	1	2	1	1	1	1	1	1	0	2	1	1	1	1	1	1	1	0	0	0	1	0	1	1	0
CG10_big_fil_rev_8_21_14_0_10_Magasanikbacteria_OD1_42_10_curated	1	1	0	1	1	1	1	1	1	1	1	1	1	1	1	1	1	1	1	1	1	1	1	1	1	1	1	1	1	1	1	2	0	1	0	1	1	1	1	1	1	1	0	0	1	1	1	1	1
CG10_big_fil_rev_8_21_14_0_10_Magasanikbacteria_OD1_43_6_curated	1	1	1	1	1	2	2	1	1	1	1	1	1	1	1	0	1	1	0	1	1	1	1	1	1	0	1	1	1	1	1	1	0	0	1	1	1	0	1	0	1	1	0	0	1	1	1	1	1
CG10_big_fil_rev_8_21_14_0_10_Magasanikbacteria_OD1_43_9_curated	1	1	1	1	2	1	2	1	1	1	1	1	1	1	1	1	1	1	1	1	1	1	1	1	1	1	1	1	1	1	1	1	0	1	1	1	1	1	1	1	1	1	0	0	1	1	1	1	1
CG10_big_fil_rev_8_21_14_0_10_Magasanikbacteria_OD1_47_10_curated	1	1	1	1	1	1	1	1	1	1	1	1	1	1	1	1	1	1	1	1	1	1	1	1	1	1	1	1	1	1	1	1	0	1	1	1	1	1	1	1	1	1	0	0	1	1	1	1	1
CG10_big_fil_rev_8_21_14_0_10_Micraarchaeota_59_7_curated	1	1	0	0	2	0	1	0	0	1	0	0	0	0	0	2	0	0	0	1	0	0	0	0	2	0	2	1	1	1	0	1	0	1	0	0	0	0	0	0	0	0	0	0	1	0	0	0	0
CG10_big_fil_rev_8_21_14_0_10_Beckwithbacteria_OP11_34_10_curated	1	1	1	1	1	1	1	1	0	1	1	1	1	1	1	1	1	1	1	1	1	1	1	1	1	1	1	1	1	1	1	1	0	1	1	1	1	1	1	1	1	1	0	0	1	1	1	1	1
CG10_big_fil_rev_8_21_14_0_10_Roizmanbacteria_OP11_36_26_curated	1	1	1	1	1	1	2	1	0	1	1	1	0	1	1	1	1	1	1	1	1	1	1	1	1	1	1	1	1	1	1	1	0	1	1	1	1	1	1	1	1	1	0	0	1	1	1	1	1
CG10_big_fil_rev_8_21_14_0_10_Shapirobateria_OP11_38_14_curated	1	2	1	1	2	0	0	0	0	1	1	1	1	1	1	1	1	1	1	1	1	1	1	1	1	0	1	1	0	1	1	1	1	1	0	1	1	1	0	1	1	0	0	0	1	1	0	0	1
CG10_big_fil_rev_8_21_14_0_10_Shapirobacteria_OP11_38_8_curated	1	1	1	1	0	1	1	1	0	0	1	1	1	0	1	1	1	1	1	1	1	1	1	1	1	1	0	1	1	1	1	1	1	1	1	1	1	1	1	1	1	1	0	0	1	1	1	1	1
CG10_big_fil_rev_8_21_14_0_10_Roizmanbacteria_OP11_39_12_curated	1	0	1	1	1	1	1	1	0	1	1	1	1	1	1	1	1	1	1	1	1	1	1	1	1	1	1	1	1	1	1	1	0	1	0	1	0	1	0	1	1	0	0	0	1	0	1	1	1
CG10_big_fil_rev_8_21_14_0_10_Roizmanbacteria_OP11_39_6_curated	1	2	1	1	1	2	1	1	0	1	1	0	1	0	1	1	1	1	1	1	1	1	1	0	1	1	1	1	1	1	1	1	0	1	1	0	0	1	1	1	1	1	0	0	1	1	1	1	1
CG10_big_fil_rev_8_21_14_0_10_Pacebacteria_OP11_40_26_curated	1	1	1	1	1	1	1	1	0	1	1	1	1	1	1	1	1	1	1	1	1	1	1	1	1	1	1	1	1	1	1	1	0	1	1	1	1	1	1	1	1	1	0	0	1	0	1	1	1
CG10_big_fil_rev_8_21_14_0_10_Shapirobacteria_OP11_40_9_curated	1	1	1	1	1	1	0	1	0	0	1	1	1	1	1	1	1	1	1	1	1	1	1	1	1	1	1	1	0	1	1	1	1	1	1	1	1	1	1	1	1	1	1	0	1	0	1	1	0
CG10_big_fil_rev_8_21_14_0_10_Collierbacteria_OP11_44_9_curated	1	1	0	1	1	1	0	1	0	0	1	1	1	1	1	1	1	1	1	1	1	1	1	1	1	1	1	1	1	1	1	1	0	1	0	1	0	0	1	1	1	1	0	0	1	1	1	0	0
CG10_big_fil_rev_8_21_14_0_10_Roizmanbacteria_OP11_45_7_curated	1	1	1	1	1	1	1	1	0	0	0	1	0	1	1	1	1	1	0	1	1	1	1	1	1	1	1	1	1	1	0	0	0	1	0	0	1	1	1	0	1	1	0	0	1	1	1	1	1
CG10_big_fil_rev_8_21_14_0_10_Shapirobateria_OP11_48_15_curated	0	1	1	1	1	1	1	1	0	1	1	1	1	1	1	1	1	1	1	1	1	1	1	1	1	1	1	1	0	1	1	1	0	0	1	1	1	1	1	1	1	1	0	0	1	1	0	0	1
CG10_big_fil_rev_8_21_14_0_10_Pacebacteria_OP11_56_10_curated	1	1	1	1	1	1	1	1	0	1	0	1	1	1	1	1	1	1	1	1	1	1	1	1	1	1	1	1	1	1	0	1	1	1	1	1	1	1	1	1	1	1	0	0	1	0	1	1	1
CG10_big_fil_rev_8_21_14_0_10_Moranbacteria_OD1_35_21_curated	1	1	1	1	1	1	1	1	1	1	1	1	1	1	1	1	1	1	1	1	1	1	1	1	1	1	1	1	1	1	1	1	1	1	1	1	1	1	1	1	1	1	1	0	1	0	1	1	1
CG10_big_fil_rev_8_21_14_0_10_Nomurabacteria_OD1_35_16_curated	1	1	1	1	1	0	0	1	0	0	1	1	1	1	1	1	1	1	1	1	1	1	1	1	1	1	1	1	0	1	1	0	0	1	1	1	0	1	0	1	1	1	0	0	1	0	0	1	1
CG10_big_fil_rev_8_21_14_0_10_Pacebacteria_OP11_42_12_curated	1	1	1	1	1	2	1	0	0	0	1	1	1	1	1	1	1	1	1	1	1	1	1	0	1	1	1	1	1	1	1	1	0	1	1	1	1	1	1	1	0	1	0	0	1	0	1	1	1
CG10_big_fil_rev_8_21_14_0_10_Pacebacteria_OP11_44_11_curated	1	1	1	1	0	2	1	1	0	1	1	1	1	1	1	1	1	1	1	1	1	1	1	1	1	1	1	1	1	1	1	1	1	1	1	1	1	1	1	1	1	1	1	0	1	0	1	1	1
CG10_big_fil_rev_8_21_14_0_10_Pacebacteria_OP11_44_54_curated	1	1	1	1	1	1	1	1	0	1	1	1	1	1	1	1	1	1	1	1	1	1	1	1	1	1	1	1	1	1	1	1	0	1	1	1	1	1	1	1	1	1	1	0	1	0	1	1	1
CG10_big_fil_rev_8_21_14_0_10_Pacebacteria_OP11_45_6_curated	1	1	1	1	1	0	4	1	0	1	1	1	1	1	0	1	1	1	1	1	1	1	1	1	1	1	1	1	1	1	1	1	0	1	1	1	1	1	2	1	1	1	0	0	1	0	1	1	1
CG10_big_fil_rev_8_21_14_0_10_Zambryskibacteria_OD1_34_34_curated	1	1	1	1	2	1	1	1	0	1	1	1	0	1	1	1	1	1	1	1	1	1	1	1	1	0	1	1	1	1	1	1	0	1	0	1	1	0	1	1	1	1	0	0	1	0	1	0	1
CG10_big_fil_rev_8_21_14_0_10_Parcubacteria_OD1_35_15_curated	1	1	1	1	0	0	1	1	0	1	1	1	1	1	1	1	1	1	1	1	1	1	1	1	1	1	1	1	1	1	1	1	1	1	0	1	1	0	0	1	1	1	1	0	1	0	1	1	1
CG10_big_fil_rev_8_21_14_0_10_Campbellbacteria_OD1_35_52_curated	1	1	1	1	0	1	1	1	0	1	1	1	1	1	1	1	1	1	1	1	1	1	1	1	1	1	1	1	1	1	1	1	0	1	1	1	1	1	1	1	1	1	0	0	1	0	1	1	1
CG10_big_fil_rev_8_21_14_0_10_Kuenenbacteria_OD1_36_11_curated	1	1	1	1	1	2	1	1	1	1	1	1	1	1	1	1	1	1	1	1	1	1	1	1	1	1	1	1	1	1	1	1	1	2	1	1	1	1	1	1	1	1	0	0	1	1	1	0	1
CG10_big_fil_rev_8_21_14_0_10_Schleperbacteria_OD1_36_14_curated	1	1	1	1	1	1	1	1	1	1	1	1	1	1	1	1	1	1	1	1	1	1	1	1	1	1	1	1	1	1	1	2	1	1	1	1	1	1	1	1	1	1	0	0	1	1	1	1	1
CG10_big_fil_rev_8_21_14_0_10_Yanofskybacteria_OD1_36_16_curated	1	1	1	1	1	1	1	0	0	1	1	1	1	1	1	1	1	1	1	1	1	1	1	1	1	1	1	1	1	1	1	1	1	1	1	1	1	1	1	1	1	1	1	0	1	0	1	1	1
CG10_big_fil_rev_8_21_14_0_10_Nealsonbacteria_OD1_36_24_curated	1	1	1	1	1	1	1	1	0	1	1	1	1	1	1	1	1	1	1	1	1	1	1	1	1	1	1	1	1	1	1	1	1	1	1	1	0	1	1	1	1	1	1	0	1	1	1	1	1
CG10_big_fil_rev_8_21_14_0_10_Komeilibateria_OD1_36_65_curated	1	2	1	1	1	1	1	1	1	1	1	1	1	1	1	1	1	1	1	1	1	1	1	1	1	1	1	1	1	1	1	1	1	1	1	1	1	1	1	1	1	1	1	0	1	0	1	1	1
CG10_big_fil_rev_8_21_14_0_10_Portnoybacteria_OD1_36_7_curated	1	1	1	1	1	1	0	1	0	1	1	1	1	1	1	1	1	1	1	1	1	1	1	1	1	1	1	1	1	1	1	0	1	1	1	1	1	1	1	1	1	1	1	0	2	1	1	1	1
CG10_big_fil_rev_8_21_14_0_10_Falkowbacteria_OD1_37_14_curated	0	2	0	1	1	1	1	1	0	1	1	1	1	1	1	1	1	1	1	1	1	1	1	1	1	1	1	1	0	1	1	1	1	1	1	1	1	1	1	1	1	1	0	0	1	1	0	1	1
CG10_big_fil_rev_8_21_14_0_10_Staskawiczbacteria_OD1_38_10_curated	1	1	1	1	1	1	0	1	0	1	1	1	1	1	1	1	1	1	1	1	1	1	1	1	1	1	1	1	1	1	1	0	0	1	0	1	1	0	0	1	1	1	1	0	1	0	1	0	0
CG10_big_fil_rev_8_21_14_0_10_Parcubacteria_OD1_38_31_curated	1	1	1	1	1	1	1	1	0	1	1	1	1	1	1	1	1	1	1	1	1	1	1	1	1	1	1	1	1	1	1	1	1	1	0	1	1	0	1	1	1	1	0	0	1	0	1	0	1
CG10_big_fil_rev_8_21_14_0_10_Harrisonbacteria_OD1_38_8_curated	1	1	1	1	0	1	1	0	0	1	1	1	1	1	1	1	1	1	1	1	1	1	1	1	1	0	1	1	0	1	1	1	1	1	0	1	1	1	1	1	1	1	0	0	1	0	0	1	1
CG10_big_fil_rev_8_21_14_0_10_Falkowbacteria_OD1_39_11_curated	1	2	1	1	1	0	1	0	0	0	1	1	1	1	1	1	1	1	1	1	1	1	1	1	1	1	1	1	1	1	1	1	1	1	1	1	1	1	1	1	1	1	1	0	1	0	1	1	0
CG10_big_fil_rev_8_21_14_0_10_Tagabacteria_OD1_40_13_curated	1	1	1	1	1	1	1	1	0	1	1	1	1	1	1	1	1	1	1	1	1	1	1	1	1	1	1	1	1	1	1	1	1	1	1	1	1	1	1	1	1	1	0	0	1	0	1	1	1
CG10_big_fil_rev_8_21_14_0_10_Harrisonbacteria_OD1_40_38_curated	1	1	1	1	1	1	1	1	0	1	1	1	1	1	1	1	1	1	1	1	1	1	1	1	1	0	1	1	1	1	1	1	1	1	2	1	1	1	1	1	1	1	0	0	1	0	1	1	1
CG10_big_fil_rev_8_21_14_0_10_Terrybacteria_OD1_41_10_curated	1	1	1	1	1	1	2	1	0	1	1	1	1	1	1	0	1	1	1	1	1	1	1	1	0	1	1	1	1	1	1	0	0	2	1	1	1	1	0	0	1	0	0	0	1	0	1	1	0
CG10_big_fil_rev_8_21_14_0_10_Komeilibateria_OD1_41_13_curated	1	1	1	1	0	1	0	1	1	1	1	1	1	1	1	1	1	1	1	1	1	1	1	1	1	0	1	1	1	1	1	1	1	1	1	1	1	1	1	1	1	0	0	0	1	1	1	1	1
CG10_big_fil_rev_8_21_14_0_10_Colwellbacteria_OD1_41_28_curated	1	1	1	1	1	1	1	1	0	1	0	1	1	1	1	1	1	1	1	1	1	1	1	1	1	1	1	0	1	1	0	1	1	1	1	0	1	1	1	1	1	1	0	0	1	0	1	1	1
CG10_big_fil_rev_8_21_14_0_10_Taylorbacteria_OD1_41_48_curated	1	1	1	1	1	1	1	1	0	1	1	1	1	1	1	1	1	1	1	1	1	1	1	1	1	1	1	1	1	1	1	1	0	1	1	1	1	1	1	1	1	1	0	0	1	0	1	1	1
CG10_big_fil_rev_8_21_14_0_10_Zambryskibacteria_OD1_42_12_curated	1	1	1	1	1	1	1	1	0	1	1	1	0	1	1	1	1	1	1	1	1	1	1	1	1	1	1	1	1	1	1	1	0	1	1	1	1	1	1	1	1	1	0	0	1	0	1	0	1
CG10_big_fil_rev_8_21_14_0_10_Harrisonbacteria_OD1_42_17_curated	1	1	1	1	1	1	1	1	0	1	1	1	1	1	1	1	1	1	1	1	1	1	1	1	1	1	1	1	1	1	1	1	1	1	1	1	1	1	1	1	1	1	0	0	1	0	1	1	1
CG10_big_fil_rev_8_21_14_0_10_Niyogibacteria_OD1_42_19_curated	1	1	1	1	1	1	1	1	0	0	1	1	1	1	1	1	1	1	1	1	1	1	1	1	1	1	1	1	1	1	1	1	1	1	1	1	0	1	1	1	1	1	1	0	1	0	1	1	1
CG10_big_fil_rev_8_21_14_0_10_Colwellbacteria_OD1_42_22_curated	1	1	1	1	0	1	1	1	0	1	1	1	1	1	1	1	1	1	1	1	1	1	1	1	1	1	1	1	1	1	1	2	1	1	0	1	1	1	1	1	1	1	1	0	1	0	1	1	1
CG10_big_fil_rev_8_21_14_0_10_Buchananbacteria_OD1_42_9_curated	1	1	1	1	1	1	1	1	1	1	1	1	1	1	1	1	1	1	1	1	1	1	1	1	1	1	1	1	1	1	1	1	1	1	1	1	1	1	1	1	1	1	0	0	1	1	1	1	1
CG10_big_fil_rev_8_21_14_0_10_Portnoybacteria_OD1_43_39_curated	1	1	1	1	1	1	1	0	0	1	1	1	1	1	0	1	1	1	1	1	1	1	1	1	1	0	1	1	1	1	1	0	1	1	0	1	1	1	1	1	1	1	0	0	1	0	1	1	1
CG10_big_fil_rev_8_21_14_0_10_Kaiserbacteria_OD1_43_70_curated	1	0	1	1	2	0	1	1	0	0	1	1	1	1	1	1	1	1	1	1	1	1	1	1	1	1	1	1	1	1	1	2	1	1	0	1	1	1	0	1	1	0	0	0	1	0	1	1	1
CG10_big_fil_rev_8_21_14_0_10_Kaiserbacteria_OD1_44_10_curated	1	2	0	1	1	1	1	1	0	1	1	1	1	1	1	1	1	1	1	1	1	1	1	1	1	1	1	1	1	1	1	0	0	1	0	1	1	0	1	1	1	1	0	0	1	0	0	1	1
CG10_big_fil_rev_8_21_14_0_10_Harrisonbacteria_OD1_44_23_curated	1	1	1	1	1	1	1	1	0	1	1	1	1	1	1	1	1	1	1	1	1	1	1	1	1	1	1	1	1	1	1	1	1	1	1	1	1	1	1	1	1	1	0	0	1	0	1	1	1
CG10_big_fil_rev_8_21_14_0_10_Portnoybacteria_OD1_44_7_curated	1	0	1	1	1	0	1	1	0	1	1	1	1	1	1	1	1	1	1	1	1	1	1	1	1	1	1	1	1	1	1	1	0	1	0	1	0	1	1	1	1	1	0	0	1	0	1	0	1
CG10_big_fil_rev_8_21_14_0_10_Vogelbacteria_OD1_45_14_curated	1	0	1	1	1	1	1	1	0	1	1	1	1	1	1	1	1	1	1	1	1	1	1	1	1	1	1	1	1	1	1	1	0	1	1	1	1	1	1	1	1	1	0	0	1	0	1	1	1
CG10_big_fil_rev_8_21_14_0_10_Kaiserbacteria_OD1_45_20_curated	1	1	1	1	1	1	1	1	0	1	1	1	1	1	1	1	1	1	1	1	1	1	1	1	1	1	1	1	1	1	1	1	0	1	1	1	1	1	1	1	1	1	1	0	1	0	1	1	1
CG10_big_fil_rev_8_21_14_0_10_Harrisonbacteria_OD1_45_28_curated	1	1	1	1	1	1	1	1	0	1	1	1	1	1	1	1	1	1	1	1	1	1	1	1	1	1	1	1	1	1	1	0	1	1	1	1	1	1	1	1	1	1	0	0	1	0	1	1	1
CG10_big_fil_rev_8_21_14_0_10_Yanofskybacteria_OD1_46_23_curated	1	1	1	1	1	1	1	1	0	1	1	1	1	1	1	1	1	1	1	1	1	1	1	1	1	1	1	1	1	1	1	1	1	1	1	1	0	1	1	1	1	1	0	0	1	1	1	1	1
CG10_big_fil_rev_8_21_14_0_10_Niyogibacteria_OD1_46_36_curated	1	0	1	1	1	1	1	1	0	1	1	1	1	1	1	1	1	1	1	1	1	1	1	1	1	1	1	1	1	1	1	1	1	1	1	1	1	1	1	1	1	1	0	0	1	0	1	1	1
CG10_big_fil_rev_8_21_14_0_10_Kaiserbacteria_OD1_47_16_curated	1	2	1	1	1	1	1	1	0	1	1	1	1	1	1	1	1	1	1	1	1	1	1	1	1	1	1	1	1	1	1	1	0	1	1	1	1	1	1	1	1	1	0	0	1	0	1	1	1
CG10_big_fil_rev_8_21_14_0_10_Uhrbacteria_OD1_48_11_curated	1	1	1	1	1	1	1	1	1	1	1	1	1	1	1	1	1	1	1	1	1	1	1	1	1	1	1	1	1	1	1	1	1	1	1	1	1	1	1	1	1	1	1	0	1	1	1	1	1
CG10_big_fil_rev_8_21_14_0_10_Harrisonbacteria_OD1_49_15_curated	1	1	1	1	2	1	1	1	0	1	1	1	1	1	1	1	1	1	1	1	1	1	1	1	1	1	1	1	1	1	1	1	1	1	1	1	1	1	0	1	1	1	0	0	1	0	1	1	1
CG10_big_fil_rev_8_21_14_0_10_Kaiserbacteria_OD1_49_17_curated	1	1	1	1	1	1	1	1	0	1	1	1	1	1	1	1	1	1	1	1	1	1	1	1	1	1	1	1	1	1	1	1	0	1	1	1	1	1	1	1	1	1	0	0	1	0	1	1	1
CG10_big_fil_rev_8_21_14_0_10_Vogelbacteria_OD1_49_38_curated	1	1	1	1	1	1	1	1	0	1	1	1	1	1	1	1	1	1	1	1	1	1	1	1	1	1	1	1	1	1	1	1	0	1	1	1	1	1	1	1	1	1	0	0	1	0	1	1	1
CG10_big_fil_rev_8_21_14_0_10_Vogelbacteria_OD1_51_16_curated	1	2	1	1	1	1	1	1	0	1	1	1	1	1	1	1	1	1	1	1	1	1	1	1	1	1	1	1	1	1	1	1	0	1	1	1	1	1	1	1	1	1	0	0	1	0	1	1	1
CG10_big_fil_rev_8_21_14_0_10_Andersenbacteria_OD1_54_11_curated	1	1	1	1	1	1	1	1	1	1	1	1	1	1	1	1	1	1	1	1	1	1	1	1	1	1	1	1	1	1	1	1	1	1	1	1	1	1	1	1	1	1	0	0	1	0	1	1	1
CG10_big_fil_rev_8_21_14_0_10_Jorgensenbacteria_OD1_54_38_curated	1	1	1	1	1	1	1	1	0	1	1	1	1	1	1	1	1	1	1	1	1	1	1	1	1	0	1	1	1	1	1	1	1	2	1	1	1	1	1	1	1	1	0	0	1	0	1	0	0
CG10_big_fil_rev_8_21_14_0_10_Peregrinibacteria_36_19_curated	1	2	2	1	1	1	1	1	1	1	1	1	2	1	1	1	1	1	1	1	1	1	1	1	1	1	1	1	1	1	1	1	1	1	1	1	1	1	1	1	1	1	1	0	1	1	1	1	0
CG10_big_fil_rev_8_21_14_0_10_Peregrinibacteria_42_8_curated	1	1	1	1	1	1	2	1	1	1	1	1	1	1	1	1	1	1	1	1	1	1	1	1	1	1	1	1	0	1	1	0	1	1	1	1	1	1	1	1	1	1	0	0	1	1	1	1	1
CG10_big_fil_rev_8_21_14_0_10_Peregrinibacteria_49_24_curated	1	1	1	1	1	1	1	1	0	1	1	1	1	1	1	1	1	1	1	1	1	1	1	1	1	1	2	1	1	1	1	1	1	1	1	1	1	1	1	1	1	1	0	0	0	1	1	1	1
CG10_big_fil_rev_8_21_14_0_10_Peregrinibacteria_55_24_curated	1	1	1	1	1	1	1	1	0	1	1	1	1	1	1	1	1	1	1	1	1	1	1	1	1	1	1	1	1	1	1	1	1	1	1	1	1	1	1	1	1	1	0	0	1	1	1	1	1
CG10_big_fil_rev_8_21_14_0_10_Falkowbacteria_OD1_44_15_curated	1	2	1	1	1	1	1	1	1	1	1	1	1	1	1	1	1	1	1	1	1	1	1	1	1	1	1	1	1	1	1	0	0	1	1	1	0	1	1	1	1	1	0	0	1	1	1	1	1
CG10_big_fil_rev_8_21_14_0_10_Peregrinibacteria_49_16_curated	1	1	0	1	1	1	1	1	1	1	1	1	1	1	1	1	1	1	1	1	1	1	1	1	1	1	1	1	1	1	1	1	1	0	1	0	1	1	1	0	1	1	0	0	1	1	1	1	1
CG10_big_fil_rev_8_21_14_0_10_Buchananbacteria_OD1_33_19_curated	1	2	1	1	1	1	1	1	1	1	1	1	1	1	1	1	1	1	1	1	1	1	1	1	1	1	1	1	1	1	1	1	1	1	1	1	1	1	1	1	1	1	0	0	1	1	1	1	1
CG10_big_fil_rev_8_21_14_0_10_Portnoybacteria_OD1_38_18_curated	1	1	0	1	1	0	2	1	0	0	1	1	1	1	1	1	1	1	1	1	1	1	1	1	1	0	1	1	1	1	1	1	1	1	0	1	1	1	1	1	1	1	1	0	1	0	1	1	0
CG10_big_fil_rev_8_21_14_0_10_Ryanbacteria_OD1_43_42_curated	1	1	1	1	1	1	1	1	0	1	1	1	1	1	1	1	1	1	1	1	1	1	1	1	1	1	1	1	1	1	1	1	1	1	1	1	1	1	1	1	1	1	1	0	1	0	1	1	1
CG10_big_fil_rev_8_21_14_0_10_Doudnabacteria_OD1_41_10_curated	1	2	1	1	1	1	1	1	1	1	1	1	1	1	1	1	1	1	1	1	1	1	1	1	1	1	1	1	1	1	1	1	1	0	1	1	1	1	1	1	1	1	1	0	1	0	1	1	0
CG10_big_fil_rev_8_21_14_0_10_Uhrbacteria_OD1_41_26_curated	1	1	1	1	1	1	1	1	1	1	1	1	1	1	1	1	1	1	1	1	1	1	1	1	1	1	1	1	1	1	1	1	1	1	1	1	1	1	1	1	1	1	0	0	1	1	1	1	1
CG10_big_fil_rev_8_21_14_0_10_Uhrbacteria_OD1_48_16_curated	1	1	1	1	1	1	1	1	1	1	1	1	1	1	1	1	1	1	1	1	1	1	1	1	1	1	1	1	1	1	1	1	1	1	1	1	1	1	1	1	1	1	1	0	1	0	1	1	1
CG10_big_fil_rev_8_21_14_0_10_Uhrbacteria_OD1_50_16_curated	1	1	1	1	1	1	1	1	1	1	1	1	1	1	1	1	1	1	1	1	1	1	1	1	1	1	1	1	1	1	1	1	1	1	1	1	1	1	1	1	1	1	0	0	1	1	1	1	1
CG10_big_fil_rev_8_21_14_0_10_Pacearchaeota_31_24_curated	1	2	1	0	2	1	1	0	0	1	0	1	0	0	0	1	0	0	0	0	0	1	1	0	1	1	1	1	1	0	0	1	1	1	0	0	0	0	0	1	0	0	0	0	1	0	0	0	0
CG10_big_fil_rev_8_21_14_0_10_Woesearchaeota_44_13_curated	1	1	1	0	1	1	1	0	0	1	0	1	0	0	0	1	0	0	0	1	0	1	1	0	1	1	1	1	1	0	1	1	1	1	0	0	0	0	0	1	0	0	0	0	1	0	0	0	0
CG10_big_fil_rev_8_21_14_0_10_Wolfebacteria_OD1_31_9_curated	1	1	1	1	0	0	1	1	0	1	1	1	1	1	1	1	1	1	1	1	1	1	1	1	1	1	1	1	1	1	1	0	1	1	0	1	0	1	0	1	1	1	0	0	1	0	1	1	0
CG10_big_fil_rev_8_21_14_0_10_WWE3_35_32_curated	1	1	1	1	1	1	1	1	1	1	1	1	1	1	1	1	1	1	1	1	1	1	1	0	1	1	1	1	1	1	1	1	1	1	1	1	1	1	1	1	1	1	0	0	1	1	1	1	1
CG10_big_fil_rev_8_21_14_0_10_WWE3_48_23_curated	1	1	1	1	1	0	1	1	1	1	1	1	1	1	1	1	1	1	1	1	1	1	1	1	1	1	1	1	1	1	1	1	1	1	0	1	1	1	1	1	1	1	0	0	1	0	1	1	1
CG10_big_fil_rev_8_21_14_0_10_Yanofskybacteria_OD1_37_15_curated	1	1	0	1	1	1	0	1	0	0	1	1	1	1	1	1	1	1	1	1	1	1	1	1	1	0	1	1	1	1	1	1	1	2	1	1	0	1	1	1	1	0	0	0	1	0	1	0	0
CG11_big_fil_rev_8_21_14_0_20_Alphaproteobacteria_39_49_curated	1	1	1	1	1	1	1	1	1	1	1	1	1	1	1	1	1	1	1	1	1	1	1	1	1	1	1	1	1	1	1	1	1	1	1	1	1	1	1	1	1	1	1	1	1	1	1	1	1
CG11_big_fil_rev_8_21_14_0_20_Alphaproteobacteria_44_7_curated	1	1	1	0	1	1	1	1	1	1	0	1	1	1	0	1	1	1	1	1	1	1	1	1	1	1	1	1	1	1	0	1	1	1	1	1	1	1	1	1	1	1	1	0	0	1	1	0	1
CG11_big_fil_rev_8_21_14_0_20_Diapherotrites_37_9_curated	0	1	1	0	1	0	1	0	0	1	0	1	0	0	0	1	0	0	0	1	0	1	1	1	1	0	1	1	1	1	0	1	1	1	0	0	0	0	0	1	0	0	0	0	1	0	0	0	0
CG11_big_fil_rev_8_21_14_0_20_Nealsonbacteria_OD1_35_11_curated	1	1	1	1	1	2	1	1	0	1	1	1	1	1	1	0	1	1	0	1	1	1	1	1	1	1	1	1	1	1	1	1	1	1	1	1	1	0	1	0	1	1	1	0	1	0	1	0	1
CG11_big_fil_rev_8_21_14_0_20_Nealsonbacteria_OD1_37_68_curated	1	1	1	1	1	1	1	1	0	1	1	1	1	1	1	1	1	1	1	1	1	1	1	1	1	1	1	1	1	1	1	1	1	3	1	1	1	1	1	1	1	1	0	0	1	0	1	0	1
CG11_big_fil_rev_8_21_14_0_20_novel_Parcubacteria_39_14_curated	1	1	1	1	1	1	1	1	0	1	1	1	1	1	1	1	1	1	1	1	1	1	1	1	1	1	1	1	1	1	1	1	1	1	1	1	1	1	0	1	1	0	1	0	1	1	1	1	1
CG11_big_fil_rev_8_21_14_0_20_Peregrinibacteria_41_10_curated	1	2	1	1	1	1	1	1	1	1	1	1	1	1	1	1	1	1	1	1	1	1	1	1	1	1	1	1	1	1	1	1	1	1	1	1	1	1	1	1	1	1	0	0	1	1	1	1	1
CG11_big_fil_rev_8_21_14_0_20_Parcubacteria_OD1_41_14_curated	1	1	1	1	2	1	0	1	0	1	1	1	1	1	1	1	1	1	1	1	1	1	1	1	1	1	1	1	1	1	1	0	0	1	1	1	1	1	1	1	1	1	0	0	1	1	1	0	1
CG11_big_fil_rev_8_21_14_0_20_Nitrospinae_45_15_curated	1	1	1	1	1	2	1	1	1	1	1	1	1	1	1	1	1	1	1	1	1	1	1	1	1	1	1	1	1	1	1	1	1	1	1	1	1	1	1	1	1	1	1	0	1	1	1	1	1
CG11_big_fil_rev_8_21_14_0_20_Deltaproteobacteria_45_16_curated	1	1	1	1	1	1	1	1	1	1	1	1	1	1	1	1	1	1	1	1	1	1	1	1	1	1	1	1	1	1	1	0	1	1	1	1	1	1	1	1	1	1	0	0	1	1	1	1	1
CG11_big_fil_rev_8_21_14_0_20_Peregrinibacteria_46_8_curated	1	1	1	1	1	1	1	1	1	1	2	1	1	1	1	1	1	1	1	1	1	1	1	1	1	1	1	1	1	1	2	1	1	1	1	1	1	1	1	1	1	1	0	0	1	0	1	1	1
CG11_big_fil_rev_8_21_14_0_20_Peregrinibacteria_49_14_curated	1	1	1	1	1	1	1	1	0	1	1	1	1	1	1	1	1	1	1	1	1	1	1	1	1	1	1	1	1	1	1	1	1	1	1	1	1	1	1	1	1	1	0	0	1	1	1	1	1
CG11_big_fil_rev_8_21_14_0_20_Nitrospinae_56_8_curated	1	1	1	1	1	3	1	1	1	1	1	1	1	1	1	1	1	1	1	1	1	1	1	1	0	1	1	1	1	1	1	1	1	0	1	1	1	1	1	1	1	1	1	0	1	1	1	1	1
CG11_big_fil_rev_8_21_14_0_20_Omnitrophica_64_10_curated	1	1	1	1	1	1	1	1	1	1	1	1	1	1	1	1	1	1	1	1	1	1	1	1	1	1	1	1	1	1	1	1	1	1	1	1	1	1	1	1	1	1	0	0	1	0	1	1	1
CG11_big_fil_rev_8_21_14_0_20_Bdellovibrionales_38_13_curated	1	1	1	1	1	1	1	1	1	1	1	1	1	1	1	1	1	1	1	1	1	1	1	1	1	1	1	1	1	1	1	1	1	1	1	1	1	1	1	1	1	1	1	1	1	0	1	1	1
CG11_big_fil_rev_8_21_14_0_20_Nitrosopumilales_33_24_curated	0	2	1	0	1	0	0	0	0	1	0	1	0	0	0	0	0	0	0	0	0	0	0	0	1	0	1	0	0	0	0	1	1	0	0	0	0	0	0	0	0	0	0	0	1	0	0	0	0
CG11_big_fil_rev_8_21_14_0_20_Berkelbacteria_42_15_curated	1	1	1	2	0	1	1	1	0	1	1	1	1	1	1	1	1	1	1	1	1	1	1	1	1	1	1	1	1	1	1	0	1	0	1	1	1	1	1	1	0	1	0	0	1	1	1	1	1
CG11_big_fil_rev_8_21_14_0_20_Berkelbacteria_40_23_curated	1	1	1	1	1	1	1	1	1	1	1	1	1	1	1	1	1	1	1	1	1	1	1	0	1	1	1	1	1	1	1	1	1	1	1	1	1	1	0	1	1	1	0	0	1	0	1	1	1
CG11_big_fil_rev_8_21_14_0_20_Portnoybacteria_OD1_40_15_curated	1	1	1	1	2	1	1	1	0	1	1	1	1	1	1	1	1	1	1	1	1	1	1	1	1	1	1	1	1	1	1	1	1	1	1	1	1	1	1	1	1	1	1	0	1	1	1	1	1
CG11_big_fil_rev_8_21_14_0_20_Portnoybacteria_OD1_44_10_curated	1	1	1	1	1	1	1	1	0	1	1	1	1	1	1	1	1	1	1	1	1	1	1	1	1	0	1	1	1	1	1	1	1	1	1	1	1	1	1	1	1	1	0	0	1	0	2	1	1
CG11_big_fil_rev_8_21_14_0_20_Brennerbacteria_OD1_43_10_curated	1	1	1	1	1	1	0	2	0	1	1	1	1	1	1	1	1	1	1	1	1	1	1	1	1	1	1	1	1	1	1	1	1	1	1	1	1	1	1	1	1	0	0	0	1	0	1	0	1
CG11_big_fil_rev_8_21_14_0_20_Nealsonbacteria_OD1_39_9_curated	1	1	1	1	0	1	0	0	0	0	1	1	1	1	1	1	1	1	0	1	1	1	1	1	1	1	1	1	1	1	1	1	1	1	1	1	0	0	1	1	1	1	1	0	1	0	1	0	0
CG11_big_fil_rev_8_21_14_0_20_Parcubacteria_OD1_48_46_curated	1	1	1	1	1	1	1	1	1	1	1	1	0	1	1	1	1	1	1	1	1	1	1	1	1	1	1	1	1	1	1	1	1	1	1	1	1	1	1	1	1	1	0	0	1	0	1	1	1
CG11_big_fil_rev_8_21_14_0_20_Gallionellaceae_60_62_curated	0	1	1	1	1	1	1	1	1	1	0	1	1	1	1	1	1	1	1	1	1	1	1	1	1	1	1	1	1	1	0	0	1	1	1	1	1	1	1	1	1	0	1	1	1	1	1	1	1
CG11_big_fil_rev_8_21_14_0_20_Gottesmanbacteria_OP11_37_11_curated	1	1	1	1	2	1	1	1	0	1	1	1	1	1	1	1	1	1	1	1	1	1	1	1	1	1	1	1	1	1	1	1	0	1	1	1	1	1	1	1	1	1	1	0	1	1	1	1	1
CG11_big_fil_rev_8_21_14_0_20_Kuenenbacteria_OD1_37_9_curated	1	1	1	1	1	1	1	1	1	1	1	1	1	1	1	1	1	1	1	1	1	1	1	1	1	1	1	1	1	1	1	0	1	1	1	1	0	1	1	1	1	1	1	0	1	1	1	1	1
CG11_big_fil_rev_8_21_14_0_20_Zetaproteobacteria_59_439_curated	1	1	1	1	1	1	1	1	1	1	1	1	1	1	1	1	1	1	1	1	1	1	1	1	1	1	1	1	1	1	1	1	1	1	1	1	1	1	1	1	1	1	1	1	1	1	1	1	1
CG11_big_fil_rev_8_21_14_0_20_Flavobacteriales_35_7_curated	1	1	0	1	1	1	1	1	1	1	1	1	1	1	1	1	1	1	1	1	1	1	1	1	1	1	1	1	1	1	1	1	1	0	1	1	1	1	1	1	1	1	1	1	1	1	1	1	1
CG11_big_fil_rev_8_21_14_0_20_Micrarchaeota_47_5_curated	1	1	1	0	1	1	2	0	0	0	0	1	0	0	0	0	0	0	0	1	0	0	0	1	0	1	0	1	1	1	0	1	1	0	0	0	0	0	0	0	1	0	0	0	1	0	0	0	0
CG11_big_fil_rev_8_21_14_0_20_Nitrospirae_41_14_curated	1	1	1	1	1	1	1	1	1	1	1	1	1	1	1	1	1	1	1	1	1	1	1	1	1	1	1	1	1	1	1	1	1	1	1	1	1	1	1	1	1	1	1	0	1	1	1	1	1
CG11_big_fil_rev_8_21_14_0_20_Pacearchaeota_30_13_curated	1	1	1	0	1	1	1	0	0	1	0	1	1	0	0	1	0	0	0	0	0	1	1	0	1	0	1	1	1	0	0	1	1	2	0	0	0	0	0	0	0	0	0	0	1	0	0	0	0
CG11_big_fil_rev_8_21_14_0_20_Pacebacteria_OP11_34_55_curated	1	1	1	1	1	1	1	1	0	1	1	1	1	1	1	1	1	1	1	1	1	1	1	1	1	1	1	1	1	1	1	1	1	1	0	1	1	1	1	1	1	1	0	0	1	0	1	1	1
CG11_big_fil_rev_8_21_14_0_20_Saccharibacteria_TM7_41_19_curated	1	1	2	1	1	1	1	1	0	1	1	1	1	1	1	1	1	1	1	1	1	1	1	1	1	1	1	1	1	1	1	1	1	1	1	1	1	1	1	1	1	1	0	0	1	1	1	1	1
CG11_big_fil_rev_8_21_14_0_20_Woesearchaeota_57_5_curated	0	1	1	0	2	1	2	1	0	1	0	0	0	0	1	1	0	0	0	1	0	1	0	0	1	0	0	1	1	0	0	1	0	0	0	0	0	0	0	0	0	0	0	0	1	0	0	0	0
CG11_big_fil_rev_8_21_14_0_20_Deltaproteobacteria_42_23_curated	1	1	1	1	1	1	1	1	1	1	1	1	1	1	1	1	1	1	1	1	1	1	1	1	1	1	1	1	1	1	1	1	1	1	1	1	1	1	1	1	1	1	0	1	1	1	1	1	1
CG11_big_fil_rev_8_21_14_0_20_Deltaproteobacteria_47_16_curated	1	1	1	1	1	1	1	1	1	1	1	1	1	1	1	1	1	1	1	1	1	1	1	1	1	1	1	1	1	1	1	1	1	1	1	1	1	1	1	1	1	1	1	0	1	1	1	1	1
CG11_big_fil_rev_8_21_14_0_20_Deltaproteobacteria_49_13_curated	1	1	1	1	1	1	1	1	1	1	1	1	1	1	1	1	1	1	1	1	1	1	1	1	1	1	1	1	1	1	1	1	1	1	1	1	1	1	1	1	1	1	1	0	1	1	1	1	1
CG11_big_fil_rev_8_21_14_0_20_Elusimicrobia_64_6_curated	1	0	1	1	1	1	1	1	1	1	1	1	1	1	1	1	1	1	1	1	1	1	1	1	1	1	1	1	1	1	1	1	1	1	1	0	1	1	1	1	1	1	0	0	1	1	1	1	0
CG11_big_fil_rev_8_21_14_0_20_Gammaproteobacteria_46_22_curated	1	1	1	1	1	1	1	1	1	1	1	1	1	1	1	1	1	1	1	1	1	1	1	1	1	1	1	1	1	1	1	1	1	1	1	1	1	1	1	1	1	1	1	1	1	1	1	1	1
CG11_big_fil_rev_8_21_14_0_20_Magasanikbacteria_OD1_39_34_curated	1	1	1	1	1	1	1	1	1	1	1	1	1	1	1	1	1	1	1	1	1	1	1	1	1	1	1	1	1	1	1	1	0	1	1	1	1	1	1	1	1	1	1	0	1	0	1	1	1
CG11_big_fil_rev_8_21_14_0_20_Magasanikbacteria_OD1_43_7_curated	0	1	2	2	1	1	1	0	1	1	1	1	1	1	1	1	1	0	0	1	1	1	1	1	1	1	1	1	1	1	1	1	0	1	1	1	0	1	0	0	1	1	0	0	1	1	1	0	1
CG11_big_fil_rev_8_21_14_0_20_Roizmanbacteria_OD1_36_8_curated	1	1	1	1	1	1	0	1	0	0	0	1	0	1	1	0	0	1	1	1	1	1	1	0	1	0	1	1	1	1	1	1	1	1	0	1	1	1	0	1	1	0	0	0	1	0	1	1	1
CG11_big_fil_rev_8_21_14_0_20_Roizmanbacteria_OP11_37_16_curated	1	1	1	1	2	1	1	0	0	1	1	1	0	1	1	1	1	1	1	1	1	1	1	1	1	1	1	1	0	1	1	1	0	1	0	1	1	1	1	1	1	1	0	0	1	0	0	0	0
CG11_big_fil_rev_8_21_14_0_20_Shapirobacteria_OP11_40_12_curated	1	1	1	1	1	1	1	1	0	0	1	1	1	1	1	1	1	1	1	1	1	1	1	1	1	1	2	1	1	1	1	0	0	1	1	1	1	1	1	1	1	1	0	0	1	1	1	1	1
CG11_big_fil_rev_8_21_14_0_20_Omnitrophica_45_26_curated	1	1	1	1	1	1	1	1	1	1	1	1	1	1	1	1	1	1	1	1	1	1	1	1	1	1	1	1	1	1	1	1	1	1	1	1	1	1	1	1	1	1	1	0	1	0	1	1	1
CG11_big_fil_rev_8_21_14_0_20_Liptonbacteria_OD1_35_14_curated	1	1	1	1	0	0	1	1	0	1	1	1	1	1	1	1	1	1	1	1	1	1	1	1	1	1	1	1	1	1	1	1	1	1	1	1	1	1	1	1	1	1	0	0	1	0	1	1	1
CG11_big_fil_rev_8_21_14_0_20_Komeilibateria_OD1_36_20_curated	1	2	1	1	1	1	1	1	1	1	1	1	1	1	1	1	1	1	1	1	1	1	1	1	1	1	1	1	1	1	1	1	1	1	1	1	1	1	1	1	1	1	1	0	1	0	1	1	1
CG11_big_fil_rev_8_21_14_0_20_Jorgensenbacteria_OD1_38_23_curated	1	1	1	1	1	1	1	1	0	1	1	1	1	1	1	1	1	1	1	1	1	1	1	1	1	1	1	1	1	1	1	1	1	1	0	1	1	1	1	1	1	1	0	0	1	0	1	1	1
CG11_big_fil_rev_8_21_14_0_20_Falkowbacteria_OD1_39_10_curated	1	1	1	1	1	0	1	0	1	1	1	1	1	1	1	1	1	1	0	1	1	1	1	1	1	2	1	1	1	1	1	1	0	1	1	1	0	0	1	1	1	1	0	0	1	0	1	1	0
CG11_big_fil_rev_8_21_14_0_20_novel_Parcubacteria_OD1_39_22_curated	1	1	1	1	1	1	1	1	0	0	1	1	1	1	1	1	1	1	1	1	1	1	1	1	1	2	1	1	1	1	1	1	0	1	1	1	1	0	1	1	1	0	0	0	1	0	1	0	1
CG11_big_fil_rev_8_21_14_0_20_Zambryskibacteria_OD1_40_24_curated	1	1	1	1	1	1	1	1	0	1	1	1	1	1	1	1	1	1	1	1	1	1	1	1	1	1	1	1	1	1	1	1	0	1	1	1	0	1	1	1	1	1	0	0	1	0	1	1	1
CG11_big_fil_rev_8_21_14_0_20_Tagabacteria_OD1_41_11_curated	1	1	1	1	1	1	1	1	0	1	1	1	1	1	1	1	1	1	1	1	1	1	1	1	1	1	1	1	1	1	1	0	1	1	0	1	1	1	1	1	1	1	1	0	1	0	1	1	1
CG11_big_fil_rev_8_21_14_0_20_Zambryskibacteria_OD1_42_18_curated	1	1	1	1	1	1	2	1	0	1	1	1	1	1	1	1	1	1	1	1	1	1	1	1	1	1	1	1	1	1	1	1	0	1	1	1	1	1	1	1	1	1	0	0	1	0	1	1	1
CG11_big_fil_rev_8_21_14_0_20_Campbellbacteria_OD1_44_21_curated	1	1	2	1	1	1	1	1	0	0	1	1	1	1	1	1	1	1	1	1	1	1	1	1	1	1	1	1	1	1	1	1	0	1	1	1	1	1	1	1	1	1	0	0	1	0	1	1	1
CG11_big_fil_rev_8_21_14_0_20_Taylorbacteria_OD1_46_11_curated	0	1	0	1	1	1	1	1	0	1	1	1	1	1	1	1	1	1	1	1	1	1	1	1	1	1	1	1	1	1	1	1	0	1	1	1	1	1	1	1	1	1	0	0	1	0	1	1	0
CG11_big_fil_rev_8_21_14_0_20_Bdellovibrio_39_38_curated	1	1	1	1	1	2	0	1	1	1	1	1	1	1	1	1	1	1	1	1	1	1	1	1	1	1	1	1	1	1	1	2	1	1	1	1	1	1	1	1	1	1	1	1	1	1	1	1	1
CG11_big_fil_rev_8_21_14_0_20_Roizmanbacteria_OP11_35_14_curated	1	1	1	1	1	1	2	1	0	0	1	1	0	1	1	1	1	1	0	1	1	1	1	1	1	1	1	1	1	1	1	1	0	1	1	1	1	1	1	1	1	1	0	0	1	1	1	1	0
CG11_big_fil_rev_8_21_14_0_20_Uhrbacteria_OD1_41_9_curated	1	1	1	1	1	1	1	1	1	1	1	1	1	1	0	1	1	1	1	1	1	1	1	1	1	1	1	1	1	1	1	1	0	1	1	1	1	1	1	1	1	0	0	0	1	1	1	1	1
CG11_big_fil_rev_8_21_14_0_20_Woesearchaeota_43_8_curated	1	1	0	0	1	1	1	0	0	1	0	1	0	0	0	1	0	0	0	1	0	1	1	0	1	0	1	1	0	1	0	1	1	0	0	0	0	0	0	1	0	0	0	0	0	0	0	0	0
CG11_big_fil_rev_8_21_14_0_20_Omnitrophica_41_12_curated	1	1	1	1	1	1	1	1	1	1	1	1	1	1	1	1	1	1	1	1	1	1	1	1	1	1	1	1	1	1	1	1	1	1	1	1	1	1	1	1	1	0	1	0	1	0	1	1	1
CG11_big_fil_rev_8_21_14_0_20_Omnitrophica_42_13_curated	1	1	1	1	1	1	1	1	1	1	1	1	1	1	1	1	1	1	1	1	1	1	1	1	1	1	1	1	1	1	1	1	1	1	1	1	1	1	1	1	1	0	0	0	1	0	1	1	1
CG11_big_fil_rev_8_21_14_0_20_Omnitrophica_43_6_curated	0	1	1	1	1	1	1	1	1	0	1	1	2	1	1	1	1	0	0	1	1	0	0	1	1	1	1	0	1	1	1	1	1	2	1	0	1	1	1	1	1	0	1	0	1	0	1	1	1
CG11_big_fil_rev_8_21_14_0_20_Omnitrophica_63_9_curated	1	1	1	1	1	1	1	1	0	0	1	1	1	1	1	1	1	1	1	1	1	1	1	1	1	1	1	1	1	1	1	1	0	1	0	1	1	1	0	1	1	0	0	0	1	1	1	1	1
CG12_big_fil_rev_8_21_14_0_65_Altiarchaeum_SM1_33_22_curated	0	1	1	0	2	1	0	0	0	1	0	1	0	0	0	0	0	0	0	0	0	0	1	0	0	0	1	1	0	0	0	1	0	1	0	0	0	0	0	1	0	0	0	0	1	0	0	0	0
CG12_big_fil_rev_8_21_14_0_65_Bacteroidetes_60_17_curated	1	1	1	1	1	2	1	1	1	1	1	1	1	1	1	1	1	1	1	1	1	1	1	1	1	1	1	1	1	1	1	1	1	1	1	1	1	1	1	1	1	1	1	1	1	1	1	1	1
CG12_big_fil_rev_8_21_14_0_65_Bdellovibrionales_38_15_curated	1	1	1	1	1	1	1	1	1	1	1	1	1	1	1	1	1	1	1	1	1	1	1	1	1	1	1	1	1	1	1	1	1	1	1	1	1	1	1	1	1	1	1	1	1	0	1	1	1
CG12_big_fil_rev_8_21_14_0_65_Deltaproteobacteria_43_10_curated	1	1	1	1	1	1	1	1	1	1	0	1	1	1	1	1	1	1	1	1	1	1	1	1	1	1	1	1	1	1	0	1	1	1	1	1	1	1	1	1	1	1	1	1	1	1	1	1	1
CG12_big_fil_rev_8_21_14_0_65_Sulfurimonas_36_1453_curated	1	1	1	1	1	1	1	1	1	1	1	1	1	1	1	1	1	1	1	1	1	1	1	1	1	1	1	1	1	1	1	1	1	1	1	1	1	1	1	0	1	1	0	0	1	1	1	1	1
CG12_big_fil_rev_8_21_14_0_65_Gracilibacteria_GN02_38_15_curated	1	1	1	1	1	1	1	1	0	1	1	1	1	1	1	1	1	1	1	1	1	1	1	1	1	1	1	1	1	1	1	1	1	1	1	1	1	1	1	1	1	1	0	0	1	1	1	1	1
CG12_big_fil_rev_8_21_14_0_65_Hydrogenophilales_61_21_curated	1	1	1	1	1	1	1	1	1	1	1	1	1	1	1	1	1	1	1	1	1	1	1	1	1	1	1	1	1	1	1	1	1	1	1	1	1	1	1	1	1	1	1	1	1	1	1	1	1
CG12_big_fil_rev_8_21_14_0_65_Moisslbacteria_OD1_36_11_curated	1	1	1	1	1	1	1	1	1	1	1	1	1	1	1	1	1	1	1	1	1	1	1	1	1	0	1	1	1	1	1	1	1	0	1	1	0	1	1	1	1	1	0	0	1	0	1	1	1
CG12_big_fil_rev_8_21_14_0_65_Zetaproteobacteria_55_1124_curated	1	1	1	1	1	1	1	1	1	1	1	1	1	1	1	1	1	1	1	1	1	1	1	1	1	1	1	1	1	1	1	1	1	2	1	1	1	1	1	1	1	1	1	1	1	1	1	1	1
CG12_big_fil_rev_8_21_14_0_65_Omnitrophica_43_15_curated	1	2	1	1	1	1	1	1	1	1	1	1	1	1	1	1	1	1	1	1	1	1	1	1	1	1	1	1	1	1	1	1	1	1	1	2	1	1	1	1	1	1	1	0	1	1	1	1	1
CG12_big_fil_rev_8_21_14_0_65_Comamonadaceae_59_15_curated	1	1	1	1	1	1	1	1	1	1	1	1	1	1	1	1	1	1	1	1	1	1	1	1	1	1	1	1	1	1	1	1	1	1	1	1	1	1	1	1	1	1	1	1	1	1	1	1	1
CG12_big_fil_rev_8_21_14_0_65_Piscirickettsiaceae_44_934_curated	1	1	1	1	1	2	1	1	1	1	1	1	1	1	1	1	1	1	1	1	1	1	1	1	1	1	1	1	1	1	1	1	1	1	1	1	1	1	1	1	1	1	1	1	1	1	1	0	1
CG12_big_fil_rev_8_21_14_0_65_Cytophagales_40_12_curated	1	1	1	1	1	1	1	1	1	1	1	1	1	1	1	1	1	1	1	1	1	1	1	1	1	1	1	1	1	1	1	1	1	1	1	1	1	1	1	1	1	1	1	1	1	1	1	1	1
CG12_big_fil_rev_8_21_14_0_65_Gammaproteobacteria_46_12_curated	1	1	1	1	1	1	1	1	1	1	1	1	1	1	1	1	1	1	1	1	1	1	1	1	1	1	1	1	1	1	1	1	1	1	1	1	1	1	1	1	1	1	1	1	1	1	1	1	1
CG12_big_fil_rev_8_21_14_0_65_Ignavibacteriales_30_8_curated	1	1	1	1	2	1	2	1	1	1	1	1	1	1	1	1	1	1	1	1	1	1	1	1	1	1	1	1	0	1	1	0	1	1	1	1	1	1	1	1	1	1	1	1	1	1	1	1	1
CG12_big_fil_rev_8_21_14_0_65_Zetaproteobacteria_54_13_curated	1	1	1	1	1	1	1	1	1	1	1	1	1	1	1	1	1	1	1	1	1	1	1	1	1	1	1	1	1	1	1	1	1	1	1	1	1	1	1	1	1	1	1	1	1	1	1	1	1
CG12_big_fil_rev_8_21_14_0_65_Omnitrophica_42_8_curated	1	1	0	1	1	1	1	1	1	1	0	0	1	0	1	1	1	1	1	1	1	1	1	1	0	1	1	1	1	1	1	1	1	1	1	1	1	1	1	1	0	1	1	0	1	1	1	1	0
CG12_big_fil_rev_8_21_14_0_65_Omnitrophica_45_16_curated	1	1	1	1	1	1	1	1	1	1	1	1	1	1	1	1	1	1	1	1	1	1	1	1	1	1	1	1	1	1	1	1	1	1	1	1	1	1	1	1	1	1	1	0	1	0	1	1	1
CG12_big_fil_rev_8_21_14_0_65_Bdellovibrio_39_13_curated	1	1	1	1	1	2	0	1	1	1	1	1	1	1	1	1	1	1	1	1	1	1	1	1	1	1	1	1	1	1	1	3	1	1	1	1	1	1	1	1	1	1	1	1	1	1	1	1	1
CG12_big_fil_rev_8_21_14_0_65_Shewanella_47_15_curated	0	1	1	1	1	1	1	1	1	1	1	1	1	1	1	0	1	0	0	1	1	1	1	1	1	1	1	2	1	1	1	1	1	1	1	1	1	1	1	0	1	1	1	1	1	1	1	1	1
CG12_big_fil_rev_8_21_14_0_65_Sphingomonadales_65_10_curated	1	1	1	1	1	1	1	1	1	1	1	1	1	1	1	1	1	1	1	1	1	1	1	1	1	1	1	1	1	1	1	1	1	1	1	1	1	1	1	1	1	1	1	1	1	1	1	1	1
CG12_big_fil_rev_8_21_14_0_65_Omnitrophica_50_5_curated	0	1	0	1	0	0	0	1	1	1	1	1	1	1	1	1	0	1	1	0	1	1	1	1	0	0	1	1	1	0	1	1	1	1	1	0	0	0	1	1	1	0	1	0	1	0	1	1	1
CG13_big_fil_rev_8_21_14_2_50_Blackallbacteria_49_14_curated	1	1	1	1	1	1	1	1	1	1	1	1	1	1	1	1	0	1	1	1	1	1	1	1	1	1	1	1	1	1	1	1	1	1	1	1	1	1	1	1	1	1	0	0	1	1	1	1	1
CG15_BIG_FIL_POST_REV_8_21_14_020_Nealsonbacteria_OD1_37_12_curated	1	0	1	1	1	1	1	1	0	1	0	1	1	1	1	1	1	1	1	1	1	0	1	1	1	1	1	0	1	1	0	1	0	1	1	0	0	1	0	0	1	0	1	0	1	1	1	0	1
CG15_BIG_FIL_POST_REV_8_21_14_020_Nitrosopumilales_33_23_curated	0	1	1	0	1	0	1	0	0	1	0	0	0	0	0	0	0	0	0	0	0	0	0	0	1	0	1	0	0	0	0	0	1	0	0	0	0	0	0	0	0	0	0	0	0	0	0	0	0
CG15_BIG_FIL_POST_REV_8_21_14_020_Aenigmarchaeota_37_27_curated	1	1	1	0	1	0	0	0	0	1	0	1	0	0	0	1	0	1	0	0	0	0	0	0	1	0	1	1	1	1	1	1	1	3	0	0	0	0	0	1	0	0	0	0	1	0	0	0	0
CG15_BIG_FIL_POST_REV_8_21_14_020_Chloroflexi_46_15_curated	1	1	1	1	0	1	1	1	1	1	1	1	1	1	1	1	1	1	1	1	1	1	1	1	0	0	1	1	1	1	1	1	0	1	1	1	1	1	1	1	1	1	1	0	1	1	1	1	0
CG15_BIG_FIL_POST_REV_8_21_14_020_Sulfurimonas_36_339_curated	1	1	1	1	1	1	1	1	1	1	1	1	1	1	1	1	1	1	1	1	1	1	1	1	1	1	1	1	1	1	1	1	1	1	1	1	1	1	1	0	1	1	0	0	1	1	1	1	1
CG15_BIG_FIL_POST_REV_8_21_14_020_Hydrogenophilales_62_31_curated	1	1	1	1	1	1	1	1	1	1	1	1	1	1	1	1	1	1	1	1	1	1	1	1	1	1	1	1	1	1	1	1	1	1	1	1	1	1	1	1	1	1	1	1	1	1	1	1	1
CG15_BIG_FIL_POST_REV_8_21_14_020_Ratteibacteria_41_12_curated	1	1	1	1	1	1	1	1	1	1	1	1	1	1	1	1	1	1	1	1	1	1	1	1	1	1	1	1	1	1	1	1	1	1	1	1	1	1	1	1	1	1	0	0	1	1	1	1	1
CG15_BIG_FIL_POST_REV_8_21_14_020_Nitrosopumilales_37_12	0	1	1	0	1	0	0	0	0	0	0	0	0	0	0	0	0	0	0	0	0	1	0	0	1	0	1	1	1	0	0	1	1	0	0	0	0	0	0	0	0	0	0	0	0	0	0	0	0
CG15_BIG_FIL_POST_REV_8_21_14_020_Kerfelbacteria_OD1_45_12_curated	1	1	1	1	1	1	1	1	1	1	1	1	1	1	1	1	1	1	1	1	1	1	1	1	1	1	1	1	1	1	1	1	1	1	1	1	1	1	1	1	1	1	0	0	1	1	1	1	0
CG15_BIG_FIL_POST_REV_8_21_14_020_Rhodospirillales_66_15_curated	1	1	1	1	1	2	1	1	1	1	1	1	1	1	1	1	1	1	1	1	1	1	1	1	1	2	1	1	1	1	1	1	1	1	1	1	1	1	1	1	1	1	1	1	1	1	1	1	1
CG15_BIG_FIL_POST_REV_8_21_14_020_Rhodobacterales_59_13_curated	1	1	1	1	1	1	1	1	1	1	1	1	1	1	1	1	1	1	1	1	1	1	1	1	1	1	1	1	1	1	1	0	1	1	1	1	1	1	1	1	1	1	1	1	1	1	1	1	0
CG17_big_fil_post_rev_8_21_14_2_50_Gracilibacteria_48_13_curated	1	2	1	1	2	1	1	1	1	1	1	1	1	1	1	1	1	1	1	1	1	1	1	1	1	1	1	1	1	1	1	2	1	1	1	1	1	1	1	1	1	1	0	0	1	1	1	1	0
CG17_big_fil_post_rev_8_21_14_2_50_Blackallbacteria_48_46_curated	1	1	1	1	1	1	1	1	1	1	1	1	1	1	1	1	0	1	1	1	1	1	1	1	1	1	1	1	1	1	1	1	1	1	1	1	1	1	1	1	1	1	0	0	1	1	1	1	1
CG17_big_fil_post_rev_8_21_14_2_50_novel_Bacteria_64_8_curated	0	1	1	1	0	2	2	1	1	1	1	1	0	1	0	1	1	1	1	1	1	1	1	1	1	1	1	1	1	1	1	1	0	1	1	1	1	1	0	1	1	0	1	0	0	1	1	0	1
CG17_big_fil_post_rev_8_21_14_2_50_Hydrogenophilales_63_12_curated	1	1	1	1	2	1	0	1	1	1	1	1	1	1	1	1	1	1	1	1	1	1	1	1	1	1	1	1	1	1	1	1	1	1	1	0	1	1	1	1	1	1	1	1	1	1	1	1	1
CG17_big_fil_post_rev_8_21_14_2_50_Anaerolineae_57_27_curated	1	1	0	1	0	2	1	1	1	1	1	1	1	1	1	1	0	1	1	1	1	1	1	1	1	1	1	1	1	0	0	1	0	0	1	1	0	0	1	1	1	1	1	1	1	1	1	1	1
CG17_big_fil_post_rev_8_21_14_2_50_Armatimonadetes_66_6_curated	1	0	1	1	0	0	0	1	0	0	0	1	1	1	1	1	1	1	1	1	1	1	1	1	1	1	1	1	1	1	0	0	1	1	1	1	1	1	1	1	1	1	1	0	1	0	1	0	1
CG17_big_fil_post_rev_8_21_14_2_50_Caldiserica_35_7_curated	1	0	1	1	1	0	0	1	1	1	1	1	1	1	0	1	1	1	1	1	0	1	1	1	1	1	1	1	1	0	1	1	0	1	1	1	1	1	1	1	1	1	1	0	1	1	1	0	0
CG17_big_fil_post_rev_8_21_14_2_50_Huberarchaea_31_73_curated	0	1	1	0	1	1	1	0	0	0	0	1	0	0	0	1	0	0	0	0	0	0	0	1	1	0	1	1	1	1	0	1	1	1	0	0	0	0	0	0	0	0	0	0	1	0	0	0	0
CG17_big_fil_post_rev_8_21_14_2_50_Kaiserbacteria_OD1_51_7_curated	1	1	1	1	1	1	0	2	0	1	1	1	1	1	1	1	1	1	1	1	1	1	1	1	1	1	1	1	1	1	1	1	0	1	1	1	1	1	0	0	1	0	0	0	1	0	1	1	1
CG17_big_fil_post_rev_8_21_14_2_50_Nitrospirae_50_9_curated	1	1	1	1	1	1	1	1	1	1	1	1	1	1	1	1	1	1	1	1	1	1	1	1	1	1	1	1	1	1	1	1	1	1	1	1	1	1	1	1	1	1	1	1	1	1	1	1	1
CG17_big_fil_post_rev_8_21_14_2_50_Deltaproteobacteria_63_7_curated	1	1	1	2	1	1	1	0	1	1	1	1	1	1	1	1	1	0	1	1	1	1	1	1	1	0	1	1	1	1	1	1	1	1	1	1	1	0	1	1	1	1	1	1	1	0	1	0	1
CG17_big_fil_post_rev_8_21_14_2_50_Deltaproteobacteria_51_6_curated	0	1	1	1	2	1	2	1	1	1	1	1	0	1	1	1	1	1	1	1	1	1	1	1	1	1	1	1	0	1	1	0	1	1	1	1	1	1	0	1	1	1	1	1	1	0	0	1	1
CG17_big_fil_post_rev_8_21_14_2_50_Flavobacteriaceae_31_13_curated	1	1	1	1	1	1	1	1	1	1	1	1	1	1	1	1	1	1	1	1	1	1	1	1	1	1	1	1	1	1	1	1	1	1	1	1	1	1	1	1	1	1	1	1	1	1	1	1	1
CG17_big_fil_post_rev_8_21_14_2_50_Gallionellales_54_146_curated	1	2	1	1	0	0	1	1	1	1	1	1	1	1	1	1	1	1	1	1	1	1	1	1	1	0	1	1	1	1	1	1	1	1	1	1	1	1	1	1	1	1	1	1	1	1	1	1	0
CG17_big_fil_post_rev_8_21_14_2_50_Zetaproteobacteria_50_13_curated	1	1	1	1	1	1	1	1	1	1	1	1	1	1	1	1	1	1	1	1	1	1	1	1	1	1	1	1	1	1	1	1	1	1	1	1	1	1	1	1	1	1	1	1	1	1	1	1	1
CG17_big_fil_post_rev_8_21_14_2_50_Moranbacteria_OD1_41_107_curated	1	1	1	1	1	1	1	1	1	1	1	1	1	1	1	1	1	1	1	1	1	1	1	1	1	1	1	1	1	1	1	1	1	1	1	1	1	1	1	1	1	1	0	0	1	1	1	1	1
CG17_big_fil_post_rev_8_21_14_2_50_Yonathbacteria_OD1_43_9_curated	1	0	1	1	1	1	1	1	0	1	1	1	1	1	1	1	1	1	1	1	1	1	1	1	0	1	1	1	1	1	1	1	1	1	1	1	1	1	1	1	1	1	0	0	1	0	1	1	1
CG17_big_fil_post_rev_8_21_14_2_50_Yonathbacteria_OD1_46_19_curated	1	0	1	1	1	1	1	1	0	1	1	1	1	1	1	1	1	1	1	1	1	1	1	1	1	1	1	1	1	1	1	1	1	1	1	1	1	1	1	1	1	1	0	0	1	0	1	1	1
CG17_big_fil_post_rev_8_21_14_2_50_Atribacteria_34_11_curated	0	1	1	1	1	1	0	1	1	1	1	1	1	1	1	1	1	0	1	1	1	1	1	1	1	1	1	1	1	1	1	1	1	1	1	1	1	1	1	1	1	1	1	0	1	1	1	1	1
CG17_big_fil_post_rev_8_21_14_2_50_Rhodocyclales_68_7_curated	1	1	1	1	1	1	2	1	1	1	1	1	1	1	2	1	0	1	1	1	1	0	1	1	0	0	1	1	1	1	1	1	1	1	1	1	1	1	1	1	0	1	1	1	1	1	1	1	1
CG17_big_fil_post_rev_8_21_14_2_50_Comamonadaceae_60_13_curated	1	1	1	1	2	1	1	1	1	1	1	1	1	1	1	1	1	1	1	1	1	1	1	1	1	1	1	1	1	1	1	1	1	1	1	1	1	1	1	1	1	1	1	1	1	1	1	1	1
CG17_big_fil_post_rev_8_21_14_2_50_Actinobacteria_50_24_curated	1	1	1	1	1	1	0	1	1	1	1	1	1	1	1	1	1	1	1	1	1	0	1	1	1	1	1	1	1	1	1	1	1	1	1	1	1	1	1	1	1	1	1	1	1	1	1	1	1
CG17_big_fil_post_rev_8_21_14_2_50_Cytophagales_40_13_curated	1	1	1	1	1	1	1	1	1	1	1	1	1	1	1	1	1	1	1	1	1	1	1	1	1	1	1	1	1	1	1	1	1	1	1	1	1	1	1	1	1	1	1	1	1	1	1	1	1
CG17_big_fil_post_rev_8_21_14_2_50_Flavobacteriaceae_33_15_curated	1	1	1	1	1	1	1	1	1	1	1	1	1	1	1	1	1	2	1	1	1	1	1	1	1	1	1	1	1	1	1	1	1	1	1	1	1	1	1	1	1	1	1	1	1	1	1	1	1
CG17_big_fil_post_rev_8_21_14_2_50_Roizmanbacteria_OP11_39_7_curated	1	1	1	1	1	1	2	1	0	1	1	0	0	1	1	1	1	1	1	1	1	1	1	0	1	1	1	1	1	1	1	1	1	1	0	1	1	0	0	0	0	1	0	0	1	0	2	1	1
CG17_big_fil_post_rev_8_21_14_2_50_Collierbacteria_OP11_45_7_curated	1	1	1	1	0	1	2	1	0	1	1	1	1	1	1	1	1	1	0	1	1	1	2	1	1	0	0	1	1	1	1	1	0	0	0	1	1	1	1	0	1	1	0	0	1	0	1	1	0
CG17_big_fil_post_rev_8_21_14_2_50_Moranbacteria_OD1_44_12_curated	1	1	1	1	0	1	1	1	1	1	1	1	1	1	1	1	1	1	1	1	1	1	1	1	1	1	1	1	1	1	1	1	1	1	1	1	1	1	1	1	1	1	0	0	1	0	1	1	1
CG17_big_fil_post_rev_8_21_14_2_50_Rhodobacteraceae_65_11_curated	1	1	1	1	1	1	1	1	1	1	1	1	1	1	1	1	1	1	1	1	1	1	1	1	1	1	1	1	1	1	1	1	0	0	1	1	1	1	1	1	1	1	1	1	1	1	1	1	1
CG17_big_fil_post_rev_8_21_14_2_50_Rhodobacteraceae_63_15_curated	1	1	1	1	1	2	1	1	1	1	1	1	1	1	1	1	1	1	1	1	1	1	1	1	1	1	1	1	1	1	1	1	1	1	1	1	1	1	1	1	1	1	1	1	1	1	1	1	1
CG17_big_fil_post_rev_8_21_14_2_50_Thalassolituus_53_8_curated	1	1	0	1	0	1	2	1	1	1	1	1	1	1	1	1	1	1	1	1	1	1	1	1	1	1	1	1	1	1	1	0	1	2	1	1	1	0	1	1	1	1	1	1	1	0	1	1	1
CG17_big_fil_post_rev_8_21_14_2_50_Xanthomonadales_64_11_curated	1	1	1	1	1	1	1	1	1	1	1	1	1	1	1	1	1	1	1	1	1	1	1	1	1	1	1	1	1	1	1	1	1	1	1	1	1	1	1	1	1	1	1	1	1	1	1	1	1
CG18_big_fil_WC_8_21_14_2_50_Blackallbacteria_49_26_curated	1	1	1	1	1	1	1	1	1	1	1	1	1	1	1	1	0	1	1	1	1	1	1	1	1	1	1	1	1	1	1	1	1	1	1	1	1	1	1	1	1	1	0	0	1	1	1	1	1
CG18_big_fil_WC_8_21_14_2_50_Hydrogenophilales_58_12_curated	1	1	1	1	1	1	1	1	1	1	1	1	1	1	1	1	1	1	1	1	1	1	1	1	1	1	1	1	1	1	1	1	1	1	1	1	1	1	1	1	1	1	1	1	1	1	1	1	1
CG18_big_fil_WC_8_21_14_2_50_Huberarchaea_31_19_curated	0	1	1	0	1	1	1	0	0	0	0	1	0	0	0	1	0	0	0	0	0	0	0	1	1	0	1	1	1	1	0	1	1	1	0	0	0	0	0	0	0	0	0	0	1	0	0	0	0
CG18_big_fil_WC_8_21_14_2_50_Nitrospirae_70_55_curated	1	1	1	1	1	1	1	1	1	1	1	1	1	1	1	1	1	1	1	1	1	1	1	1	1	1	1	1	1	1	1	1	1	1	1	1	1	1	1	1	1	1	1	1	1	1	1	1	1
CG18_big_fil_WC_8_21_14_2_50_Flavobacteriaceae_34_36_curated	1	1	1	1	1	1	1	1	1	1	1	1	1	1	1	1	1	1	1	1	1	1	1	1	1	1	1	1	1	1	1	1	1	1	1	1	1	1	1	1	1	1	1	1	1	1	1	1	1
CG18_big_fil_WC_8_21_14_2_50_Gracilibacteria_GN02_38_16_curated	1	1	1	1	1	1	1	1	1	1	1	1	1	1	1	1	1	1	1	1	1	1	1	1	1	1	1	1	1	1	1	1	1	1	0	1	1	1	1	1	1	0	0	0	1	1	1	1	1
CG18_big_fil_WC_8_21_14_2_50_Piscirickettsiaceae_44_103_curated	1	1	1	1	1	1	1	1	1	1	1	1	1	1	1	1	1	1	1	1	1	1	1	1	1	1	1	1	1	1	1	1	1	1	1	1	1	1	1	1	1	1	1	1	1	1	1	1	1
CG18_big_fil_WC_8_21_14_2_50_Wolfebacteria_OD1_39_7_curated	1	1	1	1	1	1	1	1	0	1	1	1	1	1	1	1	1	1	1	1	1	1	1	1	1	1	1	1	0	1	1	0	1	1	1	1	1	1	1	1	1	1	0	0	1	0	1	1	1
CG18_big_fil_WC_8_21_14_2_50_Nealsonbacteria_OD1_37_10_curated	1	1	1	1	1	1	1	1	0	1	1	1	1	1	1	1	1	1	0	1	1	1	1	1	1	1	1	1	1	1	0	0	1	1	0	1	0	2	1	1	1	1	1	0	1	0	1	1	1
CG18_big_fil_WC_8_21_14_2_50_Cytophagales_42_9_curated	1	1	1	1	2	1	1	1	1	1	0	1	1	1	1	1	1	1	1	1	1	1	1	1	1	1	1	1	0	1	0	1	1	2	1	1	1	0	0	1	1	1	1	1	1	1	0	1	1
CG18_big_fil_WC_8_21_14_2_50_Flavobacteriales_32_9_curated	1	1	1	1	0	1	1	1	1	1	1	1	1	1	1	1	1	1	1	1	1	1	1	1	1	1	1	1	1	1	1	1	1	2	1	1	1	1	1	1	1	1	1	1	1	1	1	1	1
CG18_big_fil_WC_8_21_14_2_50_Bacteroidetes_41_14_curated	1	1	1	1	1	1	1	0	1	1	1	1	1	1	1	1	1	1	1	1	1	1	1	1	1	1	1	1	1	1	1	1	1	1	1	1	1	1	1	1	1	1	1	1	1	1	1	1	1
CG18_big_fil_WC_8_21_14_2_50_Ignavibacteriales_31_20_curated	1	1	1	1	1	1	1	1	1	1	1	0	1	1	1	1	1	1	1	1	1	1	1	1	1	1	1	1	1	1	1	1	1	1	1	1	1	1	1	1	1	1	1	1	1	1	1	1	1
CG18_big_fil_WC_8_21_14_2_50_Rhodobacterales_71_9_curated	1	1	1	1	0	2	0	1	1	1	1	1	1	1	1	1	1	1	1	1	1	1	0	1	1	1	1	0	1	1	1	0	0	1	0	1	1	1	0	1	1	0	1	1	1	1	1	1	1
CG18_big_fil_WC_8_21_14_2_50_Shewanella_42_11_curated	1	1	1	1	1	1	1	1	1	1	1	1	1	1	1	1	1	1	1	1	1	1	1	1	1	1	1	1	1	1	1	1	1	1	1	1	1	1	1	1	1	1	1	1	1	1	1	1	1
CG22_combo_CG10-13_8_21_14_all_WWE3_39_12_curated	1	1	1	1	1	2	1	1	0	1	1	1	1	1	1	1	1	1	1	1	1	1	1	1	1	1	1	1	1	1	1	1	0	1	1	1	1	1	0	1	1	1	0	0	1	1	1	1	1
CG22_combo_CG10-13_8_21_14_all_Nitrospinae_47_10_curated	1	1	1	1	1	2	1	0	1	1	1	1	1	1	1	1	1	1	1	1	1	1	1	1	1	1	1	1	1	1	1	1	1	1	1	1	0	1	1	1	1	1	1	0	1	1	1	1	0
CG22_combo_CG10-13_8_21_14_all_Bdellovibrionales_38_13_curated	1	1	1	1	1	1	1	1	1	1	1	1	1	1	0	1	1	1	1	1	1	1	1	1	1	1	1	1	1	1	1	1	1	1	1	1	1	1	1	1	1	1	1	1	1	0	1	1	1
CG22_combo_CG10-13_8_21_14_all_Beckwithbacteria_OP11_01_47_9_curated	1	1	1	1	1	1	1	1	0	1	1	1	1	1	1	1	1	1	1	1	1	1	1	0	1	1	1	1	0	1	1	1	0	1	1	1	1	1	1	1	1	1	0	0	1	0	1	1	1
CG22_combo_CG10-13_8_21_14_all_Parcubacteria_OD1_41_9_curated	1	1	1	1	1	2	1	1	1	1	1	1	1	1	1	1	1	1	1	1	1	1	1	1	1	1	1	1	0	1	1	0	1	1	1	1	0	1	0	1	1	1	0	0	1	1	0	1	1
CG22_combo_CG10-13_8_21_14_all_Elusimicrobia_63_91_curated	1	1	1	2	1	1	1	1	1	1	1	1	1	1	1	1	1	1	1	1	1	1	1	1	1	1	1	1	1	1	1	1	1	1	1	1	1	1	1	1	1	1	1	0	1	1	1	1	1
CG22_combo_CG10-13_8_21_14_all_Ignavibacteria_37_15_curated	1	1	1	1	1	2	1	1	1	1	1	1	1	1	1	1	1	1	1	1	1	1	1	1	1	1	1	1	1	1	1	1	1	1	1	1	1	1	0	1	1	0	1	1	1	1	1	1	1
CG22_combo_CG10-13_8_21_14_all_Nitrospira_44_11_curated	1	1	1	1	1	1	1	1	1	1	1	1	1	1	1	1	1	1	1	1	1	1	1	1	1	1	1	1	1	1	1	1	1	1	1	1	1	1	1	1	1	1	1	0	1	1	1	1	1
CG22_combo_CG10-13_8_21_14_all_Peregrinibacteria_44_10_curated	1	1	1	1	1	1	1	1	1	1	1	1	1	1	1	1	1	1	1	1	1	1	1	1	1	1	1	1	1	1	1	1	0	0	1	1	1	1	1	1	1	1	0	0	1	1	1	1	1
CG22_combo_CG10-13_8_21_14_all_Roizmanbacteria_OP11_33_16_curated	1	1	1	1	1	1	1	1	0	1	1	1	1	1	1	1	1	1	1	1	1	1	1	1	1	1	1	1	1	1	1	1	0	1	0	1	1	1	1	1	1	1	0	0	1	0	1	1	1
CG22_combo_CG10-13_8_21_14_all_Verrucomicrobia_43_17_curated	1	1	1	1	1	1	1	1	1	1	1	1	1	1	1	1	1	1	1	1	1	1	1	1	1	1	1	1	1	1	1	1	1	1	1	1	1	1	1	1	0	1	1	0	1	0	1	1	1
CG22_combo_CG10-13_8_21_14_all_Collierbacteria_OP11_43_12_curated	1	1	1	1	1	1	1	1	0	1	1	1	1	1	1	1	1	1	1	1	1	1	1	1	1	1	1	1	1	1	1	1	1	1	1	1	1	1	1	1	1	1	0	0	1	1	1	0	0
CG22_combo_CG10-13_8_21_14_all_Gammaproteobacteria_40_8_curated	1	1	1	1	1	1	1	1	1	1	0	1	1	1	1	1	1	1	1	1	1	1	1	1	1	1	1	1	1	1	0	1	1	1	1	1	1	0	0	1	1	0	1	1	1	0	1	1	1
CG22_combo_CG10-13_8_21_14_all_Levybacteria_OP11_35_11_curated	1	1	1	1	2	1	1	1	0	0	1	1	1	1	1	1	1	1	1	1	0	1	1	1	1	1	1	1	1	1	1	1	1	1	0	1	1	1	1	1	1	1	0	0	1	0	1	1	1
CG22_combo_CG10-13_8_21_14_all_Roizmanbacteria_OP11_34_12_curated	1	1	1	1	0	1	0	1	0	1	1	1	0	1	1	1	1	1	1	1	1	1	1	1	1	1	1	1	1	1	1	1	0	1	0	1	1	1	1	1	1	1	0	0	1	1	1	1	0
CG22_combo_CG10-13_8_21_14_all_Roizmanbacteria_OP11_35_9_curated	1	1	1	1	1	1	0	1	0	1	1	1	0	1	1	1	1	1	1	1	1	1	1	1	1	1	1	1	1	1	1	1	0	1	1	1	1	1	1	1	1	1	0	0	1	1	1	1	1
CG22_combo_CG10-13_8_21_14_all_Roizmanbacteria_OP11_38_20_curated	1	1	1	1	1	1	1	1	1	1	1	1	0	1	1	1	1	1	1	1	1	1	1	1	1	1	1	1	1	1	1	1	0	1	1	1	1	1	1	1	1	1	0	0	1	1	1	1	1
CG22_combo_CG10-13_8_21_14_all_Woesebacteria_OP11_39_10_curated	1	1	0	1	1	0	0	0	0	1	1	1	1	1	1	1	1	1	1	2	1	1	1	1	1	0	1	1	1	1	0	1	1	2	1	1	1	0	0	1	1	0	1	0	1	1	1	1	1
CG22_combo_CG10-13_8_21_14_all_Nomurabacteria_OD1_32_8_curated	1	0	1	1	1	1	1	1	0	1	1	1	1	0	1	1	1	1	1	1	1	1	1	1	1	1	1	1	1	1	1	1	0	1	1	1	1	1	0	1	1	1	0	0	1	0	1	1	1
CG22_combo_CG10-13_8_21_14_all_Omnitrophica_43_16_curated	1	1	1	1	0	1	0	1	1	1	1	1	1	1	1	1	1	1	1	1	1	1	1	1	1	1	1	1	1	1	1	1	1	1	1	1	1	1	1	1	1	1	1	0	1	1	1	0	1
CG22_combo_CG10-13_8_21_14_all_Campbellbacteria_OD1_36_13_curated	1	1	1	1	1	0	1	1	0	1	1	1	1	1	1	1	1	1	1	1	1	1	1	1	1	1	1	1	1	1	1	1	0	1	1	1	1	1	0	1	1	1	0	0	1	0	1	1	1
CG22_combo_CG10-13_8_21_14_all_Vogelbacteria_OD1_37_9_curated	1	1	1	1	1	2	1	1	0	1	1	1	1	1	1	1	1	1	1	1	1	1	1	1	1	1	1	1	0	1	1	1	0	1	1	1	0	1	0	1	1	1	0	0	1	0	0	1	1
CG22_combo_CG10-13_8_21_14_all_Kuenenbacteria_OD1_39_9_curated	1	1	0	1	1	0	1	1	1	1	1	1	1	1	1	1	1	1	1	1	1	1	1	1	1	1	1	1	1	1	1	0	0	1	1	1	1	1	1	1	1	1	1	0	1	1	1	1	1
CG22_combo_CG10-13_8_21_14_all_Zambryskibacteria_OD1_42_17_curated	1	1	1	1	1	1	1	1	0	1	1	1	1	1	1	1	1	1	1	1	1	1	1	1	1	1	1	1	1	1	1	1	0	1	1	1	1	1	1	1	1	1	0	0	1	0	1	1	1
CG22_combo_CG10-13_8_21_14_all_Campbellbacteria_OD1_43_18_curated	1	1	1	1	1	1	1	1	0	0	1	1	1	1	1	1	1	1	1	1	1	1	1	1	1	1	1	1	1	1	1	1	0	1	1	1	0	1	1	1	1	1	0	0	1	0	1	1	1
CG22_combo_CG10-13_8_21_14_all_Lloydbacteria_OD1_47_15_curated	1	0	1	1	1	0	1	1	0	1	1	1	1	1	1	1	1	1	1	1	1	1	1	1	1	1	1	1	0	1	1	1	1	1	1	1	1	1	1	1	1	1	0	0	1	0	0	1	1
CG22_combo_CG10-13_8_21_14_all_Uhrbacteria_OD1_47_17_curated	1	1	1	1	1	1	1	1	1	1	1	1	1	1	1	1	1	1	1	1	1	1	1	1	1	1	1	1	1	1	1	1	1	2	1	1	1	1	1	0	1	1	1	0	1	1	1	1	1
CG22_combo_CG10-13_8_21_14_all_Bdellovibrio_39_27_curated	1	1	1	1	1	2	0	1	1	1	1	1	1	1	1	1	1	1	1	1	1	1	1	1	1	1	1	1	1	1	1	2	1	1	1	1	1	1	1	1	1	1	1	1	1	1	1	1	1
CG22_combo_CG10-13_8_21_14_all_Peregrinibacteria_49_11_curated	1	1	1	1	1	1	1	1	1	1	1	1	1	1	1	1	1	1	1	1	1	1	1	1	1	1	1	1	1	1	1	0	1	1	1	0	1	1	1	0	1	1	0	0	1	1	1	1	1
CG22_combo_CG10-13_8_21_14_all_Woesebacteria_OP11_45_10_curated	1	1	1	1	1	1	1	0	0	1	1	1	1	1	1	1	1	1	1	1	1	1	1	1	1	0	1	1	1	1	0	0	1	1	1	1	1	1	0	1	1	0	0	0	1	1	1	1	0
CG23_combo_of_CG06-09_8_20_14_all_150_Portnoybacteria_OD1_37_13_curated	1	1	1	1	2	2	1	1	0	1	0	1	0	1	1	1	1	1	1	1	1	1	1	1	1	0	1	1	1	1	0	2	1	0	1	1	0	1	0	1	1	1	0	0	1	0	1	1	0
CG23_combo_of_CG06-09_8_20_14_all_150_Nealsonbacteria_OD1_37_18_curated	1	1	1	1	0	1	1	1	0	1	1	1	1	1	1	1	1	1	1	1	1	1	1	1	1	0	1	1	1	1	1	0	0	1	1	1	1	1	0	1	1	0	0	0	1	0	1	1	1
CG23_combo_of_CG06-09_8_20_14_all_150_Nealsonbacteria_OD1_38_19_curated	1	3	1	1	1	1	1	1	0	1	1	0	1	1	0	1	1	1	1	1	0	1	1	1	1	0	1	1	1	1	1	1	1	1	1	1	1	1	1	1	1	1	1	0	1	1	0	1	1
CG23_combo_of_CG06-09_8_20_14_all_150_Nealsonbacteria_OD1_39_17_curated	1	1	1	1	1	1	1	1	0	1	1	1	1	1	1	1	1	1	1	1	1	1	1	1	1	1	1	1	1	1	1	1	1	1	1	1	1	1	1	1	1	1	1	0	1	0	1	1	1
CG23_combo_of_CG06-09_8_20_14_all_150_Berkelbacteria_40_13_curated	1	1	1	1	1	1	1	1	1	1	1	1	1	1	1	1	0	1	1	1	1	1	1	1	1	1	1	1	1	1	1	1	1	1	1	1	1	1	1	1	1	1	0	0	1	1	1	1	1
CG23_combo_of_CG06-09_8_20_14_all_150_Stahlbacteria_40_9_curated	1	1	1	1	1	1	1	1	1	1	1	1	1	1	1	1	0	1	1	1	1	1	1	1	1	1	1	1	1	1	1	1	1	1	1	1	1	1	1	1	1	1	0	1	1	1	1	1	1
CG23_combo_of_CG06-09_8_20_14_all_150_Portnoybacteria_OD1_44_36_curated	1	1	1	1	1	1	1	1	0	1	1	1	1	1	0	1	1	1	1	1	1	1	1	1	1	1	1	1	1	1	1	0	1	1	1	1	0	1	1	1	1	0	0	0	1	0	1	1	1
CG23_combo_of_CG06-09_8_20_14_all_150_Chloroflexi_45_10_curated	1	2	1	1	1	1	1	1	0	0	1	1	1	1	1	1	1	1	1	1	1	1	1	0	1	1	1	1	1	1	1	0	1	0	0	1	1	1	1	1	1	1	0	0	1	1	1	1	1
CG23_combo_of_CG06-09_8_20_14_all_150_Caldiserica_35_60_curated	1	1	1	1	2	1	0	1	1	1	1	1	1	1	1	1	1	1	1	1	1	1	1	1	1	1	1	1	1	1	1	1	1	2	1	1	0	0	1	1	1	1	1	0	1	1	1	0	1
CG23_combo_of_CG06-09_8_20_14_all_150_Beckwithbacteria_OP11_47_9_curated	1	1	1	1	1	1	1	1	0	1	1	1	1	1	1	1	1	1	1	1	1	1	1	0	1	1	1	1	1	1	1	2	0	1	1	1	1	1	1	1	1	1	0	0	1	0	1	1	1
CG23_combo_of_CG06-09_8_20_14_all_150_Berkelbacteria_41_73_curated	1	0	1	1	1	1	1	1	0	1	1	1	1	1	1	1	1	1	1	1	1	1	1	1	1	1	1	1	1	1	1	1	1	0	0	1	1	0	1	1	1	1	0	0	1	1	1	1	1
CG23_combo_of_CG06-09_8_20_14_all_150_Desantisbacteria_40_23_curated	1	1	1	1	1	1	1	1	1	1	1	1	1	1	1	1	1	1	1	1	1	1	1	1	1	1	1	1	1	1	1	1	1	1	0	1	1	0	1	1	1	1	1	1	1	0	1	1	1
CG23_combo_of_CG06-09_8_20_14_all_150_Gribaldobacteria_OD1_37_8_curated	1	1	1	1	1	1	0	0	0	0	1	1	1	1	1	1	1	1	1	1	1	1	1	1	1	1	1	1	1	1	1	1	1	1	1	1	1	1	1	1	1	0	0	0	1	0	1	1	1
CG23_combo_of_CG06-09_8_20_14_all_150_WWE3_40_14_curated	1	1	1	1	1	1	1	1	0	1	1	1	1	1	1	1	1	1	1	1	1	1	1	1	1	1	1	1	1	1	1	1	1	1	1	1	1	1	1	1	1	1	1	0	1	1	1	1	1
CG23_combo_of_CG06-09_8_20_14_all_150_Colwellbacteria_OD1_42_19_curated	1	1	1	1	0	0	1	0	0	0	1	1	1	1	1	1	1	1	1	1	1	1	1	1	1	0	1	1	1	1	0	1	0	1	0	1	1	1	1	1	1	1	0	0	1	0	1	0	0
CG23_combo_of_CG06-09_8_20_14_all_150_Brennerbacteria_OD1_44_41_curated	1	1	1	1	1	1	1	1	0	1	1	1	1	1	1	1	1	1	1	1	1	1	1	1	1	1	1	1	1	1	1	2	1	1	1	1	1	1	1	1	1	1	0	0	1	0	1	0	1
CG23_combo_of_CG06-09_8_20_14_all_150_Nealsonbacteria_OD1_36_125_curated	1	1	1	1	0	1	1	1	0	1	1	1	1	1	1	1	1	1	1	1	1	1	1	1	1	0	1	1	1	1	1	0	1	1	0	1	0	1	0	1	1	0	0	0	1	1	1	1	1
CG23_combo_of_CG06-09_8_20_14_all_150_Nealsonbacteria_OD1_39_25_curated	1	1	1	1	2	1	1	1	0	1	1	1	1	1	1	1	1	1	1	1	1	1	1	1	1	1	1	1	1	1	1	1	1	1	0	1	1	1	1	1	1	1	1	0	1	1	1	0	1
CG23_combo_of_CG06-09_8_20_14_all_150_Howlettbacteria_37_9_curated	1	1	1	1	1	1	1	1	0	1	1	1	1	1	1	1	1	1	1	1	1	1	1	1	1	1	1	1	1	1	1	1	1	1	1	1	1	1	1	1	1	1	1	0	1	1	1	1	1
CG23_combo_of_CG06-09_8_20_14_all_150_Syntrophobacterales_48_27_curated	1	1	1	1	1	1	1	1	1	1	1	1	1	1	1	1	1	1	1	1	1	1	1	1	1	1	1	1	1	1	1	1	1	1	1	1	1	1	1	1	1	1	1	1	1	1	1	1	1
CG23_combo_of_CG06-09_8_20_14_all_150_Deltaproteobacteria_60_8_curated	1	1	1	1	1	0	1	1	1	1	1	1	1	1	1	1	1	1	1	1	1	1	0	1	1	2	1	1	1	1	1	1	1	1	1	1	1	0	0	1	1	0	1	1	1	0	1	1	1
CG23_combo_of_CG06-09_8_20_14_all_150_Deltaproteobacteria_51_20_curated	0	1	1	1	1	1	1	1	1	1	1	1	1	1	1	1	1	1	1	1	1	1	1	1	1	1	1	1	1	1	1	1	1	1	1	1	1	1	1	1	1	1	1	1	1	1	1	1	1
CG23_combo_of_CG06-09_8_20_14_all_150_Sulfurimonas_36_33_curated	1	1	1	1	1	1	1	1	1	1	1	1	1	1	1	1	1	1	1	1	1	1	1	1	1	1	1	1	1	1	1	1	1	1	1	1	1	1	1	0	1	1	0	0	1	1	1	1	1
CG23_combo_of_CG06-09_8_20_14_all_150_Falkowbacteria_OD1_41_10_curated	1	2	1	1	1	1	1	1	1	1	1	1	1	1	1	1	1	1	1	1	1	1	1	1	1	0	1	1	1	1	1	0	1	1	1	1	1	0	1	1	1	1	0	0	1	1	1	1	1
CG23_combo_of_CG06-09_8_20_14_all_150_Gottesmanbacteria_OP11_37_19_curated	1	0	1	1	1	1	1	1	0	0	1	1	1	1	1	1	1	1	1	1	1	1	1	1	1	1	1	1	1	1	1	1	0	1	0	1	1	1	1	1	1	1	1	0	1	1	1	1	1
CG23_combo_of_CG06-09_8_20_14_all_150_Kuenenbacteria_OD1_39_39_curated	1	1	1	1	2	0	0	1	1	1	0	1	1	1	1	1	1	1	1	1	1	1	1	1	1	0	1	1	1	1	1	1	2	1	1	1	1	1	1	1	1	1	1	0	1	0	1	1	1
CG23_combo_of_CG06-09_8_20_14_all_150_Zetaproteobacteria_59_86_curated	1	1	1	1	1	1	1	1	1	1	1	1	1	1	1	1	1	1	1	1	1	1	1	1	1	1	1	1	1	1	1	1	1	1	1	1	1	1	1	1	1	1	1	1	1	1	1	1	1
CG23_combo_of_CG06-09_8_20_14_all_150_Moranbacteria_OD1_41_28_curated	1	1	1	1	1	1	1	1	1	1	1	1	1	1	1	1	1	1	1	1	1	1	1	1	1	1	1	1	1	1	1	1	1	1	1	1	1	1	1	1	1	1	0	0	1	1	1	1	1
CG23_combo_of_CG06-09_8_20_14_all_150_Yonathbacteria_OD1_46_18_curated	1	0	1	1	1	1	1	1	0	1	1	1	1	1	1	1	1	1	1	1	1	1	1	1	1	1	1	1	1	1	1	1	1	1	1	1	1	1	1	1	1	1	0	0	1	0	1	1	1
CG23_combo_of_CG06-09_8_20_14_all_150_Nealsonbacteria_OD1_36_12_curated	1	1	1	1	1	1	1	1	0	1	1	1	1	1	1	1	1	1	1	1	1	1	1	1	1	1	1	1	1	1	1	0	0	1	1	1	1	0	0	1	1	0	1	0	1	0	1	1	1
CG23_combo_of_CG06-09_8_20_14_all_150_Syntrophobacteraceae_50_8_curated	1	2	1	1	1	2	1	2	1	1	0	1	0	1	0	1	1	1	1	0	1	1	1	1	1	1	1	1	1	1	0	1	1	1	1	1	1	1	1	1	0	0	1	0	1	1	1	0	1
CG23_combo_of_CG06-09_8_20_14_all_150_Desulfobacterales_51_8_curated	1	0	1	1	1	1	0	1	1	1	1	1	1	1	1	1	1	1	1	1	1	1	1	1	1	1	1	0	0	1	1	0	1	1	1	1	1	1	1	1	1	1	1	1	1	2	0	1	1
CG23_combo_of_CG06-09_8_20_14_all_150_Desulfobacterales_52_9_curated	1	1	1	1	1	1	1	1	1	1	1	1	0	1	1	2	1	1	1	1	1	1	1	1	1	1	1	1	1	1	1	1	1	1	1	1	1	1	1	1	1	1	1	1	1	1	1	1	1
CG23_combo_of_CG06-09_8_20_14_all_150_Falkowbacteria_OD1_49_15_curated	1	1	1	1	1	1	1	1	1	1	1	1	1	1	1	1	1	1	1	1	1	1	1	1	1	1	1	1	2	1	1	1	1	1	1	1	1	1	1	1	1	1	0	0	1	1	1	1	0
CG23_combo_of_CG06-09_8_20_14_all_150_Bacteroidetes_32_9_curated	1	0	1	1	0	1	1	1	1	1	1	1	1	1	1	1	0	1	1	1	1	1	1	1	1	1	1	1	1	1	1	0	1	1	1	1	1	1	1	1	1	1	1	0	1	0	1	1	1
CG23_combo_of_CG06-09_8_20_14_all_150_Berkelbacteria_33_15_curated	1	1	1	1	1	1	1	1	1	1	1	1	1	1	1	1	1	1	1	1	1	1	1	0	1	1	1	1	1	0	1	1	1	1	1	1	1	1	1	1	1	1	0	0	1	0	1	1	1
CG23_combo_of_CG06-09_8_20_14_all_150_Zetaproteobacteria_54_7_curated	1	0	1	1	2	1	1	0	1	1	1	1	1	1	1	1	1	1	1	1	1	1	1	1	1	1	1	1	1	1	1	0	1	0	1	1	1	1	1	1	1	1	1	1	1	1	1	0	1
CG23_combo_of_CG06-09_8_20_14_all_150_Beckwithbacteria_OP11_34_8_curated	1	1	0	1	1	2	1	0	0	0	1	1	1	1	1	1	1	1	1	1	1	1	1	1	0	1	1	1	1	1	1	1	1	1	0	1	1	1	0	1	1	0	0	0	1	0	1	1	1
CG23_combo_of_CG06-09_8_20_14_all_150_Moranbacteria_OD1_35_22_curated	1	1	1	1	1	1	1	1	1	1	1	1	1	1	1	1	1	1	1	1	1	1	1	1	1	1	1	1	1	1	1	1	1	1	1	1	1	1	1	1	1	1	1	0	1	0	1	0	1
CG23_combo_of_CG06-09_8_20_14_all_150_Moranbacteria_OD1_40_16_curated	1	1	1	1	1	1	1	0	0	0	1	1	1	1	1	1	1	1	1	1	1	1	1	1	1	1	1	1	1	1	1	1	1	1	1	1	1	1	1	1	1	1	1	0	1	1	1	1	1
CG23_combo_of_CG06-09_8_20_14_all_150_Stahlbacteria_34_7_curated	0	1	1	1	0	1	1	1	1	1	1	1	0	1	1	1	1	1	1	1	1	1	1	1	1	1	1	1	1	1	1	1	1	1	1	1	1	1	1	1	1	1	1	1	1	1	1	1	1
CG23_combo_of_CG06-09_8_20_14_all_150_Ratteibacteria_48_7_curated	0	0	0	1	0	1	1	0	1	1	1	1	1	1	1	1	1	0	0	1	1	0	1	1	1	1	1	0	2	0	1	0	0	0	1	0	1	1	1	1	1	1	0	0	1	0	1	0	1
CG23_combo_of_CG06-09_8_20_14_all_150_Parcubacteria_OD1_35_6_curated	1	1	1	1	0	1	1	0	0	2	1	0	1	1	2	1	1	1	1	1	1	1	1	0	1	1	1	1	1	1	0	1	2	1	1	1	0	0	0	1	0	0	0	0	1	0	1	1	1
CG23_combo_of_CG06-09_8_20_14_all_150_Parcubacteria_OD1_35_9_curated	1	1	1	1	1	1	1	1	1	1	1	1	1	1	1	1	1	1	1	1	0	1	1	1	1	1	1	1	0	0	1	1	1	1	1	1	1	1	2	1	1	1	1	0	1	1	1	1	1
CG23_combo_of_CG06-09_8_20_14_all_150_Kuenenbacteria_OD1_36_9_curated	1	1	1	1	1	1	2	0	0	0	1	1	1	1	1	1	1	1	1	1	1	0	1	1	1	1	1	1	1	1	1	1	1	1	1	1	0	0	1	1	1	0	0	0	1	0	1	0	1
CG23_combo_of_CG06-09_8_20_14_all_150_Moranbacteria_OD1_39_10_curated	1	1	1	1	0	1	1	1	1	1	1	1	1	1	1	1	1	1	1	1	1	1	1	1	1	0	1	1	0	1	1	1	1	1	1	1	1	1	1	1	1	0	1	0	1	0	1	1	1
CG23_combo_of_CG06-09_8_20_14_all_150_Jorgensenbacteria_OD1_54_14_curated	1	1	1	1	1	1	1	1	0	1	1	1	1	1	1	1	1	1	1	1	1	1	1	1	1	1	1	1	1	1	1	1	1	1	1	1	1	1	1	1	1	1	0	0	1	0	1	1	1
CG23_combo_of_CG06-09_8_20_14_all_150_Roizmanbacteria_OP11_35_49_curated	1	1	1	1	1	1	1	1	0	0	1	1	0	1	1	1	1	1	1	1	1	1	1	1	1	1	1	1	1	1	1	1	0	1	1	1	1	1	1	1	1	1	0	0	1	1	1	1	1
CG23_combo_of_CG06-09_8_20_14_all_150_Omnitrophica_40_11_curated	1	1	1	1	0	1	1	1	1	1	1	1	1	1	1	1	1	1	1	1	1	1	1	1	1	1	1	1	1	1	1	1	1	1	1	1	1	1	1	1	1	0	1	0	1	0	1	1	1
CG23_combo_of_CG06-09_8_20_14_all_150_Omnitrophica_41_10_curated	1	1	1	1	1	1	2	1	1	1	1	1	1	1	1	1	1	1	1	1	1	1	1	1	1	1	1	1	1	1	1	1	1	1	1	1	1	1	1	1	1	0	1	0	1	0	1	1	1
CG_4_10_14_0_2_um_filter_Diapherotrites_31_5_curated	0	0	1	0	1	0	1	0	0	0	0	0	0	0	0	0	0	0	0	0	0	1	0	0	0	0	0	0	1	1	1	1	1	2	0	0	0	0	0	0	0	0	0	0	0	0	0	0	0
CG_4_10_14_0_2_um_filter_Archaea_38_6_curated	0	2	0	0	1	0	1	0	0	0	0	1	0	0	0	1	0	0	0	0	0	1	0	0	1	0	1	0	0	0	1	0	0	1	0	0	0	0	0	0	0	0	0	0	0	0	0	0	0
CG_4_10_14_0_2_um_filter_Nealsonbacteria_OD1_37_10_curated	1	1	0	1	1	0	1	0	0	1	1	1	1	1	1	1	1	1	1	1	1	1	1	1	1	0	1	1	1	1	1	0	0	1	1	1	1	0	1	1	1	1	1	0	1	0	1	1	0
CG_4_10_14_0_2_um_filter_Gribaldobacteria_OD1_33_15_curated	1	1	1	1	1	1	1	1	0	1	1	1	1	1	1	1	1	1	1	0	1	1	1	1	1	1	1	1	1	1	1	1	1	1	1	1	1	1	0	1	0	1	0	0	1	0	1	1	1
CG_4_10_14_0_2_um_filter_Nealsonbacteria_OD1_35_20_curated	1	1	0	1	1	1	1	1	0	1	1	1	1	1	1	1	1	1	1	1	1	0	0	1	1	1	1	1	1	1	1	1	1	1	1	1	1	1	1	1	1	0	1	0	1	0	1	0	1
CG_4_10_14_0_2_um_filter_Torokbacteria_OD1_35_8_curated	1	1	1	1	1	1	1	1	0	1	1	1	0	1	1	1	1	1	1	1	0	1	1	1	1	1	1	1	1	1	0	1	1	1	1	1	0	1	1	1	1	1	0	0	1	0	1	0	1
CG_4_10_14_0_2_um_filter_Gribaldobacteria_36_18_curated	1	1	0	1	1	1	1	2	0	1	1	1	1	0	1	1	1	1	1	1	1	1	1	1	1	1	0	1	1	1	1	1	1	1	0	1	1	1	0	1	1	1	0	0	1	1	1	0	0
CG_4_10_14_0_2_um_filter_Komeilibateria_OD1_37_10_curated	1	1	1	1	1	1	1	1	1	1	1	1	1	1	1	1	1	1	1	1	1	1	1	1	1	1	1	1	0	1	1	1	1	1	1	1	1	1	1	1	1	1	0	0	1	1	0	1	1
CG_4_10_14_0_2_um_filter_Nealsonbacteria_OD1_38_17_curated	1	1	1	0	1	1	1	1	0	1	1	1	0	1	0	1	1	1	1	0	0	1	1	1	1	0	1	1	1	0	1	1	1	1	1	1	1	1	1	1	0	1	1	0	0	1	1	1	1
CG_4_10_14_0_2_um_filter_WWE3_41_14_curated	1	1	1	1	1	2	1	1	0	1	1	1	1	1	1	1	1	1	1	1	1	1	1	1	1	1	1	1	1	1	1	2	0	1	1	1	1	1	0	1	1	1	0	0	1	1	1	1	1
CG_4_10_14_0_2_um_filter_Dojkabacteria_WS6_41_15_curated	1	1	1	1	1	1	1	1	1	1	1	1	1	1	1	1	1	1	1	1	1	1	1	0	1	1	1	1	1	1	1	1	0	1	1	0	1	1	1	0	1	1	0	0	1	1	1	1	1
CG_4_10_14_0_2_um_filter_Peregrinibacteria_41_8_curated	1	3	1	1	1	1	1	1	1	1	1	1	1	1	1	1	1	1	1	1	1	1	1	1	1	1	1	1	1	1	1	1	1	1	1	1	1	1	1	1	1	1	0	0	1	1	1	1	1
CG_4_10_14_0_2_um_filter_WWE3_42_7_curated	1	2	1	1	1	1	2	1	1	1	1	1	1	1	1	1	1	0	0	1	1	1	1	1	1	0	1	1	1	1	1	1	1	1	1	1	1	1	0	0	1	0	0	0	1	0	1	1	0
CG_4_10_14_0_2_um_filter_Peregrinibacteria_43_11_curated	1	2	1	1	1	1	0	1	1	1	1	1	1	1	1	1	1	1	1	1	1	1	1	1	1	0	1	1	1	1	1	1	1	1	1	1	1	1	1	1	1	1	0	0	1	1	1	1	1
CG_4_10_14_0_2_um_filter_Portnoybacteria_OD1_43_36_curated	1	1	1	0	1	1	1	1	0	1	1	1	0	1	0	1	1	1	1	1	0	1	1	1	1	0	1	1	1	0	1	1	1	1	1	1	0	1	1	1	1	1	0	0	0	0	1	1	1
CG_4_10_14_0_2_um_filter_Flavobacteriales_32_8_curated	1	1	0	1	1	1	1	1	1	1	1	1	1	1	1	1	1	1	1	1	1	1	1	1	1	2	1	1	1	1	1	1	1	0	1	1	1	0	1	1	1	1	1	1	1	1	1	1	1
CG_4_10_14_0_2_um_filter_Saccharibacteria_52_9_curated	0	1	1	1	2	1	1	1	0	1	1	1	1	1	1	1	1	1	1	1	1	1	1	1	1	1	1	1	1	1	1	1	0	2	1	1	1	1	1	1	1	1	1	0	1	1	1	1	1
CG_4_10_14_0_2_um_filter_Beckwithbacteria_OP11_47_25_curated	1	0	1	1	1	1	1	1	0	1	1	1	1	1	1	1	1	1	1	1	1	1	1	0	1	1	1	1	0	1	1	1	0	1	1	1	0	1	1	1	1	1	0	0	1	0	1	1	1
CG_4_10_14_0_2_um_filter_Gribaldobacteria_41_16_curated	1	1	1	1	1	1	1	1	0	1	1	1	1	1	1	1	1	1	1	1	1	1	1	1	1	0	1	1	0	1	1	0	1	1	0	1	1	1	1	1	1	1	0	0	1	0	0	0	0
CG_4_10_14_0_2_um_filter_Portnoybacteria_OD1_39_11_curated	0	1	1	1	0	1	2	1	0	1	1	1	1	1	1	1	1	0	1	1	1	1	1	1	1	1	1	1	0	1	1	1	1	1	1	1	1	1	0	1	1	0	0	0	1	1	0	1	1
CG_4_10_14_0_2_um_filter_Portnoybacteria_OD1_44_20_curated	1	1	1	1	1	1	1	1	0	1	1	1	1	1	1	1	1	1	1	1	1	1	1	1	1	1	1	0	1	1	1	1	1	1	1	1	1	1	1	1	1	1	0	0	1	0	2	1	1
CG_4_10_14_0_2_um_filter_Brennerbacteria_OD1_43_14_curated	1	1	1	0	1	1	1	1	0	1	1	1	1	1	1	1	1	1	1	1	1	1	1	1	1	1	1	1	1	1	1	2	1	1	1	1	1	1	1	1	1	0	0	0	1	0	1	0	0
CG_4_10_14_0_2_um_filter_Kaiserbacteria_OD1_50_16_curated	1	1	1	1	1	1	1	1	0	1	1	1	1	1	1	1	1	1	1	1	1	1	1	1	1	1	1	1	1	1	1	1	0	1	1	1	1	1	0	1	1	1	0	0	1	0	1	1	1
CG_4_10_14_0_2_um_filter_Nealsonbacteria_OD1_39_15_curated	1	1	1	1	1	2	1	1	0	1	1	1	1	1	1	1	1	1	1	1	1	1	1	1	1	1	1	1	1	1	1	0	1	1	0	1	1	1	1	1	1	0	1	0	1	1	1	1	1
CG_4_10_14_0_2_um_filter_Parcubacteria_OD1_48_144_curated	1	1	1	1	1	1	1	1	1	1	1	1	0	1	1	1	1	1	1	1	1	1	1	1	1	1	1	1	1	1	1	1	1	1	1	1	1	1	1	1	1	1	0	0	1	0	1	1	1
CG_4_10_14_0_2_um_filter_Parcubacteria_OD1_41_6_curated	1	1	0	0	2	2	1	1	0	1	0	1	0	1	1	1	1	1	1	1	1	1	1	0	1	1	1	1	1	1	1	0	1	1	1	1	1	1	1	0	1	0	0	0	0	0	1	1	1
CG_4_10_14_0_2_um_filter_WWE3_42_8_curated	1	1	1	1	1	0	1	0	1	1	1	1	1	1	1	1	1	1	1	1	1	1	1	1	1	1	1	1	1	1	1	0	0	1	1	1	1	1	1	1	1	1	0	0	1	1	1	1	1
CG_4_10_14_0_2_um_filter_novel_CPR_33_32_curated	1	1	1	1	1	1	1	1	1	1	1	1	1	1	1	1	1	1	1	1	1	1	1	1	1	1	1	1	1	1	1	1	1	1	1	1	1	1	1	1	1	1	0	0	1	1	1	1	1
CG_4_10_14_0_2_um_filter_SAR406_48_9_curated	1	0	1	1	1	2	0	0	1	1	1	1	1	1	1	1	1	1	1	1	1	1	1	1	1	1	2	1	1	1	1	1	1	1	1	1	1	0	1	1	1	1	1	1	1	1	1	1	1
CG_4_10_14_0_2_um_filter_Elusimicrobia_56_8_curated	1	0	1	1	1	1	1	1	1	0	1	1	2	1	1	1	1	1	1	1	1	1	1	1	1	1	1	1	1	1	0	1	1	1	0	1	0	1	1	1	1	1	1	0	1	1	1	0	0
CG_4_10_14_0_2_um_filter_Elusimicrobia_63_34_curated	1	1	1	2	1	1	1	1	1	1	1	1	1	1	1	1	1	1	1	1	1	1	1	1	1	1	1	1	1	1	1	1	1	1	1	1	1	1	1	1	1	1	1	0	1	1	1	1	1
CG_4_10_14_0_2_um_filter_Sulfurimonas_36_1607_curated	1	1	1	1	1	1	1	1	1	1	1	1	1	1	1	1	1	1	1	1	1	1	1	1	1	1	1	1	1	1	1	1	1	1	1	1	1	1	1	0	1	1	0	0	1	1	1	1	1
CG_4_10_14_0_2_um_filter_Falkowbacteria_OD1_36_22_curated	1	1	1	1	1	1	1	1	1	1	1	1	1	1	1	1	1	1	1	1	1	1	1	1	1	1	1	1	1	1	1	1	1	1	1	1	1	1	2	1	1	1	0	0	1	1	1	1	1
CG_4_10_14_0_2_um_filter_Falkowbacteria_OD1_41_15_curated	1	1	1	1	1	1	1	0	1	1	1	1	1	1	1	1	1	1	1	1	1	1	1	1	1	1	1	1	1	1	0	1	1	2	1	1	1	1	0	1	1	1	0	0	1	1	1	1	0
CG_4_10_14_0_2_um_filter_Moisslbacteria_OD1_36_61_curated	1	1	1	1	1	1	0	0	1	1	1	1	1	1	1	1	1	1	1	1	1	1	1	1	1	1	1	1	1	1	1	1	1	1	1	1	0	0	1	1	1	1	0	0	1	0	1	1	1
CG_4_10_14_0_2_um_filter_Levybacteria_OP11_36_16_curated	1	1	1	1	1	1	1	1	0	1	1	1	1	1	1	1	1	1	1	1	1	1	1	1	1	1	1	1	1	1	1	1	0	1	1	1	1	1	1	1	1	1	0	0	1	0	1	1	1
CG_4_10_14_0_2_um_filter_Magasanikbacteria_OD1_41_31_curated	0	1	1	1	1	1	2	1	1	0	1	1	1	1	1	1	1	1	1	1	1	1	1	1	1	1	1	1	1	1	1	1	0	1	1	1	1	1	1	1	1	1	0	0	1	1	1	1	1
CG_4_10_14_0_2_um_filter_Zetaproteobacteria_55_20_curated	0	1	1	1	1	1	1	1	1	1	1	1	1	1	1	1	1	1	1	1	1	1	1	1	1	1	1	1	1	1	1	1	1	1	1	1	1	1	1	1	1	1	1	1	1	1	1	1	1
CG_4_10_14_0_2_um_filter_Flavobacteriales_35_18_curated	0	1	0	1	1	1	1	0	1	1	1	1	1	1	1	1	1	1	1	1	1	1	1	1	1	1	1	1	1	1	1	1	1	1	1	1	1	1	1	1	1	1	1	1	1	1	1	1	1
CG_4_10_14_0_2_um_filter_Micrarchaeota_49_7_curated	0	1	1	0	3	1	0	0	0	0	0	1	0	0	0	1	0	0	0	0	0	0	0	0	1	1	1	1	0	0	0	1	1	1	0	0	0	0	0	0	0	0	0	0	1	0	0	0	0
CG_4_10_14_0_2_um_filter_Micrarchaeota_55_9_curated	1	1	1	0	2	0	0	0	0	1	0	1	0	0	0	1	0	0	0	1	0	0	0	0	1	1	1	1	0	0	0	1	1	1	0	0	0	0	0	0	0	0	0	0	1	0	0	0	0
CG_4_10_14_0_2_um_filter_Micrarchaeota_60_11_curated	1	1	1	0	1	0	1	0	0	0	0	0	0	0	0	1	0	0	0	1	0	0	0	0	1	1	1	0	1	0	0	1	1	1	0	0	0	0	0	0	0	0	0	0	1	0	0	0	0
CG_4_10_14_0_2_um_filter_Nomurabacteria_OD1_30_12_curated	1	0	1	1	1	1	1	1	0	1	1	1	1	1	1	1	1	1	1	1	1	1	1	1	1	1	1	1	1	1	1	1	0	1	1	1	1	1	1	1	1	1	0	0	1	0	1	1	1
CG_4_10_14_0_2_um_filter_Omnitrophica_44_9_curated	1	1	1	1	1	1	1	1	1	1	1	1	1	1	1	1	1	1	1	1	1	1	1	1	1	1	1	1	1	1	1	1	1	1	1	1	1	1	1	1	1	0	1	0	1	0	1	1	1
CG_4_10_14_0_2_um_filter_Pacearchaeota_30_11_curated	0	1	1	0	1	1	1	0	0	0	0	1	1	0	0	1	0	0	0	0	0	1	1	0	1	0	1	1	1	0	0	1	1	1	0	0	0	0	0	0	0	0	0	0	1	0	0	0	0
CG_4_10_14_0_2_um_filter_Pacearchaeota_35_33_curated	1	1	1	0	1	1	1	0	0	1	0	1	0	0	0	1	0	0	0	0	0	1	1	0	1	1	1	1	1	1	0	1	1	1	0	0	0	0	0	0	0	0	0	0	1	0	0	0	0
CG_4_10_14_0_2_um_filter_Pacearchaeota_31_10_curated	0	1	1	0	1	1	1	0	0	1	0	1	1	0	0	1	0	0	0	1	0	1	1	0	1	1	1	1	1	1	0	1	1	1	0	0	0	0	0	0	0	0	0	0	1	0	0	0	0
CG_4_10_14_0_2_um_filter_Pacearchaeota_05_32_18_curated	0	1	1	0	1	1	2	0	0	1	0	1	0	0	0	1	0	0	0	0	0	1	1	0	1	0	1	1	1	1	0	1	1	1	0	0	0	0	0	1	0	0	0	0	1	0	0	0	0
CG_4_10_14_0_2_um_filter_Alphaproteobacteria_63_37_curated	1	1	0	1	1	1	1	1	1	1	1	1	1	1	1	1	1	1	1	1	1	1	1	1	1	1	1	1	1	1	1	1	1	1	1	1	1	0	1	1	1	1	1	1	1	1	1	1	1
CG_4_10_14_0_2_um_filter_Piscirickettsiaceae_44_336_curated	1	1	1	1	1	2	1	1	1	1	1	1	1	1	1	1	1	1	1	1	1	1	1	1	1	1	1	1	1	1	1	1	1	1	1	1	1	1	1	1	1	1	1	1	1	1	1	1	1
CG_4_10_14_0_2_um_filter_Saccharibacteria_TM7_41_11_curated	1	1	2	1	1	1	1	1	0	1	1	1	1	1	1	1	1	1	1	1	1	1	1	1	1	2	1	1	1	1	1	1	1	1	1	1	1	1	1	1	1	1	0	0	1	1	1	1	1
CG_4_10_14_0_2_um_filter_Woesearchaeota_33_10_curated	0	1	1	0	2	1	1	0	0	1	0	1	0	0	0	1	0	0	0	1	1	1	1	0	1	0	0	0	1	0	1	1	1	2	0	0	0	0	0	1	0	0	0	0	1	0	0	0	0
CG_4_10_14_0_2_um_filter_Woesearchaeota_57_5_curated	0	1	1	0	1	2	1	0	0	1	0	1	0	0	0	1	0	0	0	1	0	1	1	0	1	0	1	1	0	0	0	1	1	1	0	0	0	0	0	0	0	0	0	0	1	0	0	0	0
CG_4_10_14_0_2_um_filter_WWE3_47_8_curated	1	1	1	1	0	0	0	1	1	1	1	1	1	0	1	1	1	1	1	1	1	1	1	1	1	0	1	1	0	1	1	1	1	1	0	1	1	1	1	1	1	1	0	0	1	0	0	1	1
CG_4_10_14_0_2_um_filter_Deltaproteobacteria_43_8_curated	0	1	1	1	1	1	1	1	1	1	1	1	1	0	1	0	0	0	0	1	1	1	1	1	0	1	0	1	1	1	1	0	1	1	1	1	1	1	1	0	1	1	0	1	1	1	1	1	0
CG_4_10_14_0_2_um_filter_Falkowbacteria_OD1_48_10_curated	1	1	1	1	1	1	1	1	0	0	0	1	1	1	1	1	1	1	1	1	1	1	1	1	1	1	1	0	1	1	1	1	1	1	1	0	1	1	1	1	1	1	0	0	1	1	1	1	1
CG_4_10_14_0_2_um_filter_Gammaproteobacteria_38_22_curated	1	1	1	1	1	1	1	1	1	1	1	1	1	1	1	1	1	1	1	1	1	1	1	1	1	1	1	1	1	1	1	1	1	1	1	1	1	1	1	1	1	1	1	1	1	1	1	1	1
CG_4_10_14_0_2_um_filter_Berkelbacteria_35_9_33_12_curated	1	1	1	1	1	1	1	1	1	1	1	1	1	1	1	1	1	1	1	1	1	1	1	0	1	1	1	1	1	0	1	1	1	1	1	1	1	1	1	1	1	1	0	0	1	0	1	1	1
CG_4_10_14_0_2_um_filter_Levybacteria_OP11_35_8_curated	1	1	1	2	1	2	1	1	0	1	1	1	1	1	1	1	0	0	1	1	1	1	1	0	1	1	1	1	1	1	1	1	1	1	1	1	1	1	1	1	1	1	0	0	1	0	1	0	1
CG_4_10_14_0_2_um_filter_Magasanikbacteria_OD1_33_14_curated	1	1	1	1	1	1	1	1	1	1	1	1	1	1	1	1	1	1	1	1	1	1	1	1	1	1	1	1	1	1	1	1	1	2	1	1	1	0	1	1	1	1	0	0	1	1	1	1	1
CG_4_10_14_0_2_um_filter_Magasanikbacteria_OD1_37_12_curated	1	1	1	1	1	1	1	1	1	1	1	1	1	1	1	1	1	1	1	1	1	1	1	1	1	1	1	1	1	1	1	1	0	1	1	1	1	1	1	1	1	1	0	0	1	1	1	1	1
CG_4_10_14_0_2_um_filter_Magasanikbacteria_OD1_41_10_curated	1	1	1	1	2	1	1	1	1	1	1	1	1	1	1	1	1	1	1	1	1	1	1	1	1	1	1	1	1	1	1	2	0	1	0	1	1	1	1	1	1	1	0	0	1	1	1	1	1
CG_4_10_14_0_2_um_filter_Woesebacteria_OP11_39_14_curated	1	0	0	1	1	1	1	1	0	1	1	1	1	1	1	1	1	1	1	1	1	1	1	1	1	0	1	1	1	1	1	1	0	1	1	1	1	0	0	1	1	0	1	0	1	0	1	1	0
CG_4_10_14_0_2_um_filter_Shapirobacteria_OP11_40_12_curated	1	1	1	1	2	1	1	1	0	1	1	1	1	1	1	1	1	1	1	1	1	1	1	1	1	0	1	1	1	1	1	1	1	1	1	1	1	1	1	1	1	0	0	0	1	0	1	1	1
CG_4_10_14_0_2_um_filter_Roizmanbacteria_OP11_33_96_curated	1	1	1	1	0	1	1	1	0	0	1	1	0	1	2	1	1	1	1	1	1	1	1	1	1	1	1	1	1	1	1	1	0	1	0	1	1	1	0	1	1	0	0	0	1	1	1	0	0
CG_4_10_14_0_2_um_filter_Roizmanbacteria_OP11_36_9_curated	1	1	1	1	1	0	1	1	0	1	1	1	0	1	1	1	1	1	1	1	1	1	1	1	1	1	1	1	1	1	1	1	1	1	1	1	1	1	1	1	1	1	0	0	1	0	1	1	1
CG_4_10_14_0_2_um_filter_Roizmanbacteria_OP11_39_12_curated	1	1	1	1	1	1	1	1	0	0	1	1	1	1	1	1	1	1	1	1	1	1	1	1	1	1	1	1	1	1	1	1	0	1	0	1	0	1	1	1	1	1	0	0	1	0	1	1	1
CG_4_10_14_0_2_um_filter_Roizmanbacteria_OP11_39_13_curated	1	0	1	1	1	1	1	1	0	1	1	1	0	1	1	1	1	0	1	1	1	1	1	1	1	1	1	1	2	1	1	1	0	1	0	1	1	1	1	1	1	1	0	0	1	0	2	1	1
CG_4_10_14_0_2_um_filter_Pacebacteria_OP11_40_20_curated	1	1	1	1	1	1	1	1	0	1	1	1	1	1	1	1	1	1	1	1	1	1	1	1	1	1	2	1	1	1	1	1	0	1	1	1	1	1	1	1	1	1	0	0	1	0	1	1	1
CG_4_10_14_0_2_um_filter_Nomurabacteria_OD1_33_9_curated	1	0	1	1	1	1	1	1	0	1	1	1	1	1	1	1	1	1	1	1	1	2	1	1	1	1	1	1	1	1	1	1	0	1	1	1	1	1	1	1	1	0	0	0	1	0	1	1	1
CG_4_10_14_0_2_um_filter_Tagabacteria_OD1_40_13_curated	1	1	1	1	1	1	1	1	0	1	1	1	1	1	1	1	1	1	1	1	1	1	1	1	1	1	1	1	1	1	1	0	0	1	1	1	1	1	1	1	1	1	1	0	1	0	1	1	1
CG_4_10_14_0_2_um_filter_Nealsonbacteria_OD1_40_15_curated	1	1	0	1	1	1	2	0	0	0	1	1	1	1	1	1	1	0	0	1	1	1	1	1	1	1	1	1	1	1	1	1	1	1	2	1	1	1	0	0	1	1	1	0	1	0	1	1	1
CG_4_10_14_0_2_um_filter_Uhrbacteria_OD1_41_7_curated	1	1	1	1	1	1	1	1	1	1	1	1	1	1	0	1	1	1	1	1	0	1	1	1	1	2	1	1	1	0	1	1	1	1	1	1	1	0	1	1	1	1	0	0	1	1	1	1	1
CG_4_10_14_0_2_um_filter_Peregrinibacteria_38_24_curated	1	1	1	1	1	1	1	1	1	1	1	1	1	1	1	1	1	1	1	1	1	1	1	1	1	1	1	1	1	1	1	1	1	1	1	1	1	1	1	1	1	1	0	0	1	1	1	1	1
CG_4_10_14_0_2_um_filter_Parcubacteria_OD1_7_35_8_curated	1	1	1	1	0	0	0	0	0	1	1	1	1	1	1	1	0	1	1	1	1	1	1	1	0	1	1	1	1	1	1	1	1	1	1	1	0	1	0	0	1	1	1	0	1	0	1	1	0
CG_4_10_14_0_2_um_filter_Roizmanbacteria_OP11_36_35_curated	1	1	1	1	1	1	2	1	0	0	1	1	0	1	1	1	1	1	1	1	1	1	1	1	1	1	1	1	1	1	1	0	0	1	1	1	1	1	1	1	1	1	0	0	1	1	1	1	0
CG_4_10_14_0_2_um_filter_Uhrbacteria_OD1_41_21_curated	1	1	1	1	1	1	1	1	1	1	1	1	1	1	1	1	1	1	1	1	1	1	1	1	1	1	1	1	1	1	1	1	1	1	1	1	1	1	1	1	1	1	0	0	1	1	1	1	1
CG_4_10_14_0_2_um_filter_Woesearchaeota_33_13_curated	1	1	1	0	1	1	1	1	0	1	0	1	0	0	0	1	0	1	0	0	0	1	1	0	1	1	1	1	1	0	1	1	1	1	0	0	0	0	0	1	0	0	0	0	1	0	0	0	0
CG_4_10_14_0_2_um_filter_Woesebacteria_OP11_44_9_curated	1	0	1	1	1	1	1	0	0	0	1	1	1	1	1	1	1	1	1	1	1	1	1	1	1	0	1	1	1	1	1	1	1	1	0	1	0	1	0	1	1	0	0	0	1	1	1	1	0
CG_4_10_14_0_2_um_filter_Wolfebacteria_OD1_39_18_curated	1	1	0	1	1	1	0	1	0	1	1	1	1	1	1	1	1	1	1	1	1	1	1	1	1	1	1	1	1	1	1	1	0	2	0	1	0	1	1	1	1	0	0	0	1	0	1	1	1
CG_4_10_14_0_8_um_filter_cor_Alphaproteobacteria_37_21_curated	1	1	1	1	1	1	1	1	1	1	1	1	1	1	1	1	1	1	1	1	1	1	1	1	1	1	1	1	0	1	1	0	1	1	1	1	1	1	1	1	1	1	0	0	1	1	1	1	1
CG_4_10_14_0_8_um_filter_cor_Altiarchaeum_SM1_32_851_curated	0	1	1	0	2	2	1	0	0	1	0	1	0	0	0	0	0	0	0	0	0	0	1	0	0	0	1	1	0	0	0	1	1	1	0	0	0	0	0	1	0	0	0	0	1	0	0	0	0
CG_4_10_14_0_8_um_filter_cor_Woesearchaeota_47_5_curated	1	2	1	0	0	1	1	0	0	0	0	0	0	0	0	0	0	1	0	1	1	1	1	0	1	0	1	1	0	0	0	1	1	1	0	0	0	0	0	0	0	0	0	0	1	0	0	0	0
CG_4_10_14_0_8_um_filter_cor_Gribaldobacteria_OD1_33_9_curated	1	2	1	2	1	1	1	0	0	1	1	1	1	1	1	0	1	1	0	1	1	1	1	1	1	1	1	1	1	1	1	1	1	1	0	1	1	1	1	0	1	0	1	0	1	0	1	0	0
CG_4_10_14_0_8_um_filter_cor_Nealsonbacteria_OD1_37_14_curated	1	1	1	1	1	1	1	1	0	1	1	1	1	1	1	1	1	1	1	1	1	1	1	1	1	1	1	1	1	1	1	1	1	3	1	1	1	1	1	1	1	1	0	0	1	0	1	1	1
CG_4_10_14_0_8_um_filter_cor_Howlettbacteria_40_9_curated	1	1	1	1	1	1	1	1	1	1	1	1	1	1	1	1	1	1	1	1	1	1	1	1	1	1	1	1	1	1	1	1	1	1	1	1	0	1	1	1	1	1	1	0	1	1	0	1	1
CG_4_10_14_0_8_um_filter_cor_Flavobacteriales_32_5_curated	1	1	1	0	0	2	1	0	0	0	1	1	1	1	1	1	1	1	1	1	1	0	0	1	1	1	1	0	1	1	1	0	1	1	0	1	0	1	1	1	1	1	1	1	1	1	1	0	1
CG_4_10_14_0_8_um_filter_cor_Nitrosopumilales_34_8_curated	0	1	1	0	2	0	1	0	0	1	0	1	0	0	0	1	0	0	0	0	0	1	0	0	1	0	1	1	1	0	0	2	1	1	0	0	0	0	0	0	0	0	0	0	1	0	0	0	0
CG_4_10_14_0_8_um_filter_cor_Aenigmarchaeota_37_24_curated	1	1	1	0	1	0	1	0	0	1	0	1	0	0	0	1	0	1	0	0	0	0	0	0	1	0	1	1	1	1	1	1	0	3	0	0	0	0	0	1	0	0	0	0	1	0	0	0	0
CG_4_10_14_0_8_um_filter_cor_Armatimonadetes_66_14_curated	1	1	1	1	1	2	1	1	1	1	1	1	1	1	1	1	1	1	1	1	1	1	1	1	1	1	1	1	1	1	1	1	2	1	1	1	1	1	1	1	1	1	1	0	1	1	1	1	1
CG_4_10_14_0_8_um_filter_cor_Berkelbacteria_42_34_curated	1	1	1	1	0	1	2	1	0	1	1	1	1	1	1	1	1	1	1	1	1	1	1	1	1	1	1	1	1	1	1	1	1	0	0	1	1	0	1	1	1	0	0	0	1	1	1	1	1
CG_4_10_14_0_8_um_filter_cor_Berkelbacteria_39_42_curated	1	1	1	1	1	1	1	1	1	1	1	1	1	1	1	1	1	1	1	1	1	1	1	0	1	1	1	1	1	1	1	1	1	1	1	1	1	1	0	1	1	1	0	0	1	0	1	1	1
CG_4_10_14_0_8_um_filter_cor_Huberarchaea_31_133_curated	0	1	1	0	1	1	1	0	0	0	0	1	0	0	0	1	0	0	0	0	0	0	0	1	1	0	1	1	1	1	0	1	1	1	0	0	0	0	0	0	0	0	0	0	1	0	0	0	0
CG_4_10_14_0_8_um_filter_cor_Uhrbacteria_OD1_58_22_curated	1	1	1	1	1	1	1	1	1	1	1	1	1	1	1	1	1	1	1	1	1	1	1	1	1	1	1	1	1	1	1	1	1	1	1	1	1	1	1	1	1	1	0	0	1	1	1	1	1
CG_4_10_14_0_8_um_filter_cor_Portnoybacteria_OD1_40_50_curated	1	1	1	1	1	1	2	0	0	1	1	1	1	1	1	1	1	1	1	1	1	1	1	1	1	1	1	1	1	1	1	1	1	1	1	1	1	1	2	1	1	1	1	0	1	0	1	1	1
CG_4_10_14_0_8_um_filter_cor_Nealsonbacteria_OD1_35_10_curated	1	1	0	1	1	0	1	1	0	1	1	1	1	1	1	1	1	1	1	1	1	1	1	1	1	1	1	1	0	1	1	1	0	1	1	0	1	0	1	1	1	1	1	0	1	1	0	0	1
CG_4_10_14_0_8_um_filter_cor_Parcubacteria_OD1_48_154_curated	1	1	1	1	1	1	1	1	1	1	1	1	0	1	1	1	1	1	1	1	1	1	1	1	1	1	1	1	1	1	1	1	1	1	1	1	1	1	1	1	1	1	0	0	1	0	1	1	1
CG_4_10_14_0_8_um_filter_cor_Komeilibateria_OD1_37_78_curated	1	1	1	1	1	1	1	1	1	1	1	1	1	1	1	1	1	1	1	1	1	1	1	1	1	1	1	1	1	1	1	1	1	1	1	1	1	1	1	1	1	1	1	0	1	1	1	1	1
CG_4_10_14_0_8_um_filter_cor_novel_CPR_33_57_curated	1	1	1	1	1	1	1	1	1	1	1	1	1	1	1	1	1	1	1	1	1	1	1	1	1	1	1	1	1	1	1	1	1	1	1	1	1	1	1	1	1	1	0	0	1	1	1	1	1
CG_4_10_14_0_8_um_filter_cor_Chloroflexi_46_9_curated	1	1	1	1	1	1	1	1	1	1	1	1	1	1	1	1	1	1	1	1	1	1	0	1	1	1	1	1	1	1	1	0	1	1	1	1	0	0	1	1	1	1	1	0	1	1	1	1	0
CG_4_10_14_0_8_um_filter_cor_Deltaproteobacteria_43_12_curated	1	1	1	1	1	1	1	1	1	1	1	1	1	1	1	1	1	1	1	1	1	1	1	1	1	1	1	1	1	1	1	1	1	1	1	1	1	1	1	1	1	1	1	1	1	1	1	1	1
CG_4_10_14_0_8_um_filter_cor_Desantisbacteria_39_17_curated	1	1	1	1	1	1	1	1	1	1	1	1	1	1	1	1	1	1	1	1	1	1	1	1	1	1	1	1	1	1	1	1	1	1	1	1	1	1	1	1	1	1	1	0	1	1	1	1	1
CG_4_10_14_0_8_um_filter_cor_Desantisbacteria_48_22_curated	1	0	1	1	1	1	1	1	1	1	1	1	1	1	1	1	1	1	1	1	1	1	1	1	1	1	1	1	1	1	1	1	1	1	1	1	1	1	1	1	1	1	1	0	1	1	1	1	1
CG_4_10_14_0_8_um_filter_cor_Elusimicrobia_37_32_curated	1	1	1	1	1	0	1	0	1	1	1	1	1	1	1	1	1	1	1	1	1	1	1	1	1	1	1	1	1	1	1	0	0	1	1	1	1	1	1	1	1	1	0	0	1	1	1	1	1
CG_4_10_14_0_8_um_filter_cor_Falkowbacteria_OD1_41_36_curated	1	1	1	1	1	0	0	0	1	1	1	1	1	1	1	1	1	1	1	1	1	1	1	1	1	0	1	1	1	1	1	0	1	0	0	1	0	1	1	1	1	1	0	0	1	1	1	1	0
CG_4_10_14_0_8_um_filter_cor_Flavobacteriaceae_34_31_curated	1	1	1	1	1	1	1	1	1	1	0	1	1	1	1	1	1	1	1	1	1	1	1	1	1	1	1	1	1	1	0	1	1	1	1	1	1	1	1	1	1	1	1	1	1	1	1	1	1
CG_4_10_14_0_8_um_filter_cor_Flavobacteriaceae_31_99_curated	1	1	1	1	1	1	1	1	1	1	1	1	1	1	1	1	1	1	1	1	1	1	1	1	1	1	1	1	1	1	1	1	1	1	1	1	1	1	1	1	1	1	1	1	1	1	1	1	1
CG_4_10_14_0_8_um_filter_cor_Gracilibacteria_GN02_38_28_curated	1	1	1	1	1	1	1	1	0	1	1	1	1	1	1	1	1	1	1	1	1	1	1	1	1	1	1	1	1	1	1	1	1	1	1	1	1	1	1	1	1	1	0	0	1	1	1	1	1
CG_4_10_14_0_8_um_filter_cor_Gottesmanbacteria_OP11_37_24_curated	1	0	1	1	1	1	1	1	0	0	1	1	1	1	1	1	1	1	1	1	1	1	1	1	1	1	1	1	1	1	1	1	0	1	0	1	1	1	1	1	1	1	1	0	1	0	1	1	1
CG_4_10_14_0_8_um_filter_cor_Hydrogenophilales_62_70_curated	1	1	1	1	1	1	1	1	1	1	1	1	1	1	1	1	1	1	1	1	1	1	1	1	1	1	1	1	1	1	1	1	1	1	1	1	1	1	1	1	1	1	1	1	1	1	1	1	1
CG_4_10_14_0_8_um_filter_cor_Magasanikbacteria_OD1_32_14_curated	1	1	1	1	1	1	1	1	0	1	1	1	1	1	1	1	1	1	1	1	1	1	1	1	1	1	1	1	1	1	1	0	0	1	1	1	1	1	1	1	1	1	0	0	1	0	1	1	1
CG_4_10_14_0_8_um_filter_cor_Zetaproteobacteria_59_127_curated	0	1	1	1	1	1	1	1	1	1	1	1	1	1	1	1	1	1	1	1	1	1	1	1	1	1	1	1	1	1	1	1	1	1	1	1	1	1	1	1	1	1	1	1	1	1	1	1	1
CG_4_10_14_0_8_um_filter_cor_Zetaproteobacteria_49_80_curated	1	1	1	1	1	1	1	1	1	1	1	1	1	1	1	1	1	1	1	1	1	1	1	1	1	1	1	1	1	1	1	1	1	1	1	1	1	1	1	1	1	1	1	1	1	1	1	1	1
CG_4_10_14_0_8_um_filter_cor_Zetaproteobacteria_55_43_curated	1	1	1	1	1	1	1	1	1	1	1	1	1	1	1	1	1	1	1	1	1	1	1	1	1	1	1	1	1	1	1	1	1	1	1	1	1	1	1	1	1	1	1	1	1	1	1	1	1
CG_4_10_14_0_8_um_filter_cor_Micrarchaeota_60_7_curated	1	1	1	0	1	0	1	0	0	0	0	0	0	0	0	1	0	0	0	1	0	0	0	0	1	1	1	1	1	0	0	1	1	1	0	0	0	0	0	0	0	0	0	0	1	0	0	0	0
CG_4_10_14_0_8_um_filter_cor_Nitrospirae_41_23_curated	1	1	1	1	1	1	1	1	1	1	1	1	1	1	1	1	1	1	1	1	1	1	1	1	1	1	1	1	1	1	1	1	1	1	1	1	1	1	1	1	1	1	1	0	1	1	1	1	1
CG_4_10_14_0_8_um_filter_cor_Yonathbacteria_OD1_43_17_curated	1	0	1	1	1	1	1	1	0	1	1	1	1	1	1	1	1	1	1	1	1	1	1	1	1	1	1	1	1	1	1	1	1	1	1	1	1	1	1	1	1	1	0	0	1	0	1	1	1
CG_4_10_14_0_8_um_filter_cor_Yonathbacteria_OD1_47_645_curated	1	0	1	1	1	1	1	1	0	1	1	1	1	1	1	1	1	1	1	1	1	1	1	1	1	1	1	1	1	1	1	1	1	1	1	1	1	1	1	1	1	1	0	0	1	0	1	1	1
CG_4_10_14_0_8_um_filter_cor_Omnitrophica_44_12_curated	1	1	1	1	1	1	1	1	1	1	1	1	1	1	1	1	1	1	1	1	1	1	1	1	1	1	1	1	1	1	1	1	1	1	1	1	1	1	1	1	1	0	1	0	1	0	1	1	1
CG_4_10_14_0_8_um_filter_cor_Omnitrophica_43_18_curated	1	1	1	1	1	1	1	1	1	1	1	1	1	1	1	1	1	1	1	1	1	1	1	1	1	1	1	1	1	1	1	1	1	2	1	1	1	1	1	1	1	1	1	0	1	1	1	1	1
CG_4_10_14_0_8_um_filter_cor_Pacearchaeota_35_169_curated	1	1	1	0	1	1	1	0	0	1	0	1	0	0	0	1	0	0	0	0	0	1	1	0	1	1	1	1	1	1	0	1	1	1	0	0	0	0	0	0	0	0	0	0	1	0	0	0	0
CG_4_10_14_0_8_um_filter_cor_Comamonadaceae_57_29_curated	1	1	1	1	1	1	2	2	1	1	0	1	1	1	1	1	1	1	1	1	1	0	1	1	1	1	1	1	1	1	1	1	1	1	1	1	1	1	1	1	1	1	1	1	1	1	1	1	1
CG_4_10_14_0_8_um_filter_cor_Actinobacteria_50_43_curated	1	1	1	1	1	1	1	1	1	1	1	1	1	1	1	1	1	1	1	1	1	1	1	1	1	1	1	1	1	1	1	1	1	1	1	1	1	1	1	1	1	1	1	1	1	1	1	1	1
CG_4_10_14_0_8_um_filter_cor_Piscirickettsiaceae_44_742_curated	1	1	1	1	1	1	1	1	1	1	1	1	1	1	1	1	1	1	1	1	1	1	1	1	1	1	1	1	1	1	1	1	1	1	1	1	1	1	1	1	1	1	1	1	1	1	1	1	1
CG_4_10_14_0_8_um_filter_cor_Verrucomicrobia_43_34_curated	1	1	1	1	1	1	1	1	1	1	1	1	1	1	1	1	1	1	1	1	1	1	1	1	1	1	1	1	1	1	1	1	1	1	1	1	1	1	1	1	0	1	1	0	1	0	1	1	1
CG_4_10_14_0_8_um_filter_cor_Wolfebacteria_OD1_39_64_curated	1	1	1	1	1	1	1	0	0	1	1	1	1	1	1	1	1	1	1	1	1	1	1	1	1	0	1	1	1	1	1	1	1	1	1	1	1	1	1	1	1	1	0	0	1	0	1	1	0
CG_4_10_14_0_8_um_filter_cor_Chloroflexi_57_5_curated	1	1	1	1	1	2	1	0	1	0	0	1	0	1	1	1	1	1	1	0	1	1	1	1	1	1	1	1	1	1	1	1	1	1	1	1	1	0	0	1	0	0	1	0	1	0	1	1	1
CG_4_10_14_0_8_um_filter_cor_Collierbacteria_OP11_43_86_curated	1	1	1	0	0	1	1	1	0	1	1	1	1	1	1	1	1	1	1	1	1	1	1	1	1	1	1	1	1	1	1	1	1	1	1	1	1	1	1	1	1	1	0	0	1	1	1	1	0
CG_4_10_14_0_8_um_filter_cor_Gammaproteobacteria_38_16_curated	1	1	1	1	1	1	1	1	1	1	1	1	1	1	1	1	1	1	1	1	1	1	1	1	1	1	1	1	1	1	1	1	1	1	1	1	1	1	1	1	1	1	1	1	1	1	1	1	1
CG_4_10_14_0_8_um_filter_cor_Berkelbacteria_35_9_33_8_curated	1	1	1	1	1	1	1	1	1	1	1	1	1	1	1	1	1	1	1	1	1	1	1	0	1	1	1	1	1	0	1	1	1	1	1	1	1	1	1	1	1	1	0	0	1	0	1	1	1
CG_4_10_14_0_8_um_filter_cor_Levybacteria_OP11_35_23_curated	1	1	1	1	1	1	1	1	0	1	1	1	1	1	1	1	1	1	1	1	1	1	1	1	1	1	1	1	1	1	1	1	1	1	1	1	1	1	1	1	1	1	0	0	1	0	1	1	1
CG_4_10_14_0_8_um_filter_cor_Magasanikbacteria_OD1_42_12_curated	1	1	1	1	2	1	1	1	0	1	1	1	1	1	1	1	1	1	1	1	1	1	1	1	1	1	1	1	1	1	1	1	1	1	1	1	1	1	1	1	1	1	0	0	1	0	1	1	1
CG_4_10_14_0_8_um_filter_cor_Roizmanbacteria_OP11_33_9_curated	1	1	1	1	1	1	1	1	0	1	0	1	0	1	1	1	1	1	1	1	1	1	1	1	1	1	1	1	0	1	0	1	0	1	1	0	1	1	1	1	1	1	0	0	1	0	0	1	1
CG_4_10_14_0_8_um_filter_cor_Roizmanbacteria_OP11_36_36_curated	1	1	1	1	1	1	1	1	0	1	1	1	0	1	1	1	1	1	1	1	1	1	1	1	1	1	1	1	1	1	1	1	0	1	1	1	1	0	1	1	1	1	0	0	1	1	1	1	1
CG_4_10_14_0_8_um_filter_cor_Shapirobacteria_OP11_39_15_curated	1	1	1	1	1	1	1	1	0	0	1	1	1	1	1	1	1	1	1	1	1	1	1	1	1	1	1	1	1	1	1	1	1	1	1	1	1	1	1	1	1	1	0	0	1	1	1	1	1
CG_4_10_14_0_8_um_filter_cor_Pacebacteria_OP11_43_12_curated	1	1	1	1	0	1	1	1	0	1	1	1	1	1	1	1	1	1	1	1	1	1	1	1	1	2	1	1	1	1	1	1	1	1	1	1	1	1	1	1	1	1	1	0	1	0	1	1	1
CG_4_10_14_0_8_um_filter_cor_Pacebacteria_OP11_42_14_curated	1	1	1	1	1	1	1	0	0	0	1	1	1	1	1	1	1	1	1	1	1	1	1	0	1	1	1	1	1	1	1	1	0	1	1	1	1	1	1	1	1	1	0	0	1	0	1	1	1
CG_4_10_14_0_8_um_filter_cor_Parcubacteria_OD1_35_7_curated	1	1	2	0	1	2	1	1	0	0	1	1	1	1	1	1	1	1	1	1	0	1	1	1	1	1	1	1	1	0	1	1	1	1	0	1	1	1	1	0	1	0	1	0	1	0	0	0	0
CG_4_10_14_0_8_um_filter_cor_Wolfebacteria_OD1_37_11_curated	1	1	1	1	1	1	2	1	0	1	1	1	1	1	1	1	1	1	1	1	1	1	1	1	1	1	1	1	1	1	1	1	1	1	0	1	0	1	1	1	1	1	0	0	1	0	1	1	1
CG_4_10_14_0_8_um_filter_cor_Jorgensenbacteria_OD1_39_13_curated	1	1	1	1	1	1	1	1	0	1	1	1	1	1	1	1	1	1	1	1	1	1	1	1	1	1	1	1	1	1	1	1	1	1	0	1	1	2	0	1	1	1	0	0	1	0	1	1	1
CG_4_10_14_0_8_um_filter_cor_Kerfelbacteria_OD1_42_10_curated	1	1	1	1	1	1	1	1	1	1	1	1	1	1	1	1	1	1	1	1	1	1	1	1	1	1	1	1	1	1	1	1	1	2	1	1	1	1	1	1	1	1	1	0	1	1	1	1	1
CG_4_10_14_0_8_um_filter_cor_Alphaproteobacteria_53_9_curated	1	1	1	1	2	1	1	1	1	1	1	1	1	1	1	1	1	1	1	1	1	1	1	1	1	1	1	1	1	1	1	1	1	1	1	1	1	1	1	1	1	1	1	0	1	1	1	1	1
CG_4_10_14_0_8_um_filter_cor_Rhodobacterales_70_9_curated	1	1	1	1	1	0	0	0	1	1	1	1	0	1	1	1	1	1	1	1	1	1	1	1	1	1	1	0	1	1	1	0	1	0	1	1	1	0	0	1	1	0	1	0	1	0	1	1	0
CG_4_10_14_0_8_um_filter_cor_Roizmanbacteria_OP11_35_28_curated	1	1	1	1	1	1	1	1	0	0	1	1	0	1	1	1	1	1	1	1	1	1	1	1	1	1	1	1	1	1	1	1	0	1	1	1	1	1	1	1	1	1	0	0	1	1	1	1	1
CG_4_10_14_0_8_um_filter_cor_Roizmanbacteria_OP11_39_9_curated	1	1	1	1	1	1	1	1	0	1	1	1	0	1	1	1	1	1	1	1	1	1	1	1	1	1	1	1	1	1	1	1	0	1	0	1	1	1	1	1	1	1	0	0	1	0	1	1	1
CG_4_10_14_0_8_um_filter_cor_Shewanella_42_13_curated	1	1	1	1	1	1	1	1	1	1	1	1	1	1	1	1	1	1	1	1	1	1	1	1	1	1	1	1	1	1	1	1	1	1	1	1	1	1	1	1	1	1	1	1	1	1	1	1	1
CG_4_10_14_3_um_filter_Dojkabacteria_WS6_41_9_curated	1	1	1	1	1	1	1	1	1	1	1	1	1	1	1	1	1	1	1	1	1	1	1	0	1	0	1	1	1	1	1	1	0	1	1	0	1	0	1	0	1	1	0	0	1	1	1	1	1
CG_4_10_14_3_um_filter_Hydrogenophilales_63_21_curated	1	1	1	1	1	1	1	1	1	1	1	1	1	1	1	1	1	1	1	1	1	1	1	1	1	1	1	1	1	1	1	1	1	1	1	1	0	1	1	1	1	1	1	1	1	1	1	1	0
CG_4_10_14_3_um_filter_Xanthomonadales_64_11_curated	1	1	1	1	1	1	1	1	1	1	1	1	1	1	1	1	1	1	1	1	1	1	1	1	1	1	1	1	1	1	1	1	1	2	1	1	1	1	1	1	1	1	1	1	1	1	1	0	1
CG_4_10_14_3_um_filter_Elusimicrobia_49_12_50_7_curated	1	1	0	1	1	2	1	0	1	1	1	1	1	1	1	1	1	1	1	1	1	1	1	1	1	1	1	1	1	1	1	1	0	1	0	1	0	0	0	0	1	1	0	0	1	1	1	1	1
CG_4_10_14_3_um_filter_Aenigmarchaeota_37_21_curated	1	1	1	0	1	0	1	0	0	1	0	1	0	0	0	1	0	1	0	0	0	0	0	0	1	0	1	1	1	1	1	1	0	3	0	0	0	0	0	1	0	0	0	0	1	0	0	0	0
CG_4_10_14_3_um_filter_Armatimonadetes_66_18_curated	1	1	1	1	1	2	1	1	1	1	1	1	1	1	1	1	1	1	1	1	1	1	1	1	1	1	1	1	1	1	1	1	2	1	1	1	1	1	1	1	1	1	1	0	1	1	1	1	1
CG_4_10_14_3_um_filter_Armatimonadetes_59_10_curated	1	1	1	1	1	1	1	1	1	1	1	1	1	1	1	1	1	1	1	1	1	1	1	1	1	1	1	1	1	1	1	1	1	1	1	1	1	1	1	1	1	1	0	0	1	1	1	1	1
CG_4_10_14_3_um_filter_Hydrogenophilales_58_23_curated	1	1	1	1	1	1	1	1	1	1	1	1	1	1	1	1	1	1	1	1	1	1	1	1	1	1	1	1	1	1	1	1	1	1	1	1	1	1	1	1	1	1	1	1	1	1	1	1	1
CG_4_10_14_3_um_filter_Desantisbacteria_40_18_curated	1	1	0	1	1	1	1	1	1	1	1	1	1	1	1	1	1	1	1	1	1	1	1	1	1	1	1	1	1	1	1	1	0	1	0	1	1	1	1	1	1	1	1	1	1	1	1	1	1
CG_4_10_14_3_um_filter_Nealsonbacteria_OD1_36_16_curated	1	0	1	1	0	1	0	1	0	1	1	1	1	1	1	1	1	1	2	1	1	1	1	1	1	1	1	1	1	1	1	0	1	1	0	1	1	1	0	1	1	0	0	0	1	1	1	1	0
CG_4_10_14_3_um_filter_Howlettbacteria_37_10_curated	0	1	0	1	1	1	1	1	1	0	1	1	1	1	1	1	1	1	1	1	1	1	1	1	1	1	1	1	1	1	1	1	1	1	1	1	1	0	1	1	1	1	1	0	1	1	1	1	1
CG_4_10_14_3_um_filter_Nitrospirae_53_41_curated	1	1	1	1	1	1	1	1	1	1	1	1	1	1	1	1	1	1	1	1	1	1	1	1	1	1	1	1	1	1	1	1	1	1	1	1	1	1	1	1	1	1	1	1	1	1	1	1	1
CG_4_10_14_3_um_filter_Nitrospirae_70_108_curated	1	1	1	1	1	1	1	1	1	1	1	1	1	1	1	1	1	1	1	1	1	1	1	1	1	1	1	1	1	1	1	1	1	1	1	1	1	1	1	1	1	1	1	1	1	1	1	1	1
CG_4_10_14_3_um_filter_Deltaproteobacteria_60_8_curated	0	1	0	1	1	1	0	1	1	1	1	1	1	1	1	1	1	0	0	1	1	1	1	1	1	1	1	1	1	1	1	1	0	1	1	1	1	1	1	0	1	1	1	1	1	0	1	0	1
CG_4_10_14_3_um_filter_Deltaproteobacteria_51_14_curated	1	1	1	1	1	1	1	1	1	1	1	1	1	1	1	1	1	1	1	1	1	1	1	1	1	1	1	1	0	1	1	1	1	1	1	1	1	1	1	1	1	1	1	0	1	1	0	1	1
CG_4_10_14_3_um_filter_Sulfurimonas_36_910_curated	1	1	1	1	1	1	1	1	1	1	1	1	1	1	1	1	1	1	1	1	1	1	1	1	1	1	1	1	1	1	1	1	1	1	1	1	1	1	1	0	1	1	0	0	1	1	1	1	1
CG_4_10_14_3_um_filter_Flavobacteriaceae_31_253_curated	1	1	1	1	1	1	1	1	1	1	1	1	1	1	1	1	1	1	1	1	1	1	1	1	1	1	1	1	1	1	1	1	1	1	1	1	1	1	1	1	1	1	1	1	1	1	1	1	1
CG_4_10_14_3_um_filter_Gallionellales_54_96_curated	1	1	1	2	1	1	1	1	1	1	1	1	1	1	1	1	1	1	1	1	1	1	1	1	1	0	1	1	1	1	1	1	1	0	1	1	1	0	1	1	1	1	1	1	1	1	1	1	1
CG_4_10_14_3_um_filter_Gallionellaceae_60_1069_curated	0	1	1	1	1	0	1	1	1	1	0	1	1	1	1	1	1	1	1	1	1	1	1	1	1	0	1	1	1	1	0	0	1	1	1	1	0	1	1	1	1	0	1	1	1	0	1	1	1
CG_4_10_14_3_um_filter_Ignavibacteria_37_18_curated	1	1	1	1	1	1	0	1	1	1	1	1	1	1	1	1	1	1	1	1	1	1	1	1	1	1	1	1	0	1	1	1	1	1	1	1	1	1	1	1	1	1	1	1	1	1	0	1	1
CG_4_10_14_3_um_filter_Kuenenbacteria_OD1_39_14_curated	1	1	1	1	1	0	1	1	1	1	1	1	1	1	1	1	1	1	1	1	1	1	1	1	1	1	2	1	1	1	1	1	1	0	1	1	1	1	1	1	1	1	1	0	1	1	1	1	1
CG_4_10_14_3_um_filter_Moranbacteria_OD1_45_9_curated	1	1	2	1	1	1	1	1	1	1	0	1	1	1	1	1	1	1	1	1	1	1	1	1	1	1	1	0	1	1	1	1	0	1	1	0	0	0	1	1	1	1	0	0	1	0	1	1	1
CG_4_10_14_3_um_filter_Moranbacteria_OD1_41_65_curated	1	1	1	1	2	1	1	1	1	1	1	1	1	1	1	1	1	1	1	0	1	1	1	1	1	1	1	1	1	1	0	1	1	1	1	1	1	1	1	1	1	1	0	0	1	1	1	1	1
CG_4_10_14_3_um_filter_Nitrospira_44_29_curated	1	1	1	1	1	1	1	1	1	1	1	1	1	1	1	1	1	1	1	1	1	1	1	1	1	1	1	1	1	1	1	1	1	1	1	1	1	1	1	1	1	1	1	0	1	1	1	1	1
CG_4_10_14_3_um_filter_Yonathbacteria_OD1_43_12_curated	1	0	1	1	1	1	1	1	0	1	1	1	1	1	1	1	1	1	1	1	2	1	1	1	1	1	1	1	1	1	1	1	1	1	1	1	1	1	1	1	1	1	0	0	1	0	1	1	1
CG_4_10_14_3_um_filter_Yonathbacteria_OD1_47_65_curated	1	0	1	1	1	1	1	1	0	1	1	1	1	1	1	1	1	1	1	1	1	1	1	1	1	1	1	1	1	1	1	1	1	1	1	1	1	1	1	1	1	1	0	0	1	0	1	1	1
CG_4_10_14_3_um_filter_Atribacteria_34_13_curated	1	1	1	1	2	1	1	1	1	1	1	1	1	1	1	1	1	1	1	1	1	1	1	1	0	1	1	0	1	1	1	1	1	1	1	0	1	1	1	1	1	1	1	0	1	1	1	1	1
CG_4_10_14_3_um_filter_Pacebacteria_OP11_34_15_curated	1	1	1	1	1	1	1	1	0	1	1	1	1	1	1	1	1	1	1	1	1	1	1	1	1	1	1	1	1	1	1	1	1	1	1	1	1	1	1	1	1	1	0	0	1	0	1	1	1
CG_4_10_14_3_um_filter_Peregrinibacteria_44_21_curated	1	1	1	1	1	1	1	1	1	1	1	1	1	1	1	1	1	1	1	1	1	1	1	1	1	1	1	1	1	1	1	1	0	1	1	1	1	1	1	1	1	1	0	0	1	1	1	1	1
CG_4_10_14_3_um_filter_Rhodocyclales_68_10_curated	1	1	1	1	1	1	1	1	0	0	1	1	1	1	1	1	1	1	1	1	1	1	1	1	1	1	1	1	1	1	1	1	1	1	1	1	1	1	1	1	1	1	1	1	1	1	1	1	1
CG_4_10_14_3_um_filter_Comamonadaceae_60_42_curated	1	1	1	1	1	2	1	1	0	0	0	1	1	1	1	1	1	1	1	1	1	0	1	1	1	1	1	1	1	1	1	1	1	1	1	1	1	1	1	1	1	1	1	1	1	1	1	1	1
CG_4_10_14_3_um_filter_Comamonadaceae_60_75_curated	1	1	1	1	1	1	1	1	1	1	0	1	1	1	1	1	1	1	1	1	1	1	1	1	1	1	1	1	0	1	0	2	1	0	1	1	1	1	1	1	1	1	1	1	1	1	0	1	1
CG_4_10_14_3_um_filter_Roizmanbacteria_OP11_33_21_curated	1	1	1	1	1	1	1	1	0	1	1	1	1	1	1	1	1	1	1	1	1	1	1	1	1	1	1	1	1	1	1	0	0	1	0	1	0	1	1	1	1	1	0	0	1	0	1	1	1
CG_4_10_14_3_um_filter_Shapirobacteria_OP11_35_13_curated	1	0	1	1	1	1	1	0	0	1	1	1	1	1	1	1	1	1	1	1	0	1	1	1	1	1	1	1	1	1	1	1	1	1	0	1	1	1	1	1	1	1	0	0	1	0	1	0	0
CG_4_10_14_3_um_filter_Actinobacteria_50_156_curated	1	1	1	1	1	1	1	1	1	1	1	1	1	1	1	1	1	1	1	1	1	1	1	1	1	1	1	1	1	1	1	1	1	1	1	1	1	1	0	1	1	1	1	1	1	1	1	1	1
CG_4_10_14_3_um_filter_Piscirickettsiaceae_44_349_curated	1	1	1	1	1	1	1	1	1	1	1	1	1	1	1	1	1	1	1	1	1	1	1	1	1	1	1	1	1	1	1	1	1	1	1	1	1	1	1	1	1	1	1	1	1	1	1	1	1
CG_4_10_14_3_um_filter_Verrucomicrobia_43_23_curated	1	1	1	1	1	1	1	1	1	1	1	1	1	1	1	1	1	1	1	1	1	1	1	1	1	1	1	1	1	1	1	1	1	2	1	1	1	1	1	1	0	1	1	0	1	0	1	1	1
CG_4_10_14_3_um_filter_Flavobacteriaceae_33_47_curated	1	1	1	1	1	1	3	1	1	1	1	1	1	1	1	1	1	1	1	1	1	1	1	1	1	1	1	1	1	1	1	1	1	1	1	1	1	1	1	1	1	1	1	1	1	1	1	1	1
CG_4_10_14_3_um_filter_Flexibacter_32_15_curated	1	1	2	1	1	1	1	0	1	1	1	1	1	1	1	1	1	1	1	1	1	1	1	1	1	1	1	1	1	1	1	1	1	1	1	1	1	1	0	1	1	0	1	1	1	0	1	1	1
CG_4_10_14_3_um_filter_GWA2_Bacteroidetes_32_17_31_20_curated	0	1	1	1	1	1	2	1	1	1	1	1	1	1	1	0	1	0	0	0	1	0	1	1	0	1	1	1	1	1	1	1	0	1	1	1	1	1	1	0	1	1	1	1	0	1	0	1	1
CG_4_10_14_3_um_filter_Bacteroidetes_42_6_curated	1	1	1	1	1	1	1	1	0	0	1	1	0	0	1	1	1	1	1	1	1	1	2	1	1	1	1	1	1	1	2	1	1	1	0	1	0	1	1	1	1	1	0	0	1	0	0	1	0
CG_4_10_14_3_um_filter_Zetaproteobacteria_54_28_curated	1	1	1	1	1	1	1	1	1	1	1	1	1	1	1	1	1	1	1	1	1	1	1	1	1	1	1	1	1	1	1	1	1	1	1	1	1	1	1	1	1	1	1	1	1	1	1	1	1
CG_4_10_14_3_um_filter_Roizmanbacteria_OP11_39_13_curated	1	0	1	1	0	1	0	1	0	1	1	1	0	1	1	1	1	1	0	1	1	1	1	1	1	1	1	1	0	1	1	1	0	0	1	1	1	1	1	0	1	1	0	0	1	1	0	0	1
CG_4_10_14_3_um_filter_Moranbacteria_OD1_44_15_curated	1	0	1	1	1	1	1	1	1	1	1	1	1	1	1	1	1	1	1	1	1	1	1	1	1	1	1	1	1	1	1	1	1	1	1	1	1	1	1	1	1	1	0	0	1	0	1	1	1
CG_4_10_14_3_um_filter_Ratteibacteria_41_18_curated	1	1	1	1	1	1	1	1	1	1	2	1	1	1	1	1	1	1	1	1	1	1	1	1	1	1	1	1	1	1	1	1	1	1	1	1	1	1	1	1	1	1	0	0	1	1	1	1	1
CG_4_10_14_3_um_filter_Shewanella_42_91_curated	1	1	1	1	1	1	1	1	1	1	1	1	1	1	1	1	1	1	1	1	1	1	1	1	1	1	1	1	1	1	1	1	1	1	1	1	1	1	1	1	1	1	1	1	1	1	1	1	1
CG_4_10_14_3_um_filter_Sphingomonadales_58_15_curated	1	1	1	1	1	1	2	1	1	1	1	1	1	1	1	1	1	1	1	1	1	1	1	1	1	1	2	1	1	1	1	1	1	1	1	1	1	1	1	1	1	1	1	1	1	1	0	1	1
CG_4_10_14_3_um_filter_Uhrbacteria_OD1_41_21_curated	1	1	1	1	1	1	1	1	1	1	1	1	1	1	1	1	1	1	1	1	1	1	1	1	1	1	1	1	1	1	1	1	1	1	1	1	1	1	1	1	1	1	0	0	1	1	1	1	1
CG_4_8_14_3_um_filter_Altiarchaeum_hamiconexum_33_2054_curated	0	1	1	0	2	1	0	0	0	1	0	0	0	0	0	0	0	0	0	0	0	0	1	0	0	0	1	1	0	0	0	0	0	0	0	0	0	0	0	1	0	0	0	0	1	0	0	0	0
CG_4_8_14_3_um_filter_Archaea_38_5_curated	0	0	1	0	1	0	0	0	0	0	0	1	0	0	0	0	0	0	0	0	0	1	0	0	0	0	0	0	0	0	1	1	1	0	0	0	0	0	0	0	0	0	0	0	0	0	0	0	0
CG_4_8_14_3_um_filter_Nealsonbacteria_OD1_34_13_curated	1	0	1	1	1	1	1	1	0	1	1	1	1	1	1	0	1	1	0	1	1	1	1	1	1	1	1	1	1	1	1	1	1	1	1	1	1	1	1	0	1	0	1	0	1	0	1	1	1
CG_4_8_14_3_um_filter_Nealsonbacteria_OD1_37_23_curated	1	1	1	1	1	1	0	1	0	1	1	1	1	1	1	1	1	1	1	1	1	1	1	1	1	1	1	1	1	1	1	1	1	2	1	1	1	1	1	1	1	1	0	0	1	0	1	0	1
CG_4_8_14_3_um_filter_Nealsonbacteria_OD1_39_7_curated	1	0	1	1	1	1	1	1	0	1	1	1	1	1	1	1	1	1	1	1	1	1	1	1	1	1	1	1	1	1	1	1	2	1	1	1	1	0	1	1	1	1	1	0	1	0	1	1	1
CG_4_8_14_3_um_filter_Bathyarchaeota_42_8_curated	0	1	1	0	1	0	2	0	0	0	0	2	0	0	0	1	1	0	0	1	1	1	0	0	1	1	1	0	0	0	0	1	0	0	0	0	0	0	0	1	0	0	0	0	1	0	0	0	0
CG_4_8_14_3_um_filter_Elusimicrobia_49_12_50_9_curated	1	1	1	1	1	1	1	1	1	1	0	1	1	1	1	1	1	1	1	1	1	1	1	1	1	1	1	1	1	1	1	1	1	1	1	1	1	1	1	1	1	1	0	0	1	0	0	1	1
CG_4_8_14_3_um_filter_Aenigmarchaeota_37_24_curated	1	1	1	0	1	0	1	0	0	1	0	1	0	0	0	1	0	1	0	0	0	0	0	0	1	0	1	1	1	1	1	1	0	3	0	0	0	0	0	1	0	0	0	0	1	0	0	0	0
CG_4_8_14_3_um_filter_Anaerolineae_59_70_curated	1	0	0	1	0	1	0	0	1	1	1	1	1	1	1	1	0	1	1	1	1	1	1	1	1	0	1	1	1	1	1	1	0	0	1	1	0	0	1	1	1	1	1	1	1	1	1	1	1
CG_4_8_14_3_um_filter_Armatimonadetes_66_20_curated	1	1	1	1	1	2	1	1	1	1	1	1	1	1	1	1	1	1	1	1	1	1	1	1	1	1	1	1	1	1	1	1	2	1	1	1	1	1	1	1	1	1	1	0	1	1	1	1	1
CG_4_8_14_3_um_filter_Armatimonadetes_58_9_curated	1	1	1	1	1	1	1	1	1	0	1	1	1	1	1	1	1	1	1	1	1	1	1	1	1	1	1	1	1	1	1	1	1	1	1	1	1	1	1	1	1	1	0	0	1	1	1	1	1
CG_4_8_14_3_um_filter_Berkelbacteria_42_13_curated	1	1	1	1	2	1	1	1	0	1	1	1	0	1	0	1	1	1	1	1	0	1	1	1	1	1	1	1	1	1	1	1	1	0	0	1	0	0	1	1	1	1	0	0	0	1	1	1	1
CG_4_8_14_3_um_filter_Berkelbacteria_39_27_curated	1	1	1	1	1	1	1	1	1	1	1	1	1	1	1	1	1	1	1	1	1	1	1	0	1	1	1	1	1	1	1	1	1	1	1	1	1	1	0	1	1	1	0	0	1	0	1	1	1
CG_4_8_14_3_um_filter_Caldiserica_35_18_curated	1	0	1	1	0	1	0	1	1	1	1	1	1	1	1	1	1	1	1	1	1	1	1	1	1	1	1	1	1	1	1	0	1	1	1	1	0	1	0	1	1	0	1	0	1	1	1	0	1
CG_4_8_14_3_um_filter_Desantisbacteria_40_12_curated	1	1	1	1	1	1	1	0	1	1	1	1	1	1	1	1	1	2	1	1	1	1	1	1	1	1	1	1	1	1	1	1	0	1	1	1	1	1	1	1	1	1	1	1	1	1	1	0	1
CG_4_8_14_3_um_filter_CG_Huberarchaea_151_curated	0	1	1	0	1	1	1	0	0	0	0	0	0	0	0	1	0	0	0	0	0	0	0	1	1	0	1	1	1	1	0	1	1	1	0	0	0	0	0	0	0	0	0	0	1	0	0	0	0
CG_4_8_14_3_um_filter_Portnoybacteria_OD1_44_15_curated	1	1	1	1	1	1	0	1	0	1	1	1	1	1	1	1	1	1	1	1	1	1	1	1	1	1	1	1	1	1	1	0	1	1	1	1	1	1	1	1	1	0	0	0	1	0	1	1	1
CG_4_8_14_3_um_filter_Gribaldobacteria_42_11_curated	1	1	0	1	1	1	1	2	0	1	1	1	1	1	1	1	1	1	1	1	1	1	1	1	1	1	1	1	1	1	1	0	1	1	0	1	1	0	1	1	1	1	0	0	1	0	1	1	0
CG_4_8_14_3_um_filter_Portnoybacteria_OD1_40_10_curated	1	1	1	1	2	1	1	1	0	1	1	2	1	1	1	1	1	1	1	1	1	1	1	0	1	1	1	1	1	1	1	1	1	0	1	1	1	1	1	1	1	1	0	0	1	1	1	1	1
CG_4_8_14_3_um_filter_Portnoybacteria_OD1_44_10_curated	1	1	1	1	1	1	1	1	0	1	1	1	1	1	1	1	1	1	1	1	1	1	1	1	1	1	1	1	1	1	1	1	1	1	1	1	1	1	1	1	1	1	0	0	1	0	1	1	1
CG_4_8_14_3_um_filter_Brennerbacteria_OD1_43_14_curated	1	1	1	1	1	1	1	1	0	1	1	1	1	1	1	1	1	1	1	1	1	1	1	1	1	1	1	1	1	1	1	2	1	1	1	1	1	1	1	1	1	1	0	0	1	0	1	0	1
CG_4_8_14_3_um_filter_Kaiserbacteria_OD1_50_23_curated	1	1	1	1	1	1	1	1	0	1	1	1	1	1	1	1	1	1	1	1	1	1	1	1	1	1	1	1	1	1	1	1	0	1	1	1	1	1	0	1	1	1	0	0	1	0	1	1	1
CG_4_8_14_3_um_filter_Nealsonbacteria_OD1_40_11_curated	1	1	1	1	1	1	0	1	0	1	1	1	1	1	1	1	1	1	1	1	1	1	1	1	1	1	1	1	0	1	1	1	1	1	0	1	1	1	0	1	1	1	1	0	1	1	0	1	1
CG_4_8_14_3_um_filter_Nealsonbacteria_OD1_37_36_curated	1	0	1	1	0	1	1	1	0	1	1	1	1	1	1	1	1	1	1	1	1	1	1	1	1	0	1	1	1	1	1	0	1	1	1	1	0	1	0	1	1	0	1	0	1	0	1	0	1
CG_4_8_14_3_um_filter_Parcubacteria_OD1_48_16_curated	1	1	1	1	1	1	1	1	1	1	1	1	0	1	1	1	1	1	1	1	1	1	1	1	1	1	1	1	1	1	1	1	1	1	1	1	1	1	1	1	1	1	0	0	1	0	1	1	1
CG_4_8_14_3_um_filter_WWE3_42_11_curated	1	1	1	1	1	1	1	1	1	1	1	1	1	1	1	1	1	1	1	1	1	1	1	1	1	1	1	1	1	1	1	1	0	2	1	1	1	1	1	1	1	1	0	0	1	1	1	1	1
CG_4_8_14_3_um_filter_novel_CPR_33_28_curated	1	1	1	1	1	1	1	1	1	1	1	1	1	1	1	1	1	1	1	1	1	1	1	1	1	1	1	1	1	1	1	1	1	1	1	1	1	1	1	1	1	1	0	0	1	1	1	1	1
CG_4_8_14_3_um_filter_Chloroflexi_45_15_curated	1	1	1	1	1	1	1	0	0	0	1	1	1	1	1	1	1	1	1	1	2	1	1	1	1	1	1	1	1	1	1	0	1	1	0	1	1	1	1	1	1	1	1	0	1	1	1	1	0
CG_4_8_14_3_um_filter_Nitrospirae_50_41_curated	1	1	1	1	1	1	1	1	1	1	1	1	1	1	1	1	1	1	1	1	1	1	1	1	1	1	1	1	1	1	1	1	1	1	1	1	1	1	1	1	1	1	1	1	1	1	1	1	1
CG_4_8_14_3_um_filter_Nitrospirae_70_85_curated	1	1	1	1	1	1	1	1	1	1	1	1	1	1	1	1	1	1	1	1	1	1	1	1	1	1	1	1	1	1	1	1	1	1	1	1	1	1	1	1	1	1	1	1	1	1	1	1	1
CG_4_8_14_3_um_filter_Syntrophobacterales_49_14_curated	1	1	1	1	1	1	1	1	1	1	1	1	1	1	1	1	1	0	0	1	1	1	1	1	1	1	1	1	1	1	1	1	1	2	1	1	1	1	1	0	1	1	1	1	1	1	1	1	1
CG_4_8_14_3_um_filter_Deltaproteobacteria_51_11_curated	1	1	1	1	1	1	1	1	1	1	0	1	1	1	1	1	1	1	1	1	1	1	1	1	1	1	1	1	1	1	0	1	1	1	1	1	1	1	1	1	1	1	1	0	1	1	1	1	1
CG_4_8_14_3_um_filter_Deltaproteobacteria_43_13_curated	1	1	1	1	1	1	1	1	1	0	1	1	1	1	1	1	1	1	1	1	1	1	1	1	1	1	1	1	1	1	1	1	1	1	1	1	1	1	1	1	1	1	1	1	1	1	1	1	1
CG_4_8_14_3_um_filter_Sulfurimonas_36_16_curated	1	1	1	1	1	1	1	1	1	1	1	1	1	1	1	1	1	1	1	1	1	1	1	1	1	1	1	1	1	1	1	1	1	1	1	1	1	1	1	0	1	1	0	0	1	1	1	1	1
CG_4_8_14_3_um_filter_Falkowbacteria_OD1_36_11_curated	1	1	1	1	2	1	1	1	0	0	1	1	1	1	1	1	1	1	1	1	1	1	1	1	1	1	1	1	1	1	1	1	1	1	1	1	1	1	1	1	1	1	0	0	1	1	1	1	0
CG_4_8_14_3_um_filter_Flavobacteriaceae_34_10_curated	1	1	1	1	1	1	1	1	1	1	1	1	1	1	1	1	1	1	1	1	1	1	1	1	1	1	1	1	1	1	1	1	1	1	1	1	1	1	1	1	1	1	1	1	1	1	1	1	1
CG_4_8_14_3_um_filter_Flavobacteriaceae_31_8_curated	1	1	1	1	1	1	1	1	1	1	1	1	1	1	1	1	1	1	1	1	1	1	1	1	1	1	1	1	1	1	1	1	1	1	1	1	1	1	1	1	1	1	1	1	1	1	1	1	1
CG_4_8_14_3_um_filter_Gallionellales_54_18_curated	1	1	1	1	2	0	2	1	1	1	1	0	1	1	1	1	1	1	1	1	1	1	1	1	1	1	1	1	1	1	1	0	1	1	1	1	1	1	1	1	1	1	1	1	1	1	1	1	1
CG_4_8_14_3_um_filter_Hydrogenophilales_62_83_curated	1	1	1	1	1	1	1	1	1	1	1	1	1	1	1	1	1	1	1	1	1	1	1	1	1	1	1	1	1	1	1	1	1	1	1	1	1	1	1	1	1	1	1	1	1	1	1	1	1
CG_4_8_14_3_um_filter_Ignavibacteria_37_9_curated	0	1	1	1	1	1	1	1	1	1	1	1	1	1	1	1	1	1	1	1	1	1	1	1	1	1	1	1	1	1	1	1	1	0	1	1	1	1	1	1	1	1	1	1	1	0	1	0	1
CG_4_8_14_3_um_filter_Kuenenbacteria_OD1_39_15_curated	1	1	0	0	1	0	1	1	1	1	1	1	0	1	0	1	1	1	1	1	0	1	1	1	1	1	1	1	1	1	1	0	1	1	1	1	1	1	1	1	1	1	1	0	0	1	1	1	1
CG_4_8_14_3_um_filter_Zetaproteobacteria_59_5_curated	1	1	1	1	1	2	1	1	1	1	1	1	0	1	1	1	1	1	1	1	1	1	1	1	1	1	1	1	1	1	1	2	1	1	1	1	1	1	1	0	1	1	1	1	1	1	1	1	1
CG_4_8_14_3_um_filter_Flavobacteriales_35_10_curated	1	1	1	1	1	1	1	1	1	1	1	1	1	1	1	1	1	1	1	1	1	1	1	1	1	1	1	1	1	1	1	1	1	1	1	0	0	1	1	1	1	1	1	1	1	1	1	1	1
CG_4_8_14_3_um_filter_Moranbacteria_OD1_41_13_curated	1	1	1	1	1	1	1	1	1	1	1	1	1	1	1	1	1	1	1	1	1	1	1	1	1	1	1	1	1	1	1	1	1	1	1	1	1	1	1	1	1	1	0	0	1	1	1	1	1
CG_4_8_14_3_um_filter_Nitrospira_44_28_curated	1	1	1	1	1	1	1	1	1	1	1	1	1	1	1	1	1	1	1	1	1	1	2	1	1	1	1	1	1	1	1	1	1	1	1	1	1	1	1	1	1	1	1	0	1	1	1	1	1
CG_4_8_14_3_um_filter_Nitrospirae_41_47_curated	1	1	1	1	1	1	1	1	1	1	1	1	1	1	1	1	1	1	1	1	1	1	1	1	1	1	1	1	1	1	1	1	1	1	1	1	1	1	1	1	1	1	1	0	1	1	1	1	1
CG_4_8_14_3_um_filter_Yonathbacteria_OD1_46_25_curated	1	0	1	1	1	1	1	1	0	1	1	1	1	1	1	1	1	1	1	1	1	1	1	1	1	1	1	1	1	1	1	1	1	1	1	1	1	1	1	1	1	1	0	0	1	0	1	1	1
CG_4_8_14_3_um_filter_Omnitrophica_43_15_curated	1	1	1	1	1	1	0	1	1	1	1	1	1	1	1	1	1	1	1	1	1	1	1	1	1	1	1	1	1	1	1	1	1	1	1	1	1	1	1	1	1	1	1	0	1	1	1	1	1
CG_4_8_14_3_um_filter_Atribacteria_34_18_curated	1	1	1	1	1	1	1	1	1	1	1	1	1	1	1	1	1	1	1	1	1	0	0	1	1	1	1	1	0	1	1	1	1	1	1	1	1	1	1	1	1	1	1	0	1	1	0	0	1
CG_4_8_14_3_um_filter_Shapirobacteria_OP11_35_11_curated	1	1	1	1	2	1	1	0	0	1	1	1	1	1	1	1	1	1	1	1	1	1	1	1	1	1	1	1	1	1	1	1	1	1	1	1	1	1	1	1	1	0	0	0	1	0	1	0	1
CG_4_8_14_3_um_filter_Actinobacteria_50_135_curated	1	2	1	1	1	1	1	1	1	1	1	1	1	1	1	1	1	1	1	1	1	1	1	1	1	1	1	1	1	1	1	1	1	1	1	1	1	1	0	1	1	1	1	1	1	1	1	1	1
CG_4_8_14_3_um_filter_Syntrophobacterales_58_8_curated	0	1	1	1	2	1	0	0	1	1	1	1	1	1	1	0	0	0	0	1	1	1	1	1	0	1	1	1	1	1	1	1	1	0	1	1	1	1	1	0	1	1	1	1	1	1	1	1	1
CG_4_8_14_3_um_filter_Piscirickettsiaceae_44_38_curated	1	1	1	1	1	1	1	1	1	1	1	1	1	1	1	1	1	1	1	1	1	1	1	1	1	1	1	1	1	1	1	1	1	1	1	1	1	1	1	1	1	1	1	1	1	1	1	1	1
CG_4_8_14_3_um_filter_Deltaproteobacteria_45_9_curated	1	1	1	1	1	1	1	0	1	1	1	1	0	1	1	1	1	1	1	1	1	1	1	1	1	1	2	1	1	1	1	2	1	1	1	1	1	1	1	1	1	1	1	1	1	1	1	1	1
CG_4_8_14_3_um_filter_Bacteroidetes_31_14_curated	1	1	1	1	1	1	1	1	1	1	1	1	1	1	1	1	1	1	1	1	1	1	1	1	1	1	1	1	1	1	1	1	1	1	1	1	1	1	1	1	1	1	1	1	1	1	1	1	1
CG_4_8_14_3_um_filter_Berkelbacteria_35_9_33_6_curated	1	1	1	0	1	1	2	0	1	0	1	1	1	1	1	1	1	1	1	1	1	1	1	0	1	1	1	1	1	0	1	1	0	1	1	1	1	1	0	1	1	1	0	0	1	0	1	1	0
CG_4_8_14_3_um_filter_Roizmanbacteria_OP11_34_9_curated	1	1	1	1	1	1	1	1	0	1	1	0	0	1	1	1	0	0	1	1	1	1	1	1	2	0	1	1	1	1	1	0	0	1	0	1	1	1	0	1	0	1	0	0	1	0	1	1	0
CG_4_8_14_3_um_filter_Roizmanbacteria_OP11_36_10_curated	1	1	1	1	1	1	2	1	0	1	1	1	0	1	1	1	1	1	1	1	1	1	1	1	1	1	1	1	1	1	1	1	0	1	1	1	1	1	1	1	1	1	0	0	1	1	1	1	1
CG_4_8_14_3_um_filter_Shapirobacteria_OP11_39_11_curated	1	2	0	1	1	1	1	1	0	1	1	1	1	1	1	1	1	1	1	1	1	1	1	1	1	0	1	1	0	1	1	1	0	1	1	1	0	1	1	1	1	1	0	0	1	1	0	1	1
CG_4_8_14_3_um_filter_Moranbacteria_OD1_34_16_curated	1	1	1	1	1	1	1	1	1	1	1	1	1	1	1	1	1	1	1	1	1	1	1	1	1	1	1	1	1	1	1	1	1	1	1	1	0	1	1	1	1	1	1	0	1	0	1	1	1
CG_4_8_14_3_um_filter_Moranbacteria_OD1_43_15_curated	1	1	1	1	1	1	2	1	1	1	1	1	1	1	1	1	1	1	1	1	1	1	1	1	1	1	1	1	1	1	1	1	2	1	1	1	1	1	1	1	1	1	0	0	1	0	1	1	1
CG_4_8_14_3_um_filter_Kaiserbacteria_OD1_38_9_curated	1	1	1	1	1	1	2	1	0	1	0	1	1	1	1	1	1	1	1	1	1	1	1	1	1	1	1	1	1	0	1	1	0	1	1	0	1	1	1	0	1	1	0	0	1	0	1	1	1
CG_4_8_14_3_um_filter_Ratteibacteria_41_36_curated	1	1	1	1	1	1	1	1	1	1	1	1	1	1	1	1	1	1	1	1	1	0	0	1	1	0	1	0	1	1	1	1	1	1	1	0	0	1	1	1	1	1	0	0	1	1	1	0	0
CG_4_8_14_3_um_filter_Jorgensenbacteria_OD1_38_10_curated	1	1	1	1	1	1	1	1	0	1	1	1	1	1	1	1	1	0	1	0	1	1	1	1	1	1	1	1	0	1	1	1	1	1	0	1	0	1	0	1	1	1	0	0	1	0	0	1	1
CG_4_8_14_3_um_filter_Tagabacteria_OD1_41_8_curated	1	0	1	1	1	2	1	0	0	1	1	1	1	1	1	1	1	1	1	1	1	1	1	1	1	1	1	1	0	1	1	0	1	1	1	1	1	1	1	1	0	0	1	0	1	0	0	1	0
CG_4_8_14_3_um_filter_Roizmanbacteria_OP11_35_14_curated	1	1	1	1	1	1	1	1	0	0	1	1	0	1	1	1	1	1	1	1	1	1	1	1	1	1	1	1	1	1	1	1	0	1	1	1	1	1	1	1	1	1	0	0	1	1	0	1	1
CG_4_8_14_3_um_filter_Roizmanbacteria_OP11_36_12_curated	1	1	1	1	1	1	1	1	0	0	1	1	0	1	1	1	1	1	1	1	1	1	1	1	1	1	1	1	1	1	1	0	0	0	1	1	1	1	1	1	1	1	0	0	1	1	1	1	0
CG_4_9_14_0_2_um_filter_Pacearchaeota_30_8_curated	1	0	1	0	1	1	1	0	0	1	0	0	1	0	0	1	0	0	0	0	0	0	1	0	1	0	1	0	0	0	1	0	0	2	0	0	0	0	0	0	0	0	0	0	1	0	0	0	0
CG_4_9_14_0_2_um_filter_novel_Parcubacteria_35_11_curated	1	1	0	1	1	1	1	0	0	1	1	1	1	1	1	1	1	1	1	1	1	1	1	1	1	1	1	1	1	1	1	1	1	1	1	1	0	1	0	1	1	1	1	0	1	0	1	1	1
CG_4_9_14_0_2_um_filter_Nealsonbacteria_OD1_37_38_curated	1	1	1	1	1	1	1	1	0	1	1	1	1	1	1	1	1	1	1	1	1	1	1	1	1	1	1	1	1	1	1	1	1	3	0	1	1	1	1	1	1	1	0	0	1	0	1	0	1
CG_4_9_14_0_2_um_filter_Peregrinibacteria_41_14_curated	1	1	1	1	1	1	1	1	1	1	1	1	1	1	1	1	1	1	1	1	1	1	1	1	1	1	1	1	1	1	1	1	1	1	1	1	1	1	1	1	1	1	0	0	1	1	1	1	1
CG_4_9_14_0_2_um_filter_Peregrinibacteria_53_11_curated	1	1	1	1	1	1	1	1	1	1	1	1	1	1	1	1	1	1	1	1	1	1	1	1	1	1	2	1	1	1	1	1	1	1	1	1	1	1	1	1	1	1	0	0	1	1	1	1	1
CG_4_9_14_0_2_um_filter_Beckwithbacteria_OP11_47_11_curated	1	1	1	1	1	1	1	0	0	1	1	1	1	1	1	1	1	1	1	1	1	1	1	0	1	0	1	1	0	1	1	1	0	1	1	1	1	1	1	1	1	1	0	0	1	0	1	1	1
CG_4_9_14_0_2_um_filter_Berkelbacteria_42_30_curated	1	0	0	1	0	1	1	1	0	1	1	1	1	1	1	1	1	1	1	1	1	1	1	1	1	1	1	1	1	1	1	1	1	0	0	1	1	1	1	1	1	0	0	0	1	1	1	1	1
CG_4_9_14_0_2_um_filter_Parcubacteria_OD1_48_40_curated	1	1	1	1	1	1	1	1	1	1	1	1	0	1	1	1	1	1	1	1	1	1	1	1	1	1	1	1	1	1	1	1	1	1	1	1	1	1	1	1	1	1	0	0	1	0	1	1	1
CG_4_9_14_0_2_um_filter_Parcubacteria_OD1_41_8_curated	1	1	1	1	1	1	1	1	0	1	1	1	1	1	1	1	1	1	1	1	2	1	1	1	1	1	1	1	1	1	0	2	1	1	1	1	1	1	1	1	1	0	0	0	1	1	1	1	1
CG_4_9_14_0_2_um_filter_Sulfurimonas_36_407_curated	1	1	1	1	1	1	1	1	1	1	1	1	1	1	1	1	1	1	1	1	1	1	1	1	1	1	1	1	1	1	1	1	1	1	1	1	1	1	1	0	1	1	0	0	1	1	1	1	1
CG_4_9_14_0_2_um_filter_Gracilibacteria_GN02_38_7_curated	1	0	1	1	1	1	1	1	1	1	1	1	1	1	1	1	1	1	1	1	1	0	0	1	1	1	1	0	1	1	1	1	1	0	0	1	1	1	0	1	1	1	0	0	1	1	1	1	1
CG_4_9_14_0_2_um_filter_Ignavibacteria_37_13_curated	1	1	1	1	1	1	0	1	1	1	1	1	1	1	1	1	1	1	1	1	1	1	1	1	1	1	1	1	1	1	1	1	1	0	1	1	1	1	1	1	1	1	1	1	1	1	1	1	1
CG_4_9_14_0_2_um_filter_Magasanikbacteria_OD1_41_10_curated	0	1	1	1	1	1	2	1	1	1	1	1	1	1	1	1	1	1	1	1	1	0	0	1	1	1	1	0	0	1	1	1	1	1	1	1	1	1	1	1	1	1	0	0	1	0	0	1	1
CG_4_9_14_0_2_um_filter_Zetaproteobacteria_59_191_curated	1	1	1	1	1	1	1	1	1	1	1	1	1	1	1	1	1	1	1	1	1	1	1	1	1	1	1	1	1	1	1	1	1	1	1	1	1	1	1	1	1	1	1	1	1	1	1	1	1
CG_4_9_14_0_2_um_filter_Flavobacteriales_35_242_curated	1	1	0	1	1	1	1	0	1	1	1	1	1	1	1	1	1	1	1	1	1	1	1	1	1	1	1	1	0	1	1	0	1	0	1	1	0	1	1	1	1	1	1	1	1	1	0	1	1
CG_4_9_14_0_2_um_filter_Yonathbacteria_OD1_43_16_curated	1	0	1	1	1	1	1	1	0	1	1	1	1	1	1	1	1	1	1	1	1	1	1	1	1	1	1	1	1	1	1	1	1	1	1	1	1	1	1	1	1	1	0	0	1	0	1	1	1
CG_4_9_14_0_2_um_filter_Yonathbacteria_OD1_47_74_curated	1	0	1	1	1	1	1	1	0	1	1	1	1	1	1	1	1	1	1	1	1	1	1	1	1	1	1	1	1	1	1	1	1	1	1	1	1	1	1	1	1	1	0	0	1	0	1	1	1
CG_4_9_14_0_2_um_filter_Omnitrophica_43_12_curated	1	1	2	1	1	1	1	1	1	1	1	1	1	1	1	1	1	1	1	1	0	1	1	1	1	1	1	1	1	1	1	1	1	1	1	1	1	1	1	1	1	1	1	0	1	1	1	1	1
CG_4_9_14_0_2_um_filter_Pacearchaeota_39_13_curated	1	1	1	0	1	1	1	0	0	1	0	1	0	0	0	1	0	1	0	0	0	1	1	0	1	0	1	1	1	0	1	1	1	1	0	0	0	0	0	0	0	0	0	0	1	0	0	0	0
CG_4_9_14_0_2_um_filter_Pacebacteria_OP11_34_50_curated	1	1	1	1	1	1	1	1	0	1	1	1	1	1	1	1	1	1	1	1	1	1	1	1	1	1	1	1	1	1	1	1	1	1	1	1	1	1	1	1	1	1	0	0	1	0	1	1	1
CG_4_9_14_0_2_um_filter_Pacebacteria_OP11_36_8_curated	1	1	1	1	1	2	1	1	0	1	1	2	1	1	1	1	1	1	1	1	1	1	1	1	1	1	1	1	1	1	1	1	1	1	1	1	1	1	1	1	1	1	0	0	1	0	1	1	1
CG_4_9_14_0_2_um_filter_Piscirickettsiaceae_44_546_curated	1	1	1	1	1	1	1	1	1	1	1	1	1	1	1	1	1	1	1	1	1	1	1	1	1	1	1	1	1	1	1	1	1	1	1	1	1	1	1	1	1	1	1	1	1	1	1	1	1
CG_4_9_14_0_2_um_filter_Saccharibacteria_TM7_41_9_curated	1	1	1	1	1	1	1	1	0	1	1	1	1	1	1	1	1	1	1	1	1	1	1	1	1	1	2	1	1	1	1	1	1	1	1	1	1	1	1	1	1	1	0	0	1	1	1	1	1
CG_4_9_14_0_2_um_filter_Deltaproteobacteria_42_21_curated	1	0	1	1	1	1	1	1	1	1	1	1	1	1	1	1	1	1	1	1	1	1	1	1	1	1	1	1	1	1	1	1	1	1	1	1	1	1	1	1	1	1	0	1	1	1	1	1	1
CG_4_9_14_0_2_um_filter_Flavobacteriales_32_27_curated	1	1	0	1	0	1	1	1	1	1	1	1	1	1	1	1	1	1	1	1	1	1	1	1	1	1	1	1	1	1	1	1	1	0	1	1	0	1	1	1	1	1	1	1	1	1	1	1	1
CG_4_9_14_0_2_um_filter_Levybacteria_OP11_35_21_curated	1	1	1	1	1	1	1	1	0	1	1	1	1	1	1	1	1	0	1	1	1	1	1	1	1	1	1	1	1	1	1	1	1	1	1	1	1	1	1	1	1	1	0	0	1	0	1	1	1
CG_4_9_14_0_2_um_filter_Magasanikbacteria_OD1_42_11_curated	1	1	1	1	1	2	1	1	1	1	1	1	1	1	1	1	1	1	1	1	1	1	1	1	1	1	1	1	1	1	1	1	0	1	1	1	1	1	1	1	1	1	0	0	1	1	1	1	1
CG_4_9_14_0_2_um_filter_Roizmanbacteria_OP11_38_17_curated	1	1	1	1	1	1	1	1	1	1	1	1	0	1	1	1	1	1	1	1	1	1	1	1	1	1	1	1	1	1	1	1	0	1	1	1	1	1	1	1	1	1	0	0	1	1	1	1	1
CG_4_9_14_0_2_um_filter_Shapirobateria_OP11_39_11_curated	1	1	1	1	1	1	1	1	0	0	1	1	1	1	1	1	0	1	1	1	1	1	1	1	1	1	1	1	1	1	1	0	1	1	1	1	1	1	1	1	1	1	0	0	1	1	1	1	0
CG_4_9_14_0_2_um_filter_Roizmanbacteria_OP11_39_13_curated	1	1	1	1	1	1	1	1	0	1	1	1	1	1	1	1	1	1	1	1	1	1	1	1	1	1	1	1	1	1	1	1	0	1	0	1	1	1	1	1	1	1	0	0	1	0	1	1	1
CG_4_9_14_0_2_um_filter_Shapirobacteria_OP11_40_11_curated	1	1	1	1	2	1	1	1	0	1	1	1	1	1	1	1	1	1	1	1	1	1	1	1	1	1	1	1	1	1	1	1	0	1	1	1	1	1	1	1	1	1	0	0	1	1	1	1	1
CG_4_9_14_0_2_um_filter_Nitrosopumilales_34_16_curated	0	1	1	0	1	0	2	0	0	0	0	1	0	0	0	1	1	0	0	0	0	1	0	0	1	1	1	0	1	0	0	2	1	1	0	0	0	0	0	1	0	0	0	0	0	0	0	0	0
CG_4_9_14_0_2_um_filter_Nomurabacteria_OD1_32_10_curated	1	0	1	1	1	2	1	1	0	0	1	1	1	1	1	1	1	1	1	1	2	1	1	1	1	1	1	1	1	1	1	1	0	1	1	1	1	1	1	1	1	1	0	0	1	0	1	1	1
CG_4_9_14_0_2_um_filter_Omnitrophica_42_8_curated	1	1	1	1	0	1	1	1	1	1	0	1	1	1	1	1	1	1	1	1	1	1	1	1	1	1	1	0	1	1	1	1	1	2	1	1	1	1	1	1	1	1	1	0	1	1	1	1	1
CG_4_9_14_0_2_um_filter_Pacebacteria_OP11_40_15_curated	1	1	1	1	1	1	1	1	0	1	1	1	1	1	1	1	1	1	1	1	1	1	1	1	1	1	1	1	1	1	1	1	0	1	1	1	1	1	1	1	1	1	0	0	1	0	1	1	1
CG_4_9_14_0_2_um_filter_Komeilibateria_OD1_36_13_curated	1	2	1	1	1	1	1	1	1	1	1	1	1	1	1	1	1	1	1	1	1	1	1	1	1	1	1	1	1	1	1	1	1	1	1	1	1	1	1	1	1	1	1	0	1	0	1	1	1
CG_4_9_14_0_2_um_filter_Tagabacteria_OD1_41_11_curated	1	1	1	1	1	1	1	1	0	1	1	1	1	1	1	1	1	1	1	1	1	1	1	1	1	1	1	1	1	1	1	0	2	1	1	1	1	1	1	1	1	1	1	0	1	0	1	1	1
CG_4_9_14_0_2_um_filter_Colwellbacteria_OD1_50_12_curated	0	1	0	2	1	1	1	0	0	1	1	1	1	1	1	1	1	1	1	1	1	1	0	1	1	1	1	1	0	1	1	0	1	0	1	1	1	0	1	1	1	1	0	0	1	0	0	1	1
CG_4_9_14_0_2_um_filter_Peregrinibacteria_38_9_curated	1	1	1	1	1	1	1	1	2	1	1	1	1	1	1	2	1	1	1	1	1	0	1	1	1	1	1	1	1	1	1	1	0	1	1	1	1	1	0	1	1	1	0	0	1	1	1	1	1
CG_4_9_14_0_2_um_filter_Kaiserbacteria_OD1_41_32_curated	1	2	1	1	2	1	1	1	0	0	1	1	1	1	1	1	1	1	1	1	1	1	1	1	1	1	1	1	1	1	0	2	0	1	1	1	0	0	1	0	1	1	0	0	1	0	0	1	1
CG_4_9_14_0_2_um_filter_Roizmanbacteria_OP11_35_15_curated	1	1	1	1	1	1	1	1	0	0	1	1	0	1	1	1	1	1	1	1	1	1	1	1	1	1	1	1	1	1	1	1	0	1	1	1	1	1	1	1	1	1	0	0	1	1	1	1	1
CG_4_9_14_0_2_um_filter_Roizmanbacteria_OP11_36_12_curated	1	2	1	1	1	1	2	1	0	0	1	1	0	1	1	1	1	1	1	1	1	1	1	1	1	1	1	1	1	1	1	0	0	1	1	1	0	1	1	1	1	1	0	0	1	1	1	1	1
CG_4_9_14_0_2_um_filter_Uhrbacteria_OD1_41_50_curated	1	1	1	1	1	1	1	1	1	1	1	1	1	1	1	1	1	1	1	1	1	1	1	1	1	1	1	1	1	1	1	1	1	1	1	1	1	1	1	1	1	1	0	0	1	1	1	1	1
CG_4_9_14_0_2_um_filter_WWE3_35_11_curated	1	1	1	1	1	1	1	1	1	1	1	1	1	1	1	1	1	1	1	1	1	1	1	0	1	1	1	1	1	1	1	1	1	1	1	1	1	1	1	1	1	1	0	0	1	1	1	1	1
CG_4_9_14_0_2_um_filter_WWE3_48_10_curated	1	0	1	1	0	1	1	1	2	1	1	1	1	1	1	1	1	1	1	1	1	1	1	1	1	1	1	1	1	1	1	1	1	1	0	1	1	1	1	1	1	1	0	0	1	0	1	1	1
CG_4_9_14_0_8_um_filter_Altiarchaeum_SM1_32_206_curated	0	1	1	0	2	1	0	0	0	1	0	1	0	0	0	0	0	0	0	0	0	0	1	0	0	0	1	1	0	0	0	1	0	1	0	0	0	0	0	1	0	0	0	0	1	0	0	0	0
CG_4_9_14_0_8_um_filter_Anaerolineae_58_9_curated	1	1	1	1	1	2	0	1	1	1	1	1	1	1	1	1	0	1	1	2	1	1	1	1	1	1	1	1	1	1	0	1	1	1	1	1	1	1	1	1	1	1	1	1	1	1	1	1	1
CG_4_9_14_0_8_um_filter_Nitrosopumilales_34_10_curated	0	1	1	0	1	0	1	0	0	1	0	1	0	0	0	1	0	0	0	0	0	1	0	0	1	0	1	1	1	0	0	2	1	1	0	0	0	0	0	0	0	0	0	0	1	0	0	0	0
CG_4_9_14_0_8_um_filter_Huberarchaea_31_21_curated	0	1	1	0	1	1	1	0	0	0	0	1	0	0	0	1	0	0	0	0	0	0	0	1	1	0	1	1	1	1	0	1	1	1	0	0	0	0	0	0	0	0	0	0	1	0	0	0	0
CG_4_9_14_0_8_um_filter_Nealsonbacteria_OD1_36_17_curated	1	1	1	1	1	1	0	1	0	1	1	1	1	1	1	1	1	1	1	1	1	1	1	1	1	0	1	1	1	1	1	0	1	1	0	1	0	1	0	1	1	0	0	0	1	1	1	1	1
CG_4_9_14_0_8_um_filter_Nealsonbacteria_OD1_35_12_curated	1	1	0	1	1	1	1	1	0	1	0	1	1	1	1	1	1	1	1	1	1	1	1	1	1	1	1	1	1	1	0	1	1	1	1	0	1	1	1	1	1	1	1	0	1	1	1	0	0
CG_4_9_14_0_8_um_filter_Komeilibateria_OD1_36_9_curated	1	1	1	2	1	1	1	1	1	1	2	1	1	1	1	1	1	1	1	1	1	1	1	1	1	1	1	1	1	1	1	0	1	1	1	1	1	1	1	1	1	0	1	0	1	1	1	1	1
CG_4_9_14_0_8_um_filter_Nitrospirae_70_14_curated	1	1	1	1	1	1	1	1	1	1	1	1	1	1	1	1	1	1	1	1	1	1	1	1	1	1	1	1	1	1	1	1	1	1	1	1	1	1	1	1	1	1	1	1	1	1	1	1	1
CG_4_9_14_0_8_um_filter_Sulfurimonas_36_384_curated	1	1	1	1	1	1	1	1	1	1	1	1	1	1	1	1	1	1	1	1	1	1	1	1	1	1	1	1	1	1	1	1	1	1	1	1	1	1	1	0	1	1	0	0	1	1	1	1	1
CG_4_9_14_0_8_um_filter_Flavobacteriaceae_34_30_curated	1	1	1	1	1	1	1	1	1	1	1	1	1	1	1	1	1	1	1	1	1	1	1	1	1	1	1	1	1	1	1	1	1	1	1	1	1	1	1	1	1	1	1	1	1	1	1	1	1
CG_4_9_14_0_8_um_filter_Flavobacteriaceae_31_91_curated	1	1	1	1	1	1	1	1	1	1	1	1	1	1	1	1	1	1	1	1	1	1	1	1	1	1	1	1	1	1	1	1	1	1	1	1	1	1	1	1	1	1	1	1	1	1	1	1	1
CG_4_9_14_0_8_um_filter_Gallionellales_55_61_curated	1	1	2	1	1	1	2	1	1	1	1	1	1	1	1	1	1	1	1	1	1	1	1	1	1	1	1	1	1	1	1	1	1	1	1	1	1	1	1	1	1	1	1	1	1	1	1	1	1
CG_4_9_14_0_8_um_filter_Gallionellaceae_60_335_curated	0	1	1	1	1	2	1	1	0	0	0	1	1	1	1	1	1	1	1	1	1	2	1	1	1	0	1	1	1	1	0	0	0	1	1	1	0	1	1	1	1	1	1	1	1	1	1	1	0
CG_4_9_14_0_8_um_filter_Moisslbacteria_OD1_36_20_curated	1	1	1	1	1	1	1	1	1	1	1	1	1	1	1	1	1	1	1	1	1	1	1	1	1	0	1	1	1	1	1	1	1	1	1	1	1	0	1	1	1	1	0	0	1	0	1	1	0
CG_4_9_14_0_8_um_filter_Zetaproteobacteria_55_31_curated	1	1	1	1	1	1	1	1	1	1	1	1	1	1	1	1	1	1	1	1	1	1	1	1	1	1	1	1	1	1	1	1	1	1	1	1	1	1	1	1	1	1	1	1	1	1	1	1	1
CG_4_9_14_0_8_um_filter_Moranbacteria_OD1_41_43_curated	1	1	1	1	1	1	1	1	1	1	1	1	1	1	1	1	1	1	1	1	1	1	1	1	1	1	1	1	1	1	1	1	1	1	1	1	1	1	1	1	1	1	0	0	1	1	1	1	1
CG_4_9_14_0_8_um_filter_Yonathbacteria_OD1_46_47_curated	1	0	1	1	1	1	1	1	0	1	1	1	1	1	1	1	1	1	1	1	1	1	1	1	1	1	1	1	1	1	1	1	1	1	1	1	1	1	1	1	1	1	0	0	1	0	1	1	1
CG_4_9_14_0_8_um_filter_Pacearchaeota_35_24_curated	1	1	1	0	1	1	1	0	0	1	0	1	0	0	0	1	0	0	0	0	0	1	1	0	1	1	1	1	1	1	0	1	1	1	0	0	0	0	0	0	0	0	0	0	1	0	0	0	0
CG_4_9_14_0_8_um_filter_Peregrinibacteria_44_15_curated	1	2	1	1	1	1	1	1	1	1	1	1	1	1	1	1	1	1	1	1	1	1	1	1	1	1	1	1	1	1	0	1	0	1	1	1	1	1	1	1	1	1	0	0	1	1	1	1	1
CG_4_9_14_0_8_um_filter_Comamonadaceae_57_21_curated	1	1	1	1	3	1	1	1	1	1	0	1	1	1	1	1	1	1	1	1	1	0	0	1	1	1	1	1	1	1	1	1	1	1	1	1	1	1	1	1	1	1	1	1	1	1	1	1	1
CG_4_9_14_0_8_um_filter_Comamonadaceae_60_18_curated	1	1	1	1	1	1	1	1	1	1	0	1	1	1	1	1	1	1	1	1	1	1	1	1	1	1	1	1	1	1	1	1	1	1	1	1	1	1	1	1	1	1	1	1	1	1	1	1	1
CG_4_9_14_0_8_um_filter_Roizmanbacteria_OP11_34_12_curated	1	1	1	1	1	1	1	1	0	1	1	1	1	1	1	1	1	1	1	1	1	1	1	1	1	1	1	1	1	1	1	1	0	2	0	1	1	1	1	1	1	1	0	0	1	0	1	1	1
CG_4_9_14_0_8_um_filter_Wolfebacteria_OD1_39_46_curated	1	0	1	1	1	1	1	0	0	1	1	1	1	1	1	0	1	0	0	1	1	1	1	1	1	0	1	1	1	1	1	1	1	1	1	1	1	1	1	0	1	1	0	0	1	0	1	1	0
CG_4_9_14_0_8_um_filter_Gallionellales_59_50_curated	0	1	0	1	0	0	1	0	1	1	0	1	1	1	1	2	1	1	1	1	1	1	1	1	1	0	1	0	1	1	0	0	1	0	1	0	0	1	1	1	1	1	1	1	1	0	2	1	1
CG_4_9_14_0_8_um_filter_Shewanella_42_14_curated	1	1	1	1	1	1	1	1	1	1	1	1	1	1	1	1	1	1	1	1	1	1	1	1	1	1	1	1	1	1	1	1	1	1	1	1	1	1	1	1	1	1	1	1	1	1	1	1	1
CG_4_9_14_0_8_um_filter_Uhrbacteria_OD1_41_16_curated	1	1	1	1	1	1	1	1	1	1	1	1	1	1	1	1	1	1	1	1	1	1	1	1	1	1	1	1	1	1	1	1	1	1	1	1	1	1	1	1	1	1	0	0	1	1	1	1	1
CG_4_9_14_3_um_filter_150_Alphaproteobacteria_47_13_curated	1	1	1	1	1	1	1	1	1	1	1	1	1	1	1	1	1	1	1	1	1	1	1	1	1	1	1	1	1	1	1	2	1	1	1	1	1	1	1	1	1	1	1	1	1	1	1	1	1
CG_4_9_14_3_um_filter_150_Euryarchaeota_38_12_curated	0	1	1	0	1	0	1	0	0	1	0	1	0	0	0	1	0	0	0	1	1	1	1	0	1	1	1	1	0	0	1	1	3	1	0	0	0	0	0	1	1	0	0	0	0	0	0	0	0
CG_4_9_14_3_um_filter_150_Gribaldobacteria_OD1_33_9_curated	1	1	1	1	2	1	1	1	0	1	1	1	1	1	1	1	1	1	1	1	1	1	1	1	1	1	1	1	1	1	1	1	1	2	0	1	1	1	1	1	1	1	0	0	1	0	1	1	1
CG_4_9_14_3_um_filter_150_Nealsonbacteria_OD1_35_11_curated	1	1	1	1	1	1	1	1	0	1	1	1	1	1	1	0	1	1	0	1	1	1	1	1	1	1	1	1	1	1	1	1	1	1	1	1	1	0	1	0	1	1	1	0	1	0	1	1	1
CG_4_9_14_3_um_filter_150_Nealsonbacteria_OD1_37_13_curated	1	1	1	1	1	1	0	1	0	1	1	1	1	1	1	1	1	1	0	1	1	1	1	1	1	1	1	1	1	1	1	1	0	1	0	1	0	0	1	1	1	1	1	0	1	0	1	0	1
CG_4_9_14_3_um_filter_150_Nealsonbacteria_OD1_37_29_curated	1	1	1	1	1	1	1	1	0	1	1	1	1	1	1	1	1	1	1	1	1	1	1	1	1	1	1	1	1	1	1	0	1	1	1	1	1	1	0	1	1	0	0	0	1	1	1	1	1
CG_4_9_14_3_um_filter_150_Komeilibateria_OD1_37_5_curated	1	1	1	1	0	2	0	0	1	0	1	1	1	1	0	1	1	1	1	1	1	0	0	1	1	1	1	0	1	1	0	2	1	1	1	1	0	1	1	1	1	1	0	0	1	1	1	0	0
CG_4_9_14_3_um_filter_150_WWE3_39_7_curated	1	1	1	1	1	2	1	1	0	1	1	1	1	1	1	1	1	1	1	1	1	1	1	1	1	1	1	1	1	1	1	1	0	1	1	1	1	1	0	1	1	1	0	0	1	1	1	1	1
CG_4_9_14_3_um_filter_150_SR1_40_9	1	1	1	1	1	1	1	1	1	1	1	0	1	1	1	1	1	1	1	1	1	1	1	1	1	1	1	1	1	1	1	1	1	1	1	1	1	1	1	1	1	1	0	0	1	0	1	1	1
CG_4_9_14_3_um_filter_150_Dojkabacteria_WS6_41_13_curated	1	1	1	1	1	0	1	0	1	1	1	1	1	1	1	1	1	1	1	1	1	1	1	0	1	1	1	1	1	1	1	1	0	2	1	0	1	1	1	0	1	1	0	0	1	1	1	1	1
CG_4_9_14_3_um_filter_150_WWE3_41_6_curated	1	0	1	1	1	3	0	1	0	1	1	1	1	1	1	1	1	1	1	1	1	1	1	1	1	1	1	1	0	0	1	2	0	0	1	1	1	1	0	1	1	1	0	0	1	1	0	1	1
CG_4_9_14_3_um_filter_150_Portnoybacteria_OD1_43_11_curated	1	1	1	1	1	1	1	1	0	1	1	1	1	1	1	1	1	1	1	1	1	1	1	1	1	1	1	1	1	1	1	1	1	0	1	1	1	1	1	1	1	1	0	0	1	0	1	1	1
CG_4_9_14_3_um_filter_150_Zixibacteria_46_8_curated	1	1	1	1	1	1	1	1	0	0	1	1	1	1	1	1	1	1	1	1	1	1	1	1	1	1	1	1	1	1	1	1	1	2	1	1	1	2	1	1	1	1	1	1	1	1	1	1	1
CG_4_9_14_3_um_filter_150_Peregrinibacteria_49_12_curated	0	1	1	1	1	1	1	1	0	1	1	0	1	0	1	1	1	1	1	0	1	1	1	0	1	1	0	1	1	1	1	1	0	1	1	1	1	1	1	1	0	1	0	0	1	1	1	1	1
CG_4_9_14_3_um_filter_150_Acidobacteria_49_7_curated	1	1	1	1	1	1	1	0	1	1	0	1	1	1	1	1	1	1	1	1	1	1	1	1	1	0	1	1	1	1	0	1	1	1	1	1	1	1	1	1	1	1	1	1	1	0	1	1	1
CG_4_9_14_3_um_filter_150_novel_Bacteria_65_15_curated	1	1	1	1	1	1	1	1	1	1	1	1	1	1	1	1	1	1	1	1	1	1	1	1	1	1	1	1	1	1	1	1	1	1	1	1	1	1	1	1	1	1	1	1	1	1	1	1	1
CG_4_9_14_3_um_filter_150_Flavobacteriales_32_8_curated	1	1	1	1	1	1	1	1	1	1	1	1	1	1	1	1	1	1	1	1	1	1	1	1	1	1	1	1	1	1	1	1	1	2	1	1	1	1	1	1	1	1	1	1	1	1	1	1	1
CG_4_9_14_3_um_filter_150_Bdellovibrio_39_7_curated	1	1	0	1	1	1	0	1	1	0	1	1	1	1	1	1	1	1	1	1	1	0	0	1	1	0	1	1	1	1	1	1	1	0	1	1	1	1	1	1	1	0	1	1	1	1	1	1	1
CG_4_9_14_3_um_filter_150_Aenigmarchaeota_37_18_curated	1	1	1	0	1	0	1	0	0	1	0	1	0	0	0	1	0	1	0	0	0	0	0	0	1	0	1	1	1	1	1	0	1	3	0	0	0	0	0	1	0	0	0	0	1	0	0	0	0
CG_4_9_14_3_um_filter_150_Anaerolineae_57_17_curated	1	1	1	1	1	2	1	1	1	1	1	1	1	1	1	1	1	1	1	1	1	1	1	1	1	1	1	1	1	1	1	1	1	1	1	1	1	1	1	1	1	1	1	1	1	1	1	1	1
CG_4_9_14_3_um_filter_150_Armatimonadetes_66_14_curated	1	1	1	1	1	2	1	1	1	1	1	1	1	1	1	1	1	1	1	1	1	1	1	1	1	1	1	1	1	1	1	1	2	1	1	1	1	1	1	1	1	1	1	0	1	1	1	1	1
CG_4_9_14_3_um_filter_150_Armatimonadetes_58_7_curated	1	1	1	0	1	1	1	0	1	1	0	1	1	1	1	1	1	1	1	1	1	0	0	1	1	1	1	0	1	1	1	1	0	1	1	0	1	1	1	1	1	1	0	0	1	0	1	1	0
CG_4_9_14_3_um_filter_150_Berkelbacteria_39_23_curated	1	1	1	1	1	1	1	1	1	1	1	1	1	1	1	1	1	1	1	1	1	1	1	0	1	1	1	1	1	1	1	1	1	1	1	1	1	1	0	1	1	1	0	0	1	0	1	1	1
CG_4_9_14_3_um_filter_150_Hydrogenophilales_59_35_curated	1	1	1	1	1	1	1	1	1	1	1	1	1	1	1	1	1	1	1	0	1	1	1	1	1	1	1	1	1	1	1	1	1	1	1	1	1	1	1	1	1	1	1	1	1	1	1	1	1
CG_4_9_14_3_um_filter_150_Desantisbacteria_40_11_curated	1	0	1	1	1	1	1	1	1	1	1	1	1	1	1	1	1	1	1	1	1	1	1	1	1	1	1	1	1	1	1	1	0	1	0	1	1	1	1	1	1	1	1	1	1	1	1	1	1
CG_4_9_14_3_um_filter_150_Huberarchaea_31_125_curated	0	1	1	0	1	0	1	0	0	0	0	1	0	0	0	1	0	0	0	0	0	0	0	1	1	0	1	1	1	1	0	1	1	1	0	0	0	0	0	0	0	0	0	0	1	0	0	0	0
CG_4_9_14_3_um_filter_150_Gribaldobacteria_36_15_curated	1	1	0	1	0	0	1	1	0	0	1	1	1	1	1	1	1	1	1	1	1	1	1	1	1	1	1	1	1	1	1	1	1	1	0	1	1	0	1	1	1	1	1	0	1	0	1	0	1
CG_4_9_14_3_um_filter_150_Portnoybacteria_OD1_40_10_curated	1	1	1	1	1	1	1	1	0	1	1	1	1	1	1	1	1	1	1	1	1	1	1	1	1	0	1	1	1	1	1	1	1	1	1	1	1	1	1	1	1	1	1	0	1	1	1	1	1
CG_4_9_14_3_um_filter_150_Portnoybacteria_OD1_44_9_curated	1	1	1	1	1	1	1	1	0	1	1	1	1	1	1	1	1	1	1	1	1	1	1	1	1	1	1	1	1	1	1	1	1	1	1	1	1	1	1	1	1	1	0	0	1	0	1	1	1
CG_4_9_14_3_um_filter_150_Brennerbacteria_OD1_43_9_curated	0	0	1	1	1	1	1	1	0	1	1	1	1	1	1	1	1	1	1	1	1	1	1	1	1	1	1	1	1	1	1	2	1	1	1	1	1	1	1	1	1	1	0	0	1	0	1	0	1
CG_4_9_14_3_um_filter_150_Kaiserbacteria_OD1_50_16_curated	1	1	1	1	1	1	1	1	0	1	1	1	1	1	1	0	1	1	1	1	1	1	1	1	1	1	1	1	1	1	1	1	0	1	1	1	1	1	1	1	1	1	0	0	1	0	1	1	1
CG_4_9_14_3_um_filter_150_WWE3_43_9_curated	1	1	1	2	0	0	1	1	1	1	1	1	1	1	1	1	1	1	1	1	1	1	1	1	1	1	1	1	1	1	1	1	0	1	1	1	1	1	1	1	1	1	0	0	1	1	1	1	0
CG_4_9_14_3_um_filter_150_novel_CPR_33_26_curated	1	1	1	1	1	1	1	1	1	1	1	1	1	1	1	1	1	1	1	1	1	1	1	1	1	1	1	1	1	1	1	1	1	1	1	1	1	1	1	1	1	1	0	0	1	1	1	1	1
CG_4_9_14_3_um_filter_150_Howlettbacteria_37_10_curated	1	1	1	1	1	1	0	1	0	0	1	1	1	1	1	1	1	1	1	1	1	1	1	1	1	1	1	1	1	1	1	1	1	1	1	1	1	1	1	1	1	1	1	0	1	1	1	1	1
CG_4_9_14_3_um_filter_150_SAR406_48_9_curated	1	1	1	1	1	1	0	1	1	1	1	1	1	1	1	1	1	1	1	1	1	1	1	1	1	1	1	1	1	1	1	2	1	1	1	1	1	1	1	1	1	1	1	1	1	1	1	1	1
CG_4_9_14_3_um_filter_150_Chloroflexi_45_9_curated	1	1	1	1	1	2	1	1	1	1	1	1	1	1	1	1	1	1	1	1	1	1	1	1	1	1	1	1	1	1	1	1	1	1	1	1	1	1	1	1	1	1	1	0	1	1	1	1	1
CG_4_9_14_3_um_filter_150_Nitrospirae_53_35_curated	1	1	1	1	1	1	1	1	1	1	1	1	1	1	1	1	1	1	1	1	1	1	1	1	1	1	1	1	1	1	1	1	1	2	1	1	1	1	1	1	1	1	1	1	1	1	1	1	1
CG_4_9_14_3_um_filter_150_Deltaproteobacteria_65_9_curated	1	1	1	2	1	2	1	1	1	1	1	1	1	1	1	1	1	1	1	1	1	1	1	1	1	1	1	1	1	1	1	1	1	1	1	1	1	1	1	1	1	1	1	1	1	0	1	1	1
CG_4_9_14_3_um_filter_150_Syntrophobacterales_49_8_curated	1	1	1	1	1	0	1	1	1	1	0	1	1	1	1	1	1	1	1	1	1	1	1	1	1	0	1	1	1	1	0	0	1	2	1	1	1	1	1	1	1	1	1	1	1	0	1	1	1
CG_4_9_14_3_um_filter_150_Deltaproteobacteria_63_12_curated	1	1	1	1	1	2	1	0	1	1	1	1	1	1	1	1	1	1	1	1	1	1	1	1	1	1	1	1	1	1	1	1	1	1	1	1	1	1	1	1	1	1	1	1	1	1	1	1	1
CG_4_9_14_3_um_filter_150_Deltaproteobacteria_51_14_curated	1	1	1	2	1	1	1	1	1	1	1	1	1	1	1	1	1	1	1	1	1	1	1	1	1	1	1	1	1	1	1	1	2	1	1	1	1	1	1	1	1	1	1	1	1	1	1	1	1
CG_4_9_14_3_um_filter_150_Deltaproteobacteria_44_9_curated	1	1	1	1	1	2	1	1	1	1	1	1	1	1	1	1	1	1	1	1	1	1	1	1	1	1	2	1	1	1	1	1	1	1	1	1	1	1	1	1	1	1	1	1	1	1	1	1	1
CG_4_9_14_3_um_filter_150_Desantisbacteria_50_7_curated	1	0	1	1	1	1	2	1	1	1	0	1	1	1	1	1	1	1	1	1	1	1	1	1	1	1	1	1	1	1	0	0	1	1	1	1	1	1	1	1	1	1	1	0	1	0	1	1	1
CG_4_9_14_3_um_filter_150_Elusimicrobia_62_55_curated	1	1	1	2	1	1	1	1	1	1	1	1	1	1	1	1	1	1	1	1	1	1	1	1	1	1	1	1	1	1	1	1	1	1	1	1	1	1	1	1	1	1	1	0	1	1	1	1	1
CG_4_9_14_3_um_filter_150_Falkowbacteria_OD1_36_9_curated	1	1	1	1	1	2	1	1	1	1	1	1	1	1	1	1	1	1	1	1	1	1	1	1	1	1	1	1	1	1	1	1	1	1	1	1	1	1	1	1	1	1	0	0	1	1	1	1	0
CG_4_9_14_3_um_filter_150_Hydrogenophilales_63_34_curated	1	1	1	1	1	1	2	1	1	1	1	1	1	1	1	1	1	1	0	1	1	1	1	1	1	1	1	1	1	1	1	1	1	1	1	1	1	1	1	1	1	1	1	1	1	0	1	1	1
CG_4_9_14_3_um_filter_150_Ignavibacteria_36_18_curated	1	1	1	1	2	1	1	1	1	1	1	1	1	1	1	1	1	1	2	1	1	1	1	1	1	1	1	1	1	1	1	1	1	1	1	0	1	1	1	1	1	1	1	1	1	1	1	1	1
CG_4_9_14_3_um_filter_150_Kuenenbacteria_OD1_related_39_14_curated	1	1	1	1	1	1	3	1	1	1	1	1	1	1	1	1	1	1	1	1	1	1	1	1	1	1	1	1	1	1	1	1	1	1	1	1	1	1	1	1	1	1	1	0	1	1	1	1	1
CG_4_9_14_3_um_filter_150_Levybacteria_OP11_36_7_curated	1	1	1	1	1	1	1	1	0	1	1	1	1	1	1	1	1	1	1	1	1	1	1	1	1	1	1	1	1	1	1	1	0	1	1	1	1	1	1	1	1	1	0	0	1	0	1	1	1
CG_4_9_14_3_um_filter_150_Zetaproteobacteria_49_83_curated	1	1	1	1	1	1	1	1	1	1	1	1	1	1	1	1	1	1	1	1	1	1	1	1	1	1	1	1	1	1	1	1	1	1	1	1	1	1	1	1	1	1	1	1	1	1	1	1	1
CG_4_9_14_3_um_filter_150_Zetaproteobacteria_53_7_curated	0	1	1	1	1	2	1	2	1	1	1	1	1	0	1	1	1	0	1	1	1	1	1	0	1	0	1	0	1	1	1	1	1	1	1	1	1	0	1	1	1	1	0	1	1	0	1	1	0
CG_4_9_14_3_um_filter_150_Moranbacteria_OD1_45_14_curated	1	1	1	1	1	1	1	1	1	1	1	1	1	1	0	1	1	1	1	1	1	1	1	1	1	1	1	1	1	1	1	1	1	1	1	1	1	1	1	1	1	1	0	0	0	0	1	1	1
CG_4_9_14_3_um_filter_150_Nitrospira_44_28_curated	1	1	1	1	1	1	1	1	1	1	1	1	1	1	1	1	1	1	1	1	1	1	1	1	1	1	1	1	1	1	1	1	1	1	1	1	1	1	1	1	1	1	1	0	1	1	1	1	1
CG_4_9_14_3_um_filter_150_Nitrospirae_41_27_curated	1	1	1	1	1	1	1	1	1	1	1	1	1	1	1	1	1	1	1	1	1	1	1	1	1	1	1	1	1	1	1	1	1	1	1	1	1	1	1	1	1	1	1	0	1	1	1	1	1
CG_4_9_14_3_um_filter_150_Atribacteria_33_16_curated	0	1	1	1	1	1	1	1	1	1	1	1	1	1	1	1	1	0	1	1	1	0	0	1	1	1	1	1	1	1	1	1	1	1	1	1	1	1	1	1	1	1	1	0	1	1	1	0	1
CG_4_9_14_3_um_filter_150_Pacearchaeota_30_11_curated	0	1	1	0	1	1	1	0	0	0	0	1	1	0	0	1	0	0	0	0	0	1	1	0	1	0	1	1	1	0	0	1	1	2	0	0	0	0	0	0	0	0	0	0	1	0	0	0	0
CG_4_9_14_3_um_filter_150_Pacearchaeota_35_19_curated	1	1	1	0	1	1	1	0	0	1	0	1	0	0	0	1	0	0	0	0	0	1	1	0	1	1	1	1	1	1	0	1	1	1	0	0	0	0	0	0	0	0	0	0	1	0	0	0	0
CG_4_9_14_3_um_filter_150_Pacearchaeota_31_7_curated	0	1	1	0	1	1	0	0	0	1	0	1	1	0	0	1	0	0	0	1	0	1	1	0	1	0	0	0	1	1	0	0	1	0	0	0	0	0	0	0	0	0	0	0	1	0	0	0	0
CG_4_9_14_3_um_filter_150_Rhodocyclales_68_10_curated	1	1	1	1	1	1	1	2	1	1	1	1	1	1	1	1	1	1	1	1	1	1	1	0	1	1	1	1	1	1	1	1	1	1	1	1	1	1	1	1	1	1	1	1	1	1	1	1	1
CG_4_9_14_3_um_filter_150_Comamonadaceae_60_33_curated	1	1	1	1	1	1	1	1	0	0	0	1	1	1	1	1	1	1	1	1	1	0	1	1	1	1	1	1	1	1	0	1	1	1	0	1	1	1	1	1	1	1	1	1	1	1	1	1	1
CG_4_9_14_3_um_filter_150_Shapirobacteria_OP11_36_12_curated	1	0	1	1	0	1	0	1	0	1	1	1	1	1	0	1	1	1	1	1	1	1	1	1	1	1	1	1	0	1	1	1	1	1	1	1	1	1	0	1	1	1	0	0	1	0	1	0	1
CG_4_9_14_3_um_filter_150_Actinobacteria_50_75_curated	1	1	1	1	1	1	1	1	1	1	1	1	1	1	1	1	1	1	1	1	1	1	1	1	1	1	1	1	1	1	1	1	1	1	1	1	1	1	0	1	1	1	1	1	1	1	1	1	1
CG_4_9_14_3_um_filter_150_Piscirickettsiaceae_43_564_curated	1	1	1	1	1	1	1	1	1	1	1	1	1	1	1	1	1	1	1	1	1	1	1	1	1	1	1	1	1	1	1	1	1	1	1	1	1	1	1	1	1	1	1	1	1	1	1	1	1
CG_4_9_14_3_um_filter_150_Verrucomicrobia_43_20_curated	1	1	1	1	1	1	1	1	1	1	1	1	1	1	1	1	1	1	1	1	1	1	1	1	1	1	1	1	1	1	1	1	1	1	1	1	1	1	1	1	0	1	1	0	1	0	1	1	1
CG_4_9_14_3_um_filter_150_Collierbacteria_OP11_43_16_curated	1	2	1	1	1	1	1	1	0	0	1	1	1	1	1	1	1	1	1	1	1	1	1	1	1	1	1	1	1	1	1	1	1	1	1	1	1	1	1	1	1	1	0	0	1	1	1	1	0
CG_4_9_14_3_um_filter_150_Flavobacteriaceae_33_16_curated	1	0	1	1	1	1	1	1	1	1	1	1	1	1	1	1	1	1	1	1	1	1	1	1	1	1	1	1	1	1	1	1	1	1	1	1	1	1	1	1	1	1	1	1	1	1	1	1	1
CG_4_9_14_3_um_filter_150_Flavobacteriales_40_17_curated	1	1	1	1	1	1	1	1	1	1	1	1	1	1	1	1	1	1	1	1	1	1	1	1	1	1	1	1	1	1	1	1	1	1	1	1	1	1	1	1	1	1	1	1	1	1	1	1	1
CG_4_9_14_3_um_filter_150_Gammaproteobacteria_38_9_curated	1	1	1	1	1	1	1	1	1	1	1	1	1	1	1	1	1	1	1	1	1	1	1	1	1	1	1	1	1	1	1	1	1	1	1	1	1	1	1	1	1	1	1	0	1	1	1	1	1
CG_4_9_14_3_um_filter_150_Berkelbacteria_35_9_33_5_curated	1	1	0	1	1	1	1	1	0	1	1	1	1	1	1	0	1	1	1	1	1	1	1	0	0	0	1	2	1	0	1	1	1	1	1	1	1	1	1	1	1	1	0	0	1	0	1	1	1
CG_4_9_14_3_um_filter_150_Bacteroidetes_41_19_curated	1	1	1	1	1	1	1	2	1	1	1	1	1	1	1	1	1	1	1	1	1	1	1	1	1	1	1	1	1	1	1	2	1	1	1	0	1	1	1	1	1	1	1	1	1	1	1	1	1
CG_4_9_14_3_um_filter_150_Ignavibacteriales_30_11_curated	1	1	1	1	1	1	1	1	1	1	1	1	1	1	1	1	1	1	1	1	1	1	1	1	1	1	1	1	1	1	1	1	1	2	1	1	1	1	1	1	1	1	1	1	1	1	2	0	1
CG_4_9_14_3_um_filter_150_Ignavibacteriales_34_10_curated	1	0	1	1	0	1	1	1	1	1	1	1	1	1	1	1	1	1	1	1	1	1	1	1	1	1	1	1	1	1	1	1	2	1	1	1	1	1	1	1	1	1	1	1	1	1	1	1	1
CG_4_9_14_3_um_filter_150_Levybacteria_OP11_35_16_curated	1	1	1	1	1	1	0	1	0	0	1	1	1	1	1	1	1	1	1	1	1	1	1	1	1	1	1	1	1	1	1	1	1	1	0	1	1	1	1	1	1	1	0	0	1	0	1	1	1
CG_4_9_14_3_um_filter_150_Zetaproteobacteria_54_145_curated	1	1	1	1	0	1	1	1	1	1	1	1	1	1	1	1	1	1	1	1	1	1	1	1	1	1	1	1	1	1	1	1	1	1	1	1	1	1	1	1	1	1	1	1	1	1	1	1	1
CG_4_9_14_3_um_filter_150_Roizmanbacteria_OP11_33_18_curated	1	1	1	1	1	1	1	1	0	0	1	1	0	1	1	1	1	1	1	1	1	1	1	1	1	1	1	1	1	1	1	1	0	1	1	1	1	1	0	1	1	0	0	0	1	1	1	1	0
CG_4_9_14_3_um_filter_150_Roizmanbacteria_OP11_36_11_curated	1	1	1	1	1	1	2	1	0	1	1	1	0	1	1	1	1	1	1	1	1	1	1	1	1	1	2	1	1	1	1	1	0	1	1	1	1	1	1	1	1	1	0	0	1	1	1	1	1
CG_4_9_14_3_um_filter_150_Shapirobateria_OP11_39_13_curated	1	1	1	1	1	2	1	1	0	1	1	1	1	1	1	1	1	1	1	1	1	1	1	1	0	1	1	1	1	1	1	1	0	1	1	1	0	1	1	1	1	1	1	0	1	1	1	0	1
CG_4_9_14_3_um_filter_150_Moranbacteria_OD1_33_15_curated	0	1	1	1	0	1	1	1	1	1	1	1	1	1	1	1	1	0	1	1	1	1	1	1	1	1	1	1	0	1	1	2	0	1	1	1	0	1	1	1	1	1	1	0	1	0	1	1	1
CG_4_9_14_3_um_filter_150_Moranbacteria_OD1_42_9_curated	1	1	1	1	0	0	1	1	1	1	1	1	1	1	0	1	1	1	1	1	1	1	1	1	1	1	1	1	1	1	1	1	1	1	1	1	0	1	1	1	1	1	0	0	1	0	1	1	1
CG_4_9_14_3_um_filter_150_Moranbacteria_OD1_44_28_curated	1	1	1	1	1	1	1	1	1	1	1	1	1	1	1	1	1	1	1	1	1	1	1	1	1	1	1	1	1	1	1	1	1	1	1	1	1	1	1	1	1	1	0	0	1	0	1	1	1
CG_4_9_14_3_um_filter_150_Nitrospirae_51_5_curated	1	1	0	1	1	0	1	1	1	1	0	1	0	0	1	1	0	1	1	1	1	1	1	0	0	1	1	1	1	1	0	1	1	1	0	0	1	0	1	1	1	1	0	0	1	1	1	1	1
CG_4_9_14_3_um_filter_150_Ratteibacteria_41_21_curated	1	1	1	1	1	1	1	1	1	1	2	1	1	1	1	1	1	1	1	1	1	1	1	1	1	1	1	1	1	1	1	1	1	1	1	1	1	1	1	1	1	1	0	0	1	1	1	1	1
CG_4_9_14_3_um_filter_150_Pacebacteria_OP11_40_12_curated	1	1	1	1	1	1	1	1	0	1	1	1	1	1	1	1	1	1	1	1	1	1	1	1	1	1	1	1	1	1	1	1	0	1	1	1	1	1	1	1	1	1	0	0	1	0	1	1	1
CG_4_9_14_3_um_filter_150_Magasanikbacteria_OD1_32_9_curated	1	1	1	1	1	1	1	1	0	0	1	1	1	1	1	1	1	1	1	1	1	1	1	1	1	0	1	1	0	1	1	1	1	1	1	1	1	1	1	1	1	0	0	0	1	0	0	1	0
CG_4_9_14_3_um_filter_150_Moranbacteria_OD1_36_9_curated	1	1	1	1	1	1	1	1	1	1	1	1	1	1	1	1	1	1	1	1	1	1	1	1	1	1	1	1	1	1	1	2	1	1	1	1	1	1	1	1	1	1	1	0	1	0	1	1	1
CG_4_9_14_3_um_filter_150_Jorgensenbacteria_OD1_38_10_curated	1	1	1	0	1	1	1	1	0	1	1	1	0	1	0	1	1	1	1	1	0	1	1	1	1	1	1	1	1	0	1	1	1	1	0	1	1	1	1	1	1	1	0	0	0	0	1	1	1
CG_4_9_14_3_um_filter_150_Falkowbacteria_OD1_38_19_curated	1	1	0	1	1	1	2	1	1	1	1	1	1	1	1	1	1	1	1	1	1	1	1	1	1	1	1	1	1	1	1	3	0	1	1	1	1	1	1	1	1	0	0	0	1	1	0	1	1
CG_4_9_14_3_um_filter_150_Moranbacteria_OD1_40_7_curated	1	1	1	2	1	1	1	1	1	1	1	1	1	1	1	1	1	1	1	1	0	1	1	1	1	1	1	1	1	1	0	2	1	1	1	1	0	1	1	1	1	0	1	0	1	1	1	1	1
CG_4_9_14_3_um_filter_150_Zambryskibacteria_OD1_42_15_curated	1	1	1	2	1	1	1	1	0	1	1	1	1	1	1	1	1	1	1	1	1	1	1	1	1	1	1	1	1	1	1	1	0	1	1	1	1	1	1	1	1	1	0	0	1	0	1	1	1
CG_4_9_14_3_um_filter_150_Zambryskibacteria_42_9_curated	1	1	1	1	1	1	1	1	0	1	1	1	1	1	1	1	1	1	1	1	1	1	1	1	1	1	1	1	1	1	1	1	0	1	1	1	1	1	1	1	1	1	0	0	1	0	1	1	1
CG_4_9_14_3_um_filter_150_Kerfelbacteria_OD1_45_8_curated	1	1	1	1	1	1	1	1	1	1	1	1	1	1	1	1	1	1	1	1	1	1	1	1	1	1	1	1	1	1	1	1	1	1	1	1	1	1	1	1	1	1	0	0	1	1	1	1	0
CG_4_9_14_3_um_filter_150_Rhodobacterales_71_31_curated	1	1	0	0	1	3	1	1	1	1	1	1	1	1	1	1	1	1	1	1	1	0	0	1	1	1	1	1	1	1	1	0	1	1	1	1	1	1	1	1	1	1	1	1	1	1	1	1	1
CG_4_9_14_3_um_filter_150_Zambryskibacteria_OD1_40_16_curated	1	1	1	1	1	1	1	1	0	0	1	1	1	1	1	1	1	1	1	1	1	1	1	1	1	1	1	1	1	1	1	1	0	1	1	1	1	1	0	1	1	0	0	0	1	0	1	1	1
CG_4_9_14_3_um_filter_150_Uhrbacteria_OD1_36_7_curated	1	1	1	1	1	1	1	1	1	1	1	1	1	1	1	1	0	1	1	2	1	1	1	1	1	1	1	1	1	1	1	1	1	2	1	1	1	1	1	1	1	0	1	0	1	1	1	1	1
CG_4_9_14_3_um_filter_150_Uhrbacteria_OD1_41_35_curated	1	1	1	1	1	1	1	1	1	1	1	1	1	1	1	1	1	1	1	1	1	1	1	1	1	1	1	1	1	1	1	1	1	1	1	1	1	1	1	1	1	1	0	0	1	1	1	1	1
CG_4_9_14_3_um_filter_150_Uhrbacteria_OD1_50_9_curated	1	1	1	1	1	1	1	1	1	1	1	1	1	1	1	1	1	1	1	1	1	1	1	1	1	1	1	1	1	2	1	1	1	1	1	1	1	1	1	1	1	1	0	0	1	1	1	1	1
CG_4_9_14_3_um_filter_150_Woesebacteria_OP11_39_10_curated	1	1	0	0	1	1	0	1	0	0	1	1	1	1	1	1	1	1	1	1	1	1	1	1	1	0	1	1	1	1	1	1	1	1	0	1	1	0	0	1	1	0	1	0	1	1	1	1	0
CG_4_9_14_3_um_filter_150_Wolfebacteria_OD1_37_9_curated	1	1	0	1	1	1	0	1	0	1	0	1	1	1	1	1	1	1	1	1	1	1	1	1	1	1	1	1	1	1	0	0	2	1	1	1	0	1	0	1	1	1	0	0	1	0	1	1	0
CG_4_9_14_3_um_filter_150_WWE3_34_6_curated	1	0	1	2	0	1	1	1	1	1	0	1	1	1	1	1	1	1	1	1	1	1	1	1	1	1	1	1	1	1	1	0	1	1	1	0	1	1	0	1	1	0	0	0	1	0	1	1	1
CG_4_9_14_3_um_filter_150_Xanthomonadales_62_6_curated	0	0	1	2	1	1	1	0	1	1	1	1	0	1	0	0	1	1	1	1	0	1	1	1	0	1	1	1	1	0	1	0	1	1	1	1	0	1	1	0	1	0	1	0	0	1	1	0	1
[truncated: 40 more columns]

## Sheet: Single_Cells_Genomes.tsv
	Bacterial Single Copy Genes (bSCGs)
organism_name	ribosomal protein S10	Histidyl tRNA synthetase	Phenylalanyl tRNA synthetase alpha	Preprotein translocase subunit SecY	Valyl tRNA synthetase	gyrA	leucyl tRNA synthetase	recA	ribosomal protein L1	ribosomal protein L11	ribosomal protein L13	ribosomal protein L14	ribosomal protein L15	ribosomal protein L16 L10E	ribosomal protein L18	ribosomal protein L2	ribosomal protein L22	ribosomal protein L3	ribosomal protein L4	ribosomal protein L5	ribosomal protein L6P L9E	ribosomal protein S11	ribosomal protein S13	ribosomal protein S17	ribosomal protein S19	ribosomal protein S2	ribosomal protein S3	ribosomal protein S4	ribosomal protein S7	ribosomal protein S8	ribosomal protein S9	aspartyl tRNA synthetase	arginyl tRNA synthetase	alanyl tRNA synthetase	ribosomal protein L10	ribosomal protein L17	ribosomal protein L19	ribosomal protein L20	ribosomal protein L21	ribosomal protein L23	ribosomal protein L24	ribosomal protein L27	ribosomal protein L29	ribosomal protein L30	ribosomal protein S5	ribosomal protein S6	ribosomal protein S12	ribosomal protein S15	ribosomal protein S16
CG_SAG_2014_w16S_ACD39_53_1	0	0	0	0	1	0	0	0	1	1	0	0	0	0	0	0	0	0	0	0	0	0	0	0	0	0	0	0	0	0	0	0	0	0	1	0	0	0	0	0	0	0	0	0	0	0	0	0	0
CG_SAG_2014_w16S_Alphaproteobacteria_34_1	1	1	0	1	0	0	0	0	0	0	0	1	1	1	1	1	1	1	1	1	1	1	1	1	1	0	1	1	0	1	0	0	0	0	0	1	0	0	0	1	1	1	1	1	1	1	0	0	1
CG_SAG_2014_w16S_Alphaproteobacteria_39_1	0	0	0	0	0	0	0	0	0	0	0	0	0	0	0	0	0	0	0	0	0	0	0	0	0	0	0	0	0	0	0	0	0	1	0	0	0	0	0	0	0	0	0	0	0	0	0	0	0
CG_SAG_2014_w16S_Alphaproteobacteria_42_1	0	0	0	0	0	1	0	1	0	0	0	0	0	0	0	0	0	0	0	0	0	0	0	0	0	0	0	0	0	0	0	1	1	0	0	0	0	1	0	0	0	0	0	0	0	1	0	0	0
CG_SAG_2014_w16S_Alphaproteobacteria_55_1	0	0	0	1	0	0	0	0	0	0	0	0	1	0	0	0	0	0	0	0	0	1	1	0	0	0	0	0	0	0	0	0	0	0	0	1	0	0	0	0	0	0	0	1	0	1	0	1	0
CG_SAG_2014_w16S_Altiarchaeum_hamiconexum1_33_1	0	0	0	0	0	0	1	0	0	0	0	0	0	0	0	0	0	0	0	0	0	0	1	0	0	0	1	1	0	0	0	1	0	0	0	0	0	0	0	1	0	0	0	0	0	0	0	0	0
CG_SAG_2014_w16S_Altiarchaeum_hamiconexum2_33_1	0	0	0	0	0	0	1	0	0	1	0	0	0	0	0	0	0	0	0	0	0	0	0	0	0	0	1	0	0	0	0	0	0	0	0	0	0	0	0	1	0	0	0	0	0	0	0	0	0
CG_SAG_2014_w16S_Altiarchaeum_hamiconexum3_33_1	0	1	1	0	1	1	1	0	0	0	0	1	0	0	0	0	0	0	0	0	0	0	1	0	0	0	0	1	0	0	0	0	1	0	0	0	0	0	0	0	0	0	0	0	1	0	0	0	0
CG_SAG_2014_w16S_Altiarchaeum_hamiconexum4_33_1	0	0	0	0	1	0	0	0	0	0	0	0	0	0	0	0	0	0	0	0	0	0	0	0	0	0	0	0	0	0	0	2	0	0	0	0	0	0	0	1	0	0	0	0	0	0	0	0	0
CG_SAG_2014_w16S_Altiarchaeum_hamiconexum5_33_1	0	0	0	0	0	1	0	0	0	0	0	0	0	0	0	0	0	0	0	0	0	0	0	0	0	0	0	0	0	0	0	0	0	0	0	0	0	0	0	0	0	0	0	0	0	0	0	0	0
CG_SAG_2014_w16S_Altiarchaeum_hamiconexum6_33_1	0	0	1	0	0	1	2	0	0	0	0	0	0	0	0	0	0	0	0	0	0	0	1	0	0	0	0	1	0	0	0	1	0	1	0	0	0	0	0	0	0	0	0	0	0	0	0	0	0
CG_SAG_2014_w16S_Altiarchaeum_hamiconexum7_33_1	0	0	1	0	1	1	0	0	0	0	0	1	0	0	0	0	0	0	0	0	0	0	0	0	0	0	0	0	0	0	0	0	1	0	0	0	0	0	0	0	0	0	0	0	0	0	0	0	0
CG_SAG_2014_w16S_Bacteria_35_1	1	1	0	1	1	1	1	1	0	1	0	1	1	0	1	1	0	1	1	1	1	0	0	1	0	1	0	0	1	1	0	0	1	1	0	0	1	1	1	1	1	1	1	0	1	0	1	1	1
CG_SAG_2014_w16S_Bacteria_49_1	1	1	0	1	1	1	0	1	1	1	1	1	1	1	1	1	1	1	1	1	1	1	1	1	1	0	1	1	1	1	1	1	1	1	1	1	0	1	1	1	1	1	1	1	1	0	1	0	0
CG_SAG_2014_w16S_Bacteria_53_1	1	2	0	0	1	0	0	0	0	0	1	0	0	0	0	0	0	1	0	0	0	0	0	0	0	0	0	1	1	0	1	1	0	0	1	1	0	0	0	0	0	0	0	0	0	0	1	0	1
CG_SAG_2014_w16S_Bacteria_61_1	1	0	0	1	0	0	1	0	1	1	1	1	1	1	1	1	1	1	1	1	1	1	1	1	1	0	1	1	1	1	1	1	0	1	1	1	0	0	0	1	1	0	0	1	1	0	1	0	0
CG_SAG_2014_w16S_Bacteria1_36_1	0	0	0	0	1	1	1	1	0	1	0	1	0	1	1	0	0	0	0	1	1	0	0	1	0	1	0	0	0	1	0	1	1	1	1	0	0	1	1	0	1	1	1	0	0	1	0	1	1
CG_SAG_2014_w16S_Bacteria1_37_1	1	0	1	1	1	1	1	1	0	1	1	1	1	1	1	1	1	1	1	1	1	1	1	1	1	1	1	1	1	1	1	1	1	1	1	1	1	1	1	1	1	1	1	0	1	1	1	1	0
CG_SAG_2014_w16S_Bacteria1_38_1	1	0	1	1	1	0	1	1	0	1	1	0	1	0	1	0	0	1	0	1	1	1	1	0	0	0	0	1	1	1	1	1	1	1	0	1	0	0	0	0	0	0	0	0	1	1	1	1	0
CG_SAG_2014_w16S_Bacteria1_39_1	0	0	1	0	0	0	1	0	0	0	1	0	0	0	0	0	0	0	0	0	0	0	0	0	0	1	0	0	0	0	1	1	1	1	0	1	0	0	1	0	0	0	0	0	0	0	0	0	0
CG_SAG_2014_w16S_Bacteria1_40_11	0	0	0	0	0	0	0	0	0	0	0	0	0	0	0	0	0	0	0	0	0	0	0	0	0	0	0	0	0	0	0	0	0	0	0	1	0	0	0	0	0	0	0	0	0	0	0	1	0
CG_SAG_2014_w16S_Bacteria1_41_1	0	0	1	0	0	0	1	0	0	0	1	1	0	1	0	0	1	0	0	1	0	0	0	1	0	0	1	0	0	1	0	0	1	0	0	0	0	0	0	0	1	0	0	0	0	1	0	0	0
CG_SAG_2014_w16S_Bacteria1_42_1	0	0	1	0	1	2	1	0	1	1	1	0	0	0	0	0	0	0	0	0	0	1	1	0	0	1	0	1	1	0	1	1	0	0	0	0	1	1	0	0	0	0	0	0	0	0	1	0	0
CG_SAG_2014_w16S_Bacteria2_36_1	1	1	0	1	1	1	1	0	0	0	0	1	1	1	1	1	1	1	1	1	1	0	1	1	1	1	1	0	1	1	0	1	1	1	1	0	1	0	0	1	1	0	1	0	1	0	1	1	1
CG_SAG_2014_w16S_Bacteria2_37_1	0	0	1	1	1	1	1	1	0	1	1	1	1	1	1	1	1	0	0	1	1	1	1	1	1	1	1	1	0	1	1	0	1	1	1	1	1	1	0	0	1	0	0	0	1	1	0	1	1
CG_SAG_2014_w16S_Bacteria2_38_1	0	0	0	0	0	0	0	0	0	0	0	0	0	0	0	0	0	0	0	0	0	0	0	0	0	1	0	0	0	0	0	1	1	0	0	0	0	1	0	0	0	0	0	0	0	0	0	0	0
CG_SAG_2014_w16S_Bacteria2_39_1	1	0	1	0	1	1	1	1	1	1	1	0	0	0	0	0	0	1	0	0	0	1	1	0	0	0	0	1	1	0	1	1	1	0	1	1	0	1	1	0	0	0	0	0	0	1	1	0	1
CG_SAG_2014_w16S_Bacteria2_40_1	0	0	0	0	0	0	0	1	0	0	0	0	0	0	0	0	0	0	0	0	0	0	0	0	0	0	0	0	0	0	0	0	0	1	0	0	1	0	0	0	0	0	0	0	0	0	0	1	1
CG_SAG_2014_w16S_Bacteria2_41_1	0	0	0	0	1	0	0	1	1	1	0	0	0	0	0	0	0	0	0	0	0	0	0	0	0	1	0	0	0	0	0	0	0	0	1	0	1	0	0	0	0	0	0	0	0	0	0	1	0
CG_SAG_2014_w16S_Bacteria2_42_1	0	0	0	0	0	0	0	0	0	0	0	0	0	0	0	0	0	0	0	0	0	0	0	0	0	0	0	0	0	0	0	0	0	0	1	0	0	0	0	0	0	1	0	0	0	0	0	0	0
CG_SAG_2014_w16S_Bacteria3_37_1	1	1	1	1	1	1	1	1	0	1	0	1	2	1	1	1	1	1	1	1	1	0	0	1	1	1	1	0	0	1	0	0	1	0	0	0	1	1	1	1	1	0	0	0	1	1	0	1	1
CG_SAG_2014_w16S_Bacteria3_40_1	0	1	0	1	0	1	0	0	0	0	1	0	1	0	1	0	0	0	0	0	1	1	1	0	0	0	0	1	0	0	0	1	1	0	0	1	0	0	0	0	0	0	0	0	1	1	0	0	0
CG_SAG_2014_w16S_Bacteria3_42_1	0	0	1	0	0	1	0	0	1	1	0	0	0	0	0	0	0	0	0	0	0	0	0	0	0	0	0	0	0	0	0	0	1	0	1	0	0	1	0	0	0	0	0	0	0	0	0	0	0
CG_SAG_2014_w16S_Bacteria4_37_1	1	1	0	0	1	1	1	1	0	0	0	0	0	0	0	1	0	1	1	0	0	0	0	0	1	1	0	0	1	0	0	1	1	0	1	0	1	1	1	1	0	0	0	0	0	1	1	1	1
CG_SAG_2014_w16S_Bacteria4_40_1	0	2	0	0	0	0	0	1	0	0	0	1	0	1	0	0	0	0	0	1	1	0	0	1	0	0	0	0	0	1	0	1	0	0	0	1	0	1	0	0	1	0	1	0	0	0	0	1	0
CG_SAG_2014_w16S_Bacteria5_37_1	0	1	1	0	1	1	1	2	0	1	0	0	0	0	0	0	0	0	0	0	0	0	0	0	0	1	0	0	0	0	0	1	1	1	1	0	1	1	0	0	0	1	0	0	0	0	0	1	1
CG_SAG_2014_w16S_Bacteria6_37_1	1	0	1	0	1	0	0	1	0	0	0	0	0	0	0	1	1	1	1	0	0	0	0	0	1	0	1	0	1	0	0	0	1	0	0	0	1	1	1	1	0	1	0	0	0	1	1	0	1
CG_SAG_2014_w16S_Bacteria7_37_1	1	0	1	1	1	1	1	1	0	0	0	1	1	1	1	1	1	1	1	1	1	1	1	1	1	1	1	1	0	1	0	0	0	1	1	0	1	1	0	1	1	0	0	0	1	0	0	0	0
CG_SAG_2014_w16S_Beckwithbacteria_46_1	0	0	0	0	0	0	0	0	0	0	0	0	0	0	0	0	0	0	0	0	0	0	0	0	0	0	0	0	0	0	0	0	0	0	0	0	0	0	1	0	0	1	0	0	0	0	0	0	0
CG_SAG_2014_w16S_Beckwithbacteria1_42_1	0	0	0	0	0	0	1	0	0	0	0	0	0	0	0	0	0	0	0	0	0	0	0	0	0	0	0	0	0	0	0	1	0	0	0	0	1	0	1	0	0	1	0	0	0	0	0	1	0
CG_SAG_2014_w16S_CG_Arma_02_58_1	0	0	1	1	0	0	0	0	1	1	1	0	1	0	1	0	0	0	0	0	0	1	1	0	0	0	0	1	0	0	1	0	1	0	1	1	1	1	0	0	0	0	0	0	1	0	0	0	1
CG_SAG_2014_w16S_CG_Beckwith1_01_46_1	1	1	1	0	1	1	1	1	0	0	1	1	0	1	0	1	1	1	1	0	0	1	1	0	1	0	1	1	1	0	1	1	0	1	1	1	1	1	1	1	0	1	0	0	0	0	1	0	1
CG_SAG_2014_w16S_CG_Beckwith2_01_46_1	0	1	0	0	1	1	1	2	0	1	0	0	0	0	0	0	0	0	0	0	0	0	0	0	0	0	0	0	0	0	0	1	0	1	1	0	0	0	0	0	0	0	0	0	0	0	0	1	0
CG_SAG_2014_w16S_CG_Berkel_01_42_1	1	1	0	1	1	0	0	1	0	1	0	1	1	1	1	1	1	1	1	1	1	0	0	1	1	1	1	0	1	1	0	0	1	1	1	0	1	1	1	1	1	1	0	0	1	1	1	0	1
CG_SAG_2014_w16S_CG_Berkel_03_41_1	0	1	0	0	0	1	0	1	0	0	0	0	0	0	0	0	0	0	0	0	0	0	0	0	0	0	0	0	1	0	0	0	0	0	0	0	0	0	0	0	0	0	0	0	0	0	1	0	0
CG_SAG_2014_w16S_CG_Berkel1_03_40_1	0	0	1	1	1	1	1	1	1	0	1	1	1	1	1	1	1	0	0	1	1	0	0	0	1	1	1	0	0	1	1	1	0	1	1	1	1	0	0	1	1	1	0	0	1	0	0	0	0
CG_SAG_2014_w16S_CG_Berkel2_03_40_1	0	0	0	1	0	1	0	1	0	1	0	1	1	0	1	0	0	0	0	1	1	0	0	0	0	0	0	0	1	1	0	0	0	0	0	0	1	1	0	0	1	1	0	0	1	0	1	0	1
CG_SAG_2014_w16S_CG_Berkel3_03_40_1	1	0	0	0	0	0	0	0	0	0	0	0	0	0	0	1	1	1	1	0	0	0	0	0	1	1	1	0	0	0	0	0	0	0	0	0	1	0	0	1	0	1	0	0	0	0	0	0	1
CG_SAG_2014_w16S_CG_Berkel4_03_40_1	0	0	0	0	0	0	0	0	0	0	0	0	0	0	0	0	0	0	0	0	0	0	0	0	0	0	0	0	0	0	0	0	0	0	0	0	0	0	0	0	0	0	0	0	0	0	0	0	0
CG_SAG_2014_w16S_CG_CPArch01_01_32_1	0	1	1	0	0	0	0	0	0	0	0	0	0	0	0	0	0	0	0	0	0	0	0	0	0	0	0	0	1	0	0	0	1	0	0	0	0	0	0	0	0	0	0	0	1	0	0	0	0
CG_SAG_2014_w16S_CG_CPR16_01_37_1	1	0	0	1	2	1	1	1	1	0	1	1	1	1	1	0	0	0	0	1	1	1	1	1	0	1	1	1	1	1	1	1	1	1	1	1	1	1	0	0	1	0	0	0	1	0	1	1	1
CG_SAG_2014_w16S_CG_CPR16-1_01_33_1	0	1	1	0	0	1	1	1	0	0	0	0	0	0	0	0	0	0	0	0	0	0	0	0	0	1	0	0	1	0	0	1	0	1	0	0	0	0	1	0	0	0	0	0	0	1	1	1	1
CG_SAG_2014_w16S_CG_CPR16-2_01_33_1	1	1	1	1	1	1	2	1	0	0	0	1	1	1	1	1	1	1	1	1	1	0	0	1	1	1	1	0	1	1	0	1	1	1	1	0	1	1	0	1	1	1	0	0	1	0	1	1	1
CG_SAG_2014_w16S_CG_CPR16-3_01_33_1	1	0	0	0	0	0	1	1	0	0	0	0	0	0	0	0	0	1	0	0	0	0	0	0	0	0	0	0	0	0	0	0	0	0	0	0	0	0	0	0	0	0	0	0	0	0	0	0	0
CG_SAG_2014_w16S_CG_Dehalo1_02_46_1	0	1	0	1	0	0	2	0	0	0	0	0	1	0	1	0	0	0	0	0	1	0	0	0	0	0	0	0	0	1	0	1	0	0	0	0	1	0	0	0	0	0	0	0	1	1	0	0	0
CG_SAG_2014_w16S_CG_Dehalo2_02_46_1	0	2	0	0	0	0	0	0	0	0	0	0	0	0	0	0	0	0	0	0	0	0	0	0	0	1	0	0	0	0	0	0	0	1	0	0	0	0	1	0	0	1	0	0	0	0	0	1	1
CG_SAG_2014_w16S_CG_Elusi_01_56_1	0	0	0	0	0	0	0	0	0	0	0	0	0	0	0	0	0	0	0	0	0	0	0	0	0	0	0	0	0	0	0	0	0	0	0	0	0	0	0	0	0	0	0	0	0	0	0	0	0
CG_SAG_2014_w16S_CG_Elusi_04_62_1	0	0	0	0	1	0	0	0	0	0	0	0	0	0	0	0	0	0	0	0	0	0	0	0	0	0	0	0	0	0	0	0	0	0	0	0	1	0	0	0	0	0	0	0	0	0	0	0	1
CG_SAG_2014_w16S_CG_Epsilon1_01_36_1	0	0	0	0	0	0	0	0	0	0	0	0	0	0	0	0	0	0	0	0	0	0	0	0	0	0	0	0	0	0	0	0	0	0	0	0	0	0	0	0	0	0	0	0	0	0	0	0	0
CG_SAG_2014_w16S_CG_Flavo_01_35_1	0	0	0	0	0	0	0	0	0	0	0	1	0	0	0	0	0	0	0	1	1	0	0	1	0	0	0	0	0	1	0	0	0	0	0	0	0	0	0	0	1	0	1	0	0	0	0	0	0
CG_SAG_2014_w16S_CG_Flavo_02_31_1	1	1	1	0	1	0	1	1	1	1	0	1	0	1	1	1	1	1	1	1	1	0	0	1	1	0	1	0	1	1	0	0	0	0	1	0	0	0	1	1	1	1	1	0	1	0	1	1	0
CG_SAG_2014_w16S_CG_Gallio1_01_54_1	0	0	0	0	0	1	2	0	0	0	1	0	0	0	0	0	0	0	0	0	0	0	0	0	0	0	0	0	0	0	1	0	0	0	0	0	0	0	0	0	0	0	0	0	0	0	0	0	0
CG_SAG_2014_w16S_CG_Gallio1_01_55_1	0	0	1	0	0	0	0	0	0	0	1	0	0	0	0	0	0	0	0	0	0	0	0	0	0	0	0	0	0	0	1	0	0	0	0	0	1	1	0	0	0	0	0	0	0	0	0	0	1
CG_SAG_2014_w16S_CG_Gallio1_01_56_1	0	0	0	0	0	0	0	0	0	0	1	0	0	0	0	0	0	0	0	0	0	0	0	0	0	0	0	0	0	0	1	0	0	0	0	0	0	0	0	0	0	0	0	0	0	0	0	0	0
CG_SAG_2014_w16S_CG_Gallio2_01_54_1	0	0	0	0	0	0	0	0	0	0	1	0	0	0	0	0	0	0	0	0	0	0	0	0	0	0	0	0	0	0	1	0	0	0	0	0	1	0	0	0	0	0	0	0	0	0	0	0	1
CG_SAG_2014_w16S_CG_Gallio2_01_55_1	0	0	0	0	1	0	0	0	0	0	0	0	0	0	0	0	0	0	0	0	0	0	0	0	0	1	0	0	0	0	0	0	0	0	0	0	0	0	0	0	0	0	0	0	0	0	0	0	0
CG_SAG_2014_w16S_CG_Gallio2_01_56_1	0	1	0	0	0	0	0	0	0	0	0	0	0	0	0	0	0	0	0	0	0	0	0	0	0	0	0	0	0	0	0	0	0	0	0	0	1	0	0	0	0	0	0	0	0	0	0	0	1
CG_SAG_2014_w16S_CG_Gallio3_01_55_1	0	0	1	0	0	0	0	0	0	0	1	0	0	0	0	0	0	0	0	0	0	0	0	0	0	0	0	0	0	0	1	0	0	0	0	0	1	1	1	0	0	1	0	0	0	0	0	0	0
CG_SAG_2014_w16S_CG_Gallio3_01_56_1	0	0	0	0	0	0	0	0	0	0	0	0	0	0	0	0	0	0	0	0	0	0	0	0	0	0	0	0	0	0	0	0	1	0	0	0	0	0	0	0	0	0	0	0	0	0	0	0	0
CG_SAG_2014_w16S_CG_Gallio4_01_55_1	0	0	0	0	1	0	0	0	0	0	1	0	0	0	0	0	0	0	0	0	0	0	0	0	0	0	0	0	0	0	1	1	0	0	0	0	0	0	0	0	0	0	0	0	0	1	0	0	0
CG_SAG_2014_w16S_CG_Gallio5_01_55_1	0	0	0	0	0	0	0	0	0	0	0	0	0	0	0	0	0	0	0	0	0	0	0	0	0	1	0	0	0	0	0	0	0	0	0	0	0	0	0	0	0	0	0	0	0	0	0	0	0
CG_SAG_2014_w16S_CG_Gallio6_01_55_1	0	0	0	0	0	0	1	1	0	0	0	0	0	0	0	0	0	0	0	0	0	0	0	0	0	0	0	0	0	0	0	1	0	0	0	0	0	0	0	0	0	0	0	0	0	0	0	0	0
CG_SAG_2014_w16S_CG_Gottesman1_01_37_1	0	0	1	1	1	0	0	0	0	0	1	0	1	0	0	0	0	0	0	0	0	0	0	0	0	0	0	1	0	0	1	1	0	1	0	1	0	1	0	0	0	0	0	0	0	1	0	0	1
CG_SAG_2014_w16S_CG_Gottesman2_01_37_1	0	0	0	0	1	0	0	0	0	0	0	0	0	0	0	0	0	0	0	0	0	0	0	0	0	0	0	0	1	0	0	0	0	0	0	0	0	0	0	0	0	0	0	0	0	0	1	0	0
CG_SAG_2014_w16S_CG_Hydro_01_61_1	0	1	1	0	0	0	0	1	0	0	0	0	0	1	0	1	1	0	0	0	0	0	0	1	1	0	1	0	0	0	0	0	0	0	0	0	0	0	0	0	0	0	1	0	0	0	0	0	0
CG_SAG_2014_w16S_CG_Ignavi_01_37_1	1	0	0	0	0	0	0	0	1	1	1	1	0	0	0	1	1	1	1	0	0	0	0	1	1	1	1	0	0	0	1	0	0	0	1	0	1	0	1	1	0	1	0	0	0	1	0	0	0
CG_SAG_2014_w16S_CG_Mariprof_01_60_1	0	0	0	0	0	1	0	0	0	0	0	0	0	0	0	0	0	0	0	0	0	0	0	0	0	0	0	0	0	0	0	0	0	0	0	0	0	0	0	0	0	0	0	0	0	0	0	0	0
CG_SAG_2014_w16S_CG_Mariprof1_01_59_1	0	0	1	0	1	0	0	0	0	0	0	0	0	0	0	0	0	0	0	0	0	0	0	0	0	0	0	0	0	0	0	1	1	1	0	0	0	1	0	0	0	0	0	0	0	0	0	0	0
CG_SAG_2014_w16S_CG_Mariprof1_04_55_1	0	1	0	0	1	1	0	0	0	0	0	0	0	0	0	0	0	0	0	0	0	0	0	0	0	0	0	0	0	0	0	0	1	0	0	0	1	0	1	0	0	1	0	0	0	1	0	0	1
CG_SAG_2014_w16S_CG_Mariprof1_04_56_1	0	0	0	0	0	0	0	0	0	0	0	0	0	0	0	0	0	0	0	0	0	0	0	0	0	0	0	0	0	0	0	1	1	0	0	0	0	0	0	0	0	0	0	0	0	0	0	0	1
CG_SAG_2014_w16S_CG_Mariprof2_01_59_1	0	0	0	0	0	0	0	0	0	0	0	0	0	0	0	0	0	0	0	0	0	0	0	0	0	0	0	0	0	0	0	0	0	0	0	0	0	0	0	0	0	0	0	0	0	0	0	0	0
CG_SAG_2014_w16S_CG_Mariprof2_04_55_1	0	0	0	0	2	1	0	0	0	0	0	0	0	0	0	0	0	0	0	0	0	0	0	0	0	0	0	0	0	0	0	0	0	0	0	0	1	0	0	0	0	0	0	0	0	0	0	0	0
CG_SAG_2014_w16S_CG_Mariprof2_04_56_1	0	1	0	0	0	1	0	0	0	0	0	0	0	0	0	0	0	0	0	0	0	0	0	0	0	0	0	0	0	0	0	0	1	0	0	0	1	0	1	0	0	1	0	0	0	0	0	0	0
CG_SAG_2014_w16S_CG_Mariprof3_01_59_1	0	0	0	0	0	0	0	0	0	0	0	0	0	0	0	0	0	0	0	0	0	0	0	0	0	0	0	0	0	0	0	0	0	0	0	0	0	0	0	0	0	0	0	0	0	0	0	0	0
CG_SAG_2014_w16S_CG_Mariprof3_04_55_1	0	0	1	1	0	0	0	0	0	0	0	1	1	1	1	0	0	0	0	1	1	0	0	1	0	0	1	0	0	1	0	0	1	0	0	0	0	1	0	0	0	0	1	1	1	0	0	0	0
CG_SAG_2014_w16S_CG_Mariprof3_04_56_1	0	0	0	1	0	0	0	0	0	0	0	0	1	0	1	0	0	0	0	0	1	1	1	0	0	0	0	1	0	0	0	1	0	0	0	1	1	0	1	0	0	1	0	1	1	0	0	0	0
CG_SAG_2014_w16S_CG_Mariprof4_01_59_1	0	0	0	0	0	0	0	2	0	0	0	0	0	0	0	0	0	0	0	0	0	0	0	0	0	1	0	0	0	0	0	0	0	1	0	0	0	0	0	0	0	0	0	0	0	0	0	1	0
CG_SAG_2014_w16S_CG_Mariprof4_04_55_1	0	0	0	0	1	1	1	0	0	0	0	0	0	0	0	0	0	0	0	0	0	0	0	0	0	0	0	0	0	0	0	0	0	0	0	0	0	0	0	0	0	0	0	0	0	0	0	0	0
CG_SAG_2014_w16S_CG_Mariprof4_04_56_1	0	0	0	0	1	1	0	0	0	0	0	0	0	0	0	0	0	0	0	0	0	0	0	0	0	1	0	0	0	0	0	0	0	0	0	0	0	0	1	0	0	1	0	0	0	0	0	1	1
CG_SAG_2014_w16S_CG_Mariprof5_01_59_1	0	0	0	0	0	0	0	0	0	0	0	0	0	0	0	0	0	0	0	0	0	0	0	0	0	0	0	0	1	0	0	0	1	0	0	0	0	0	0	0	0	0	0	0	0	0	1	0	0
CG_SAG_2014_w16S_CG_Mariprof5_04_56_1	0	0	0	0	0	1	0	0	0	0	0	0	0	0	0	0	0	0	0	0	0	0	0	0	0	0	0	0	1	0	1	0	0	0	0	0	1	0	0	0	0	0	0	0	0	0	1	0	0
CG_SAG_2014_w16S_CG_Mariprof6_04_56_1	1	0	0	1	0	1	1	0	1	0	0	0	1	0	0	1	0	1	1	0	0	1	1	0	0	0	0	1	1	0	0	0	1	0	1	1	0	0	1	1	0	1	0	0	0	0	1	1	0
CG_SAG_2014_w16S_CG_Maritim1_01_35_1	0	0	0	0	0	0	0	0	0	0	0	0	0	0	0	0	0	0	0	0	0	0	0	0	0	0	0	0	0	0	0	0	0	0	0	0	0	0	0	0	0	0	0	0	0	1	0	1	0
CG_SAG_2014_w16S_CG_Maritim2_01_35_1	0	0	0	0	0	0	2	0	1	1	0	0	0	0	0	0	0	0	0	0	0	0	0	0	0	0	0	0	0	0	0	1	1	0	1	0	0	0	1	0	0	1	0	0	0	0	0	0	0
CG_SAG_2014_w16S_CG_Maritim3_01_35_1	0	0	0	0	0	0	0	0	0	0	0	0	0	0	0	0	0	0	0	0	0	0	0	0	0	0	0	0	0	0	0	0	0	0	0	0	0	0	0	0	0	0	0	0	0	0	0	0	0
CG_SAG_2014_w16S_CG_Micra_01_49_1	0	0	1	0	0	0	0	0	0	0	0	0	0	0	0	0	0	0	0	0	0	0	0	0	0	0	0	0	0	0	0	1	0	0	0	0	0	0	0	0	0	0	0	0	0	0	0	0	0
CG_SAG_2014_w16S_CG_Micra_03_55_1	0	0	1	0	1	0	0	0	0	1	0	1	0	0	0	0	0	0	0	1	0	0	0	0	0	0	0	0	0	0	0	1	0	0	0	0	0	0	0	0	0	0	0	0	1	0	0	0	0
CG_SAG_2014_w16S_CG_Omnitr_02_41_1	0	0	0	0	0	0	1	0	0	0	0	1	0	1	0	0	0	0	0	1	0	0	0	1	0	0	0	0	0	1	0	0	0	0	0	0	1	0	0	0	1	0	0	0	0	0	0	0	0
CG_SAG_2014_w16S_CG_Pacearch1_01_30_1	1	1	1	0	0	0	1	0	0	0	0	0	0	0	0	0	0	0	0	0	0	0	0	0	0	0	0	0	1	0	0	0	2	0	0	0	0	0	0	0	0	0	0	0	0	0	0	0	0
CG_SAG_2014_w16S_CG_Pacearch2_01_30_1	0	0	1	0	1	1	1	0	0	0	0	0	0	0	0	0	0	0	0	0	0	1	1	0	0	0	0	1	0	0	0	1	1	2	0	0	0	0	0	0	0	0	0	0	0	0	0	0	0
CG_SAG_2014_w16S_CG_Rhodof_04_59_1	0	0	1	0	1	0	1	0	0	0	1	1	0	0	0	0	0	0	0	0	0	0	0	0	0	1	0	0	0	0	1	0	1	0	0	0	1	1	0	0	0	0	0	0	0	0	0	0	1
CG_SAG_2014_w16S_CG_Rhodof1_03_59_1	0	0	1	0	2	0	0	0	0	0	0	1	0	0	0	0	0	0	0	0	0	0	0	0	0	0	0	0	1	0	0	0	0	0	0	0	0	1	0	0	0	0	0	0	0	1	1	1	0
CG_SAG_2014_w16S_CG_Rhodof1_03_60_1	1	1	0	0	0	1	0	0	0	0	0	0	0	1	0	0	1	1	0	0	0	0	0	1	1	0	1	0	1	0	0	0	0	0	0	0	1	0	0	0	0	0	1	0	0	0	1	0	0
CG_SAG_2014_w16S_CG_Rhodof2_03_59_1	0	0	0	0	1	1	0	0	0	0	0	0	0	0	0	0	0	0	0	0	0	0	0	0	0	0	0	0	0	0	0	0	0	0	0	0	0	0	0	0	0	0	0	0	0	0	0	0	0
CG_SAG_2014_w16S_CG_Rhodof2_03_60_1	0	1	0	0	0	0	0	0	0	0	0	0	0	1	0	0	0	0	0	0	0	0	0	1	0	0	0	0	1	0	0	1	1	0	0	0	0	0	0	0	0	0	1	0	0	0	1	0	0
CG_SAG_2014_w16S_CG_Roizman1_01_34_1	0	0	1	0	0	0	1	1	0	0	1	0	0	0	0	0	0	0	0	0	0	0	0	0	0	1	0	0	0	0	1	1	0	1	0	1	1	1	1	0	0	1	0	0	0	0	0	0	0
CG_SAG_2014_w16S_CG_Roizman2_01_34_1	1	1	0	0	1	0	1	0	0	0	0	0	0	0	0	0	0	1	0	0	0	0	0	0	0	0	0	0	1	0	0	0	0	0	0	0	0	0	0	0	0	0	0	0	0	0	1	1	1
CG_SAG_2014_w16S_CG_Roizman3_01_34_1	0	0	1	2	1	0	1	0	0	1	1	0	0	0	0	0	0	0	0	0	0	1	1	0	0	1	0	1	0	0	1	0	0	1	0	1	1	0	1	0	0	1	0	0	0	0	0	1	0
CG_SAG_2014_w16S_CG_Roizman4_01_34_1	0	0	1	0	1	0	1	0	0	1	0	0	0	0	0	0	0	0	0	0	0	0	0	0	0	1	0	0	0	0	0	0	0	1	0	0	0	1	0	0	0	0	0	0	0	0	0	0	1
CG_SAG_2014_w16S_CG_Saphiro_01_36_1	1	1	1	0	0	1	0	0	0	0	0	0	0	0	0	0	0	1	1	0	0	0	0	0	0	1	0	0	1	0	0	1	0	1	1	0	1	1	0	1	0	0	0	0	0	0	1	0	0
CG_SAG_2014_w16S_CG_Syntroph_01_57_1	0	1	0	0	0	0	0	0	0	1	0	0	0	0	0	0	0	0	0	0	0	0	0	0	0	0	0	0	0	0	0	0	0	0	0	0	0	0	0	0	0	0	0	0	0	0	0	0	0
CG_SAG_2014_w16S_CG_Thiomicrospira1_01_43_1	1	2	0	0	0	0	1	1	0	0	1	1	0	1	0	1	1	1	1	1	0	0	0	1	1	0	1	0	1	0	1	0	0	1	0	0	0	0	1	1	1	1	1	0	0	0	1	1	0
CG_SAG_2014_w16S_CG_Thiomicrospira1_01_44_1	0	0	1	0	0	2	1	1	0	0	1	0	0	0	0	0	0	0	0	0	0	0	0	0	0	1	0	0	1	0	1	0	0	1	0	0	1	1	0	0	0	0	0	0	0	1	1	0	1
CG_SAG_2014_w16S_CG_Thiomicrospira10_01_44_1	0	0	0	0	0	0	0	0	0	0	0	0	0	0	0	0	0	0	0	0	0	0	0	0	0	0	0	0	0	0	0	0	0	0	0	0	0	0	0	0	0	0	0	0	0	0	0	0	0
CG_SAG_2014_w16S_CG_Thiomicrospira2_01_43_1	0	0	0	0	0	0	0	0	0	0	1	0	0	0	0	0	0	0	0	0	0	0	0	0	0	0	0	0	0	0	1	1	0	0	0	1	0	0	0	0	0	0	0	0	0	0	0	0	0
CG_SAG_2014_w16S_CG_Thiomicrospira2_01_44_1	0	1	0	0	0	0	0	1	0	0	1	0	0	0	0	0	0	0	0	0	0	0	0	0	0	0	0	0	0	0	1	1	0	1	0	0	0	0	0	0	0	0	0	0	0	0	0	1	0
CG_SAG_2014_w16S_CG_Thiomicrospira3_01_44_1	0	0	1	0	0	0	0	0	0	0	0	0	0	0	0	0	0	0	0	0	0	0	0	0	0	0	0	0	0	0	0	0	0	0	0	0	0	1	0	0	0	0	0	0	0	1	0	0	0
CG_SAG_2014_w16S_CG_Thiomicrospira4_01_44_1	0	0	0	0	0	0	0	0	0	0	0	0	0	0	0	0	0	0	0	0	0	0	0	0	0	0	0	0	0	0	0	1	0	0	0	0	0	0	0	0	0	0	0	0	0	0	0	0	0
CG_SAG_2014_w16S_CG_Thiomicrospira5_01_44_1	0	0	1	0	0	0	0	0	0	0	0	0	0	0	0	0	0	0	0	0	0	0	0	0	0	0	0	0	0	0	0	0	1	1	0	1	0	1	0	0	0	0	0	0	0	1	0	1	0
CG_SAG_2014_w16S_CG_Thiomicrospira6_01_44_1	0	0	1	0	0	1	0	0	1	1	1	0	0	0	0	0	0	0	0	0	0	0	0	0	0	0	0	0	0	0	1	0	1	0	1	0	0	1	0	0	0	0	0	0	0	0	0	1	0
CG_SAG_2014_w16S_CG_Thiomicrospira7_01_44_1	0	0	0	0	0	0	0	0	0	0	0	0	0	0	0	0	0	0	0	0	0	0	0	0	0	0	0	0	0	0	0	0	0	0	0	0	0	0	0	0	0	0	0	0	0	0	0	0	0
CG_SAG_2014_w16S_CG_Thiomicrospira8_01_44_1	0	0	0	0	0	0	0	0	0	0	0	0	0	0	0	0	0	0	0	0	0	0	0	0	0	0	0	0	0	0	0	0	0	0	0	0	0	0	0	0	0	0	0	0	0	0	0	0	0
CG_SAG_2014_w16S_CG_Thiomicrospira9_01_44_1	0	0	0	0	0	0	0	0	0	0	0	0	0	0	0	0	0	0	0	0	0	0	0	0	0	0	0	0	0	0	0	0	0	0	0	0	0	0	0	0	0	0	0	0	0	0	0	0	0
CG_SAG_2014_w16S_CG_TM7_01_41_1	0	0	1	1	0	1	2	1	0	1	1	0	0	0	0	0	0	0	0	0	0	1	1	0	0	0	0	1	0	0	1	1	1	0	1	1	0	1	0	0	0	1	0	0	0	0	0	0	1
CG_SAG_2014_w16S_Collierbacteria_41_1	0	1	0	0	0	0	0	1	0	1	0	0	0	0	0	0	0	0	0	0	0	0	0	0	0	1	0	0	0	0	0	1	0	0	0	0	0	0	1	0	0	1	0	0	0	0	0	0	0
CG_SAG_2014_w16S_Deltaproteobacteria_55_1	0	0	0	0	0	1	1	0	0	0	0	0	0	0	0	0	0	0	0	0	0	0	0	0	0	0	0	0	0	0	0	0	0	0	0	0	0	0	0	0	0	0	0	0	0	0	0	0	0
CG_SAG_2014_w16S_Deltaproteobacteria1_44_1	0	0	0	0	0	0	0	0	0	0	0	0	0	0	0	0	0	0	0	0	0	0	0	0	0	0	0	0	0	0	0	0	0	0	0	0	0	0	0	0	0	0	0	0	0	0	0	0	0
CG_SAG_2014_w16S_Deltaproteobacteria2_44_1	0	0	0	0	0	0	0	0	1	1	0	0	0	0	0	0	0	0	0	0	0	1	0	0	0	0	0	1	1	0	0	0	0	1	1	1	0	0	0	0	0	0	0	0	0	0	1	1	0
CG_SAG_2014_w16S_Falkowbacteria_33_1	0	1	1	0	2	1	0	0	1	1	1	0	0	0	0	0	0	0	0	0	0	1	1	0	0	0	0	0	0	0	0	0	0	1	1	1	0	1	0	0	0	0	0	0	0	0	0	0	1
CG_SAG_2014_w16S_Gallionellales_57_1	0	0	1	0	0	0	0	0	0	0	0	0	0	0	0	0	0	0	0	0	0	0	0	0	0	0	0	0	0	0	0	0	0	0	0	0	0	1	0	0	0	0	0	0	0	0	0	0	0
CG_SAG_2014_w16S_Gallionellales_58_1	1	0	0	1	0	0	0	0	0	0	0	0	0	1	0	1	1	1	1	0	0	0	1	0	1	0	1	1	1	0	0	1	0	0	0	1	0	0	0	1	0	0	0	0	0	0	1	0	0
CG_SAG_2014_w16S_Gallionellales1_59_1	0	0	0	0	0	0	0	0	0	0	1	0	0	0	0	0	0	0	0	0	0	0	0	0	0	0	0	0	1	0	1	0	1	0	0	0	1	0	0	0	0	0	0	0	0	0	1	0	0
CG_SAG_2014_w16S_Gallionellales1_60_1	0	0	0	0	0	0	0	0	0	0	0	0	0	0	0	0	0	0	0	0	0	0	0	0	0	0	0	0	0	0	0	0	0	0	0	0	0	0	0	0	0	0	0	0	0	0	0	0	1
CG_SAG_2014_w16S_Gallionellales2_59_1	0	0	0	0	0	0	1	0	1	1	0	0	0	0	0	0	0	0	0	0	0	0	0	0	0	0	0	0	0	0	0	0	0	0	1	0	0	0	0	0	0	0	0	0	0	0	0	0	0
CG_SAG_2014_w16S_Gallionellales2_60_1	0	0	0	0	0	0	0	0	0	0	0	0	0	0	0	0	0	0	0	0	0	0	0	0	0	0	0	0	0	0	0	0	0	0	0	0	0	0	0	0	0	0	0	0	0	0	0	1	0
CG_SAG_2014_w16S_Gallionellales3_59_1	0	0	0	0	1	0	0	0	0	0	0	0	0	0	0	0	0	0	0	0	0	0	0	0	0	0	0	0	1	0	0	0	1	0	0	0	0	0	1	0	0	1	0	0	0	0	1	1	0
CG_SAG_2014_w16S_Gallionellales3_60_1	0	0	0	1	1	0	0	0	1	1	0	0	2	0	1	0	0	0	0	1	1	0	0	0	0	0	0	0	0	1	0	0	1	0	1	0	0	0	0	0	0	0	0	1	1	0	0	0	0
CG_SAG_2014_w16S_Gallionellales4_59_1	1	0	0	0	0	0	0	0	1	1	0	0	0	1	0	1	1	1	1	0	0	0	0	0	1	0	1	0	0	0	0	0	0	0	1	0	0	0	0	1	0	0	0	0	0	0	0	1	0
CG_SAG_2014_w16S_Gallionellales5_59_1	0	0	0	1	1	0	0	0	1	2	0	0	1	0	1	0	0	0	0	0	1	1	1	0	0	0	0	1	0	0	0	0	1	0	1	1	0	0	1	0	0	1	0	1	1	0	0	0	0
CG_SAG_2014_w16S_Gallionellales6_59_1	0	0	0	0	0	0	0	1	0	0	0	0	0	0	0	0	0	0	0	0	0	1	1	0	0	1	0	1	0	0	0	0	0	1	0	1	0	0	0	0	0	0	0	0	0	0	0	0	0
CG_SAG_2014_w16S_Gallionellales7_59_1	0	0	0	1	0	0	1	1	0	0	0	0	1	0	1	0	0	0	0	1	1	1	1	0	0	0	0	1	0	1	0	0	0	1	0	1	0	0	0	0	0	0	0	1	1	1	0	1	0
CG_SAG_2014_w16S_Gammaproteobacteria_38_1	0	0	1	1	1	0	1	0	0	1	1	0	1	0	1	0	0	0	0	0	0	1	1	0	0	0	0	1	0	0	1	1	1	1	1	1	0	0	1	0	0	1	0	1	1	0	0	0	0
CG_SAG_2014_w16S_Gammaproteobacteria_47_1	0	1	0	0	0	0	0	0	0	0	0	0	0	0	0	0	0	0	0	0	0	0	0	0	0	0	0	0	0	0	0	0	0	1	0	0	0	0	0	0	0	0	0	0	0	0	0	1	0
CG_SAG_2014_w16S_Gammaproteobacteria1_29_1	0	1	0	0	0	0	0	0	0	0	0	1	0	1	1	0	0	0	0	1	1	0	0	1	0	1	0	0	0	1	0	1	0	1	0	0	0	0	0	0	1	0	1	0	1	1	0	0	0
CG_SAG_2014_w16S_Gammaproteobacteria2_29_1	1	1	0	0	0	1	1	0	0	0	0	1	0	1	0	1	1	1	1	0	0	0	0	0	1	0	1	0	1	0	0	1	0	0	0	0	1	0	0	1	0	0	1	0	0	1	1	0	0
CG_SAG_2014_w16S_GWA1_OD1_51_14_curated_49_1	0	0	1	0	1	0	0	1	0	0	1	0	0	0	0	0	0	0	0	0	0	0	0	0	0	1	0	1	1	0	1	1	0	0	1	1	0	1	0	0	0	0	0	0	0	0	1	1	1
CG_SAG_2014_w16S_GWF2_Bacteroidetes_41_31_curated_42_1	0	0	0	0	0	0	2	0	0	0	0	0	0	0	0	0	0	0	0	0	0	0	0	0	0	1	0	0	0	0	0	0	0	0	0	0	0	0	1	0	0	1	0	0	0	0	0	0	0
CG_SAG_2014_w16S_Hoeflea_61_1	0	0	0	0	0	0	1	0	0	0	1	0	0	0	0	0	0	0	0	0	0	0	0	0	0	0	0	0	0	0	1	0	0	0	0	0	0	0	0	0	0	0	0	0	0	0	0	0	0
CG_SAG_2014_w16S_Ignavibacteriales_30_1	0	1	1	0	1	0	0	1	0	0	0	0	0	0	0	0	0	0	0	0	0	0	0	0	0	0	0	0	0	0	0	0	1	0	0	0	0	1	0	0	0	0	0	0	0	1	0	0	0
CG_SAG_2014_w16S_Magasanikbacteria_34_1	1	0	1	1	1	0	0	0	1	1	0	1	0	1	0	1	1	1	1	1	0	1	1	1	1	1	1	1	1	0	0	1	0	1	1	1	1	1	1	1	1	0	0	0	0	0	1	1	0
CG_SAG_2014_w16S_Microgenomates_37_1	0	0	0	0	0	0	1	0	0	0	0	0	0	0	0	0	0	0	0	0	0	0	0	0	0	0	0	0	0	0	0	0	0	0	0	0	0	0	0	0	0	0	0	0	0	0	0	0	0
CG_SAG_2014_w16S_Microgenomates_43_1	0	1	1	0	1	0	1	0	0	1	0	0	0	0	0	0	0	0	0	0	0	0	0	0	0	0	0	0	0	0	0	0	0	1	1	0	0	1	0	0	0	0	0	0	0	0	0	0	0
CG_SAG_2014_w16S_Microgenomates1_33_1	0	0	1	0	1	0	0	0	0	0	0	0	0	0	0	0	0	0	0	0	0	0	0	0	0	0	0	0	0	0	0	0	0	0	0	0	0	1	0	0	0	0	0	0	0	0	0	1	0
CG_SAG_2014_w16S_Microgenomates1_34_1	0	1	0	1	0	1	1	0	0	0	1	1	0	0	1	0	0	0	0	1	1	1	1	1	1	0	0	1	0	1	1	1	0	0	1	1	0	0	0	0	1	0	0	0	1	0	0	1	0
CG_SAG_2014_w16S_Microgenomates1_36_1	0	1	1	1	1	1	1	0	0	1	1	1	0	0	1	0	0	0	0	1	1	1	1	0	1	1	0	1	0	1	1	1	0	1	1	1	1	1	0	0	1	0	0	0	1	1	0	0	1
CG_SAG_2014_w16S_Microgenomates1_38_1	1	2	1	0	0	1	0	0	0	0	1	1	0	1	0	1	1	1	1	1	0	1	1	1	1	0	1	1	1	0	1	1	0	0	0	1	0	1	0	1	1	0	0	0	0	1	1	0	0
CG_SAG_2014_w16S_Microgenomates1_39_1	1	0	0	0	0	0	0	0	0	1	1	1	0	1	0	1	1	1	1	1	0	0	0	1	1	0	1	0	0	1	1	0	0	0	0	1	1	0	0	1	1	0	0	0	0	0	1	0	0
CG_SAG_2014_w16S_Microgenomates2_33_1	0	0	0	0	1	0	0	1	0	0	0	0	0	0	0	0	0	0	0	0	0	0	0	0	0	1	0	0	0	0	0	0	0	0	0	0	1	0	1	0	0	1	0	0	0	0	0	0	0
CG_SAG_2014_w16S_Microgenomates2_34_1	1	0	0	0	0	1	1	1	0	0	0	1	0	1	0	1	1	1	1	1	0	0	0	1	1	1	1	0	0	0	0	1	0	0	0	0	0	0	0	1	1	0	0	0	0	1	0	1	0
CG_SAG_2014_w16S_Microgenomates2_36_1	1	0	1	1	1	1	0	0	0	0	1	1	0	1	0	1	1	1	1	1	0	1	0	1	1	0	1	1	0	1	1	1	1	1	0	1	0	1	1	1	1	1	0	0	1	0	0	0	1
CG_SAG_2014_w16S_Microgenomates2_38_1	0	0	0	1	0	1	0	0	0	0	0	0	0	0	0	0	0	0	0	0	0	1	1	0	0	1	0	1	0	0	0	0	0	0	0	1	0	0	0	0	0	0	0	0	1	0	0	0	0
CG_SAG_2014_w16S_Microgenomates2_39_1	1	1	2	1	1	1	0	1	0	0	1	1	1	1	1	1	1	1	1	1	1	1	1	1	1	0	1	1	0	1	1	1	0	0	0	1	0	0	1	1	1	1	0	0	1	1	1	0	0
CG_SAG_2014_w16S_Microgenomates3_33_1	0	1	0	0	0	0	0	0	0	0	0	0	0	0	0	0	0	0	0	0	0	0	0	0	0	0	0	0	0	0	0	0	0	0	0	0	0	0	1	0	0	1	0	0	0	0	0	0	1
CG_SAG_2014_w16S_Microgenomates3_34_1	1	0	1	0	1	0	0	0	0	0	0	0	0	1	0	1	1	0	0	0	0	0	0	1	0	0	1	0	0	0	0	1	0	0	0	0	0	1	0	0	0	0	0	0	0	0	0	0	0
CG_SAG_2014_w16S_Microgenomates3_39_1	0	0	1	0	1	1	0	1	0	0	1	0	0	0	0	0	0	0	0	0	0	0	0	0	0	1	0	1	1	0	1	0	1	0	0	1	0	1	1	0	0	1	0	0	0	0	1	0	0
CG_SAG_2014_w16S_Microgenomates4_33_1	0	0	0	0	0	1	0	0	0	0	0	1	0	1	0	1	1	1	1	1	0	0	0	1	1	0	1	0	1	1	0	1	0	0	0	0	1	0	0	1	1	0	0	0	0	0	1	1	1
CG_SAG_2014_w16S_Microgenomates4_34_1	0	1	1	1	1	0	1	0	0	0	1	1	0	1	1	1	1	0	1	1	1	1	1	1	1	0	1	1	0	1	0	0	0	1	0	1	0	1	1	1	1	1	0	0	1	1	0	0	0
CG_SAG_2014_w16S_Microgenomates4_39_1	1	0	0	0	1	0	2	1	0	0	1	1	1	1	1	1	1	1	1	1	1	1	1	1	1	1	1	1	1	1	1	2	1	0	0	1	0	0	0	1	1	0	0	0	1	1	1	0	0
CG_SAG_2014_w16S_Microgenomates5_34_1	0	0	0	1	0	0	1	1	0	1	1	0	0	0	1	0	0	0	0	0	1	1	1	0	0	0	0	1	1	1	1	1	1	0	1	1	1	0	0	0	0	0	0	0	1	1	1	1	0
CG_SAG_2014_w16S_Microgenomates6_34_1	0	0	0	0	0	1	0	0	0	1	0	0	0	0	0	0	0	0	0	0	0	0	0	0	0	1	0	0	0	0	1	0	0	1	0	0	0	0	0	0	0	0	0	0	0	1	0	1	0
CG_SAG_2014_w16S_Pacebacteria_40_1	0	1	1	0	0	0	1	1	0	0	1	0	0	0	0	0	0	0	0	0	0	0	0	0	0	0	0	0	0	0	1	0	0	1	1	0	0	1	0	0	0	1	0	0	0	0	0	1	0
CG_SAG_2014_w16S_Parcubacteria_31_1	1	0	0	0	1	0	0	0	0	0	0	0	0	0	1	1	0	1	1	1	1	0	0	0	0	0	0	0	1	1	0	1	1	0	1	0	0	0	0	1	1	0	0	0	1	0	1	1	1
CG_SAG_2014_w16S_Parcubacteria_35_1	0	1	0	0	0	0	0	0	0	0	0	0	0	0	0	0	0	0	0	0	0	0	0	0	0	1	0	0	1	0	0	0	1	0	0	0	0	1	0	0	0	0	0	0	0	0	1	0	1
CG_SAG_2014_w16S_Parcubacteria_47_1	0	1	1	1	0	0	0	0	0	0	1	0	1	0	0	0	0	0	0	0	0	1	0	0	0	0	0	1	0	0	0	0	1	0	0	1	0	0	0	0	0	0	0	0	1	0	0	0	1
CG_SAG_2014_w16S_Parcubacteria_48_1	0	1	1	0	1	1	1	0	1	1	1	0	0	0	0	0	0	0	0	0	0	0	0	0	0	0	0	0	0	0	1	0	0	1	1	1	0	1	0	0	0	0	0	0	0	0	0	1	1
CG_SAG_2014_w16S_Rhodobacterales_65_1	0	0	0	0	0	1	0	0	0	0	0	0	0	0	0	0	0	0	0	0	0	0	0	0	0	0	0	0	0	0	0	0	0	0	0	0	1	0	0	0	0	0	0	0	0	0	0	0	0
CG_SAG_2014_w16S_RIFCSPHIGHO2_12_FULL_OP11_Roizmanbacteria_33_9_curated_33_1	0	0	0	1	1	0	1	0	0	1	0	1	1	1	1	1	1	0	0	1	1	0	0	1	1	1	1	0	1	1	0	1	1	1	0	0	0	0	0	0	1	0	0	0	1	0	1	1	1
CG_SAG_2014_w16S_RIFOXYA2_FULL_OD1_Falkowbacteria_38_12_curated_38_1	1	0	0	0	1	1	1	0	0	0	1	0	0	0	0	1	1	1	1	0	0	1	1	0	1	0	0	1	0	0	1	0	0	0	1	1	1	1	1	1	0	0	0	0	0	0	0	0	1
CG_SAG_2014_w16S_Roizmanbacteria1_36_1	1	1	1	1	1	1	0	0	0	1	1	1	0	1	1	1	1	1	1	1	1	1	1	1	1	1	1	1	1	1	1	0	0	1	1	1	0	1	1	1	1	1	0	0	1	0	1	1	1
CG_SAG_2014_w16S_Shapirobacteria_39_1	0	0	0	1	0	0	0	0	0	1	0	1	1	0	1	0	0	0	0	1	1	1	1	1	0	0	0	1	1	1	0	0	1	0	0	0	0	0	0	0	1	0	0	0	1	0	0	0	0
CG_SAG_2014_w16S_Woesebacteria_42_1	0	1	1	0	1	1	0	1	0	1	1	0	0	0	0	0	0	0	0	0	0	1	0	0	0	0	0	1	1	0	1	1	2	1	1	1	0	1	1	0	0	0	0	0	0	1	1	1	0
CG_SAG_2014_w16S_Woesebacteria_43_1	1	1	0	2	1	0	0	0	0	1	0	1	1	1	1	1	1	1	1	1	1	1	1	1	1	0	1	1	1	1	0	0	1	0	1	0	1	0	1	1	1	0	0	0	1	0	1	0	0
CG_SAG_2014_w16S_WOR_2_45_1	0	1	0	0	3	0	0	1	0	0	1	0	0	0	0	0	0	0	0	0	0	0	0	0	0	0	0	0	0	0	1	2	0	2	0	0	1	0	0	0	0	0	0	0	0	0	0	1	0
[truncated: 40 more columns]
