# Supplementary material for: Differential depth distribution of microbial function and putative symbionts through sediment-hosted aquifers in the deep terrestrial subsurface
Source: Nat Microbiol. 2018 Jan 29;3(3):328–36. doi: 10.1038/s41564-017-0098-y (PMC6792436; doi:10.1038/s41564-017-0098-y)
Supplement: Supplementary file 7 — Overview of the taxonomy of the 505 genomes and novel phylum names that have Candidatus status. [file 41564_2017_98_MOESM7_ESM.xlsx]

## Sheet: taxonomy
ARCHAEA
genome (red color indicates cluster representative)	cluster	CPR/DPANN	phylum name	newly named after:	previous name in Probst et al., 2016
CG1_02_FULL_Aenigmarchaeota_38_14_curated	1	DPANN	Candidatus Aenigmarchaeota		CG1_02_FULL_Aenigmarchaeota_38_14_curated
CG01_land_8_20_14_3_00_Aenigmarchaeota_37_9_curated	1	DPANN	Candidatus Aenigmarchaeota
CG2_30_FULL_Aenigmarchaeota_38_27_curated	1	DPANN	Candidatus Aenigmarchaeota		CG2_30_FULL_Archaea_38_27_curated
CG15_BIG_FIL_POST_REV_8_21_14_020_Aenigmarchaeota_37_27_curated	1	DPANN	Candidatus Aenigmarchaeota
CG_4_8_14_3_um_filter_Aenigmarchaeota_37_24_curated	1	DPANN	Candidatus Aenigmarchaeota
CG_4_10_14_0_8_um_filter_cor_Aenigmarchaeota_37_24_curated	1	DPANN	Candidatus Aenigmarchaeota
CG_4_10_14_3_um_filter_Aenigmarchaeota_37_21_curated	1	DPANN	Candidatus Aenigmarchaeota
CG_4_9_14_3_um_filter_150_Aenigmarchaeota_37_18_curated	1	DPANN	Candidatus Aenigmarchaeota
CG02_land_8_20_14_3_00_150_Huberarchaea_31_209_curated	2	DPANN	Candidatus Huberarchaea	Robert Huber
CG03_land_8_20_14_0_80_cor_Huberarchaea_31_114_curated	2	DPANN	Candidatus Huberarchaea	Robert Huber
CG1_02_FULL_Huberarchaea_31_31_curated	2	DPANN	Candidatus Huberarchaea	Robert Huber	CG1_02_FULL_Archaea_31_31_curated
CG17_big_fil_post_rev_8_21_14_2_50_Huberarchaea_31_73_curated	2	DPANN	Candidatus Huberarchaea	Robert Huber
CG2_30_FULL_Huberarchaea_31_98_curated	2	DPANN	Candidatus Huberarchaea	Robert Huber	CG2_30_FULL_CP_31_98_curated
CG18_big_fil_WC_8_21_14_2_50_Huberarchaea_31_19_curated	2	DPANN	Candidatus Huberarchaea	Robert Huber
CG_4_10_14_0_8_um_filter_cor_Huberarchaea_31_133_curated	2	DPANN	Candidatus Huberarchaea	Robert Huber
CG_4_9_14_3_um_filter_150_Huberarchaea_31_125_curated	2	DPANN	Candidatus Huberarchaea	Robert Huber
CG_4_8_14_3_um_filter_CG_Huberarchaea_151_curated	2	DPANN	Candidatus Huberarchaea	Robert Huber
CG_4_9_14_0_8_um_filter_Huberarchaea_31_21_curated	2	DPANN	Candidatus Huberarchaea	Robert Huber
CG1_02_FULL_Cand_Altiarchaeum_hamiconexum_SM1_33_652_curated	3		Candidatus Altiarchaeota	the Candidatus species	CG1_02_FULL_Cand_Altiarchaeum_hamiconexum_SM1_33_652_curated
CG03_land_8_20_14_0_80_cor_Altiarchaeum_SM1_32_618_curated	3		Candidatus Altiarchaeota	the Candidatus species
CG12_big_fil_rev_8_21_14_0_65_Altiarchaeum_SM1_33_22_curated	3		Candidatus Altiarchaeota	the Candidatus species
CG1_02_SUB10_Altiarchaeum_SM1_33_64_curated	3		Candidatus Altiarchaeota	the Candidatus species	CG1_02_SUB10_Archaeon_33_64_curated
CG_4_8_14_3_um_filter_Altiarchaeum_hamiconexum_33_2054_curated	3		Candidatus Altiarchaeota	the Candidatus species
CG_4_9_14_0_8_um_filter_Altiarchaeum_SM1_32_206_curated	3		Candidatus Altiarchaeota	the Candidatus species
CG_4_10_14_0_8_um_filter_cor_Altiarchaeum_SM1_32_851_curated	3		Candidatus Altiarchaeota	the Candidatus species
CG2_30_FULL_Altiarchaeum_SM1_SM1_32_4952_curated	3		Candidatus Altiarchaeota	the Candidatus species	CG2_30_FULL_Ca_Altiarchaeum_hamiconexum_SM1_32_4952_curated
CG2_30_SUB10_Altiarchaeum_SM1_32_499_curated	3		Candidatus Altiarchaeota	the Candidatus species	CG2_30_SUB10_Cand_Altiarchaeum_hamiconexum_32_499_curated
CG2_30_SUB100_Altiarchaeum_SM1_32_3053_curated	3		Candidatus Altiarchaeota	the Candidatus species	CG2_30_SUB100_Altiarchaeum_32_3053_curated
CG06_land_8_20_14_3_00_150_Pacearchaeota_35_12_curated	5	DPANN	Candidatus Pacearchaeota
CG06_land_8_20_14_3_00_150_Micrarchaeota_50_6_curated	7	DPANN	Candidatus Micrarchaeota
CG08_land_8_20_14_0_20_Micrarchaeota_49_17_curated	7	DPANN	Candidatus Micrarchaeota
CG1_02_FULL_Micrarchaeota_49_24_curated	7	DPANN	Candidatus Micrarchaeota		CG1_02_FULL_Micrarchaeota_49_24_curated
CG_4_10_14_0_2_um_filter_Micrarchaeota_49_7_curated	7	DPANN	Candidatus Micrarchaeota
CG06_land_8_20_14_3_00_150_Woesearchaeota_33_13_curated	8	DPANN	Candidatus Woesearchaeota
CG1_02_FULL_Woesearchaeota_33_12_curated	8	DPANN	Candidatus Woesearchaeota		CG1_02_FULL_Woesearchaeota_33_12_curated
CG_4_10_14_0_2_um_filter_Woesearchaeota_33_10_curated	8	DPANN	Candidatus Woesearchaeota
CG10_big_fil_rev_8_21_14_0_10_Woesearchaeota_33_12_curated	8	DPANN	Candidatus Woesearchaeota
CG07_land_8_20_14_0_80_Woesearchaeota_44_23_curated	9	DPANN	Candidatus Woesearchaeota
CG10_big_fil_rev_8_21_14_0_10_Woesearchaeota_45_5_curated	9	DPANN	Candidatus Woesearchaeota
CG07_land_8_20_14_0_80_Bathyarchaeota_47_9_curated	10		Candidatus Bathyarchaeota
CG08_land_8_20_14_0_20_Diapherotrites_30_16_curated	12	DPANN	Candidatus Diapherotrites
CG08_land_8_20_14_0_20_Diapherotrites_34_12_curated	13	DPANN	Candidatus Diapherotrites
CG08_land_8_20_14_0_20_Woesearchaeota_43_7_curated	14	DPANN	Candidatus Woesearchaeota
CG11_big_fil_rev_8_21_14_0_20_Woesearchaeota_43_8_curated	14	DPANN	Candidatus Woesearchaeota
CG1_02_FULL_Woesearchaeota_47_18_curated	16	DPANN	Candidatus Woesearchaeota		CG1_02_FULL_Woesearchaeota_47_18_curated
CG08_land_8_20_14_0_20_Woesearchaeota_47_9_curated	16	DPANN	Candidatus Woesearchaeota
CG10_big_fil_rev_8_21_14_0_10_Woesearchaeota_47_5_curated	16	DPANN	Candidatus Woesearchaeota
CG08_land_8_20_14_0_20_Micraarchaeota_59_11_curated	17	DPANN	Candidatus Micrarchaeota
CG08_land_8_20_14_0_20_Hadesarchaea_51_8_curated	18		Candidatus Hadesarchaea
CG09_land_8_20_14_0_10_Diapherotrites_32_12_curated	19	DPANN	Candidatus Diapherotrites
CG1_02_FULL_Micrarchaeota_55_41_curated	20	DPANN	Candidatus Micrarchaeota		CG1_02_FULL_Micrarchaeota_55_41_curated
CG09_land_8_20_14_0_10_Micrarchaeota_55_25_curated	20	DPANN	Candidatus Micrarchaeota
CG10_big_fil_rev_8_21_14_0_10_Micrarchaeota_54_18_curated	20	DPANN	Candidatus Micrarchaeota
CG_4_10_14_0_2_um_filter_Micrarchaeota_55_9_curated	20	DPANN	Candidatus Micrarchaeota
CG09_land_8_20_14_0_10_Micrarchaeota_60_16_curated	21	DPANN	Candidatus Micrarchaeota
CG1_02_FULL_Micrarchaeota_60_51_curated	21	DPANN	Candidatus Micrarchaeota		CG1_02_FULL_Micrarchaeota_60_51_curated
CG10_big_fil_rev_8_21_14_0_10_Micrarchaeota_60_32_curated	21	DPANN	Candidatus Micrarchaeota
CG_4_10_14_0_8_um_filter_cor_Micrarchaeota_60_7_curated	21	DPANN	Candidatus Micrarchaeota
CG_4_10_14_0_2_um_filter_Micrarchaeota_60_11_curated	21	DPANN	Candidatus Micrarchaeota
CG09_land_8_20_14_0_10_Pacearchaeota_30_9_curated	22	DPANN	Candidatus Pacearchaeota
CG1_02_FULL_Pacearchaeota_30_18_curated	22	DPANN	Candidatus Pacearchaeota		CG1_02_FULL_Pacearchaeota_30_18_curated
CG_4_10_14_0_2_um_filter_Pacearchaeota_30_11_curated	22	DPANN	Candidatus Pacearchaeota
CG11_big_fil_rev_8_21_14_0_20_Pacearchaeota_30_13_curated	22	DPANN	Candidatus Pacearchaeota
CG_4_9_14_3_um_filter_150_Pacearchaeota_30_11_curated	22	DPANN	Candidatus Pacearchaeota
CG1_02_FULL_Micrarchaeota_47_40_curated	26	DPANN	Candidatus Micrarchaeota		CG1_02_FULL_Micrarchaeota_47_40_curated
CG11_big_fil_rev_8_21_14_0_20_Micrarchaeota_47_5_curated	26	DPANN	Candidatus Micrarchaeota
CG1_02_FULL_Micrarchaeota_51_15_curated	28	DPANN	Candidatus Micrarchaeota		CG1_02_FULL_Micrarchaeota_51_15_curated
CG1_02_FULL_Micrarchaeota_55_22_curated	29	DPANN	Candidatus Micrarchaeota		CG1_02_FULL_Micrarchaeota_55_22_curated
CG1_02_FULL_Pacearchaeota_34_218_curated	32	DPANN	Candidatus Pacearchaeota		CG1_02_FULL_novel_Archaea_34_218_curated
CG1_02_SUB10_Pacearchaeota_32_132_curated	32	DPANN	Candidatus Pacearchaeota		CG1_02_SUB10_Pacearchaeota_32_132_curated
CG1_02_FULL_Pacearchaeota_31_27_curated	34	DPANN	Candidatus Pacearchaeota		CG1_02_FULL_Pacearchaeota_31_27_curated
CG10_big_fil_rev_8_21_14_0_10_Pacearchaeota_31_59_curated	34	DPANN	Candidatus Pacearchaeota
CG_4_10_14_0_2_um_filter_Pacearchaeota_31_10_curated	34	DPANN	Candidatus Pacearchaeota
CG_4_9_14_3_um_filter_150_Pacearchaeota_31_7_curated	34	DPANN	Candidatus Pacearchaeota
CG1_02_FULL_Pacearchaeota_32_21_curated	35	DPANN	Candidatus Pacearchaeota		CG1_02_FULL_Pacearchaeota_32_21_curated
CG10_big_fil_rev_8_21_14_0_10_Pacearchaeota_31_9_curated	35	DPANN	Candidatus Pacearchaeota
CG_4_10_14_0_2_um_filter_Pacearchaeota_05_32_18_curated	35	DPANN	Candidatus Pacearchaeota
CG1_02_FULL_Pacearchaeota_35_32_curated	36	DPANN	Candidatus Pacearchaeota		CG1_02_FULL_Pacearchaeota_35_32_curated
CG10_big_fil_rev_8_21_14_0_10_Pacearchaeota_35_219_curated	36	DPANN	Candidatus Pacearchaeota
CG_4_10_14_0_2_um_filter_Pacearchaeota_35_33_curated	36	DPANN	Candidatus Pacearchaeota
CG_4_9_14_0_8_um_filter_Pacearchaeota_35_24_curated	36	DPANN	Candidatus Pacearchaeota
CG_4_10_14_0_8_um_filter_cor_Pacearchaeota_35_169_curated	36	DPANN	Candidatus Pacearchaeota
CG_4_9_14_3_um_filter_150_Pacearchaeota_35_19_curated	36	DPANN	Candidatus Pacearchaeota
CG1_02_FULL_Pacearchaeota_39_14_curated	37	DPANN	Candidatus Pacearchaeota		CG1_02_FULL_Pacearchaeota_39_14_curated
CG_4_9_14_0_2_um_filter_Pacearchaeota_39_13_curated	37	DPANN	Candidatus Pacearchaeota
CG1_02_FULL_Woesearchaeota_57_44_curated	40	DPANN	Candidatus Woesearchaeota		CG1_02_FULL_Woesearchaeota_57_44_curated
CG11_big_fil_rev_8_21_14_0_20_Woesearchaeota_57_5_curated	40	DPANN	Candidatus Woesearchaeota
CG_4_10_14_0_2_um_filter_Woesearchaeota_57_5_curated	40	DPANN	Candidatus Woesearchaeota
CG10_big_fil_rev_8_21_14_0_10_Woesearchaeota_34_12	43	DPANN	Candidatus Woesearchaeota
CG10_big_fil_rev_8_21_14_0_10_Pacearchaeota_30_48_curated	44	DPANN	Candidatus Pacearchaeota
CG10_big_fil_rev_8_21_14_0_10_Woesearchaeota_30_7_curated	45	DPANN	Candidatus Woesearchaeota
CG10_big_fil_rev_8_21_14_0_10_Pacearchaeota_32_14_curated	47	DPANN	Candidatus Pacearchaeota
CG10_big_fil_rev_8_21_14_0_10_Woesearchaeota_32_24_curated	48	DPANN	Candidatus Woesearchaeota
CG10_big_fil_rev_8_21_14_0_10_Pacearchaeota_32_42_curated	49	DPANN	Candidatus Pacearchaeota
CG10_big_fil_rev_8_21_14_0_10_Woesearchaeota_32_9_curated	50	DPANN	Candidatus Woesearchaeota
CG10_big_fil_rev_8_21_14_0_10_Pacearchaeota_34_12_curated	51	DPANN	Candidatus Pacearchaeota
CG10_big_fil_rev_8_21_14_0_10_Pacearchaeota_34_76_curated	52	DPANN	Candidatus Pacearchaeota
CG10_big_fil_rev_8_21_14_0_10_Woesearchaeota_34_8_curated	53	DPANN	Candidatus Woesearchaeota
CG10_big_fil_rev_8_21_14_0_10_Pacearchaeota_35_13_curated	54	DPANN	Candidatus Pacearchaeota
CG10_big_fil_rev_8_21_14_0_10_Woesearchaeota_36_11_curated	55	DPANN	Candidatus Woesearchaeota
CG10_big_fil_rev_8_21_14_0_10_Woesearchaeota_37_12_curated	56	DPANN	Candidatus Woesearchaeota
CG10_big_fil_rev_8_21_14_0_10_Archaea_43_11_curated	57		unknwon_Archaea
CG10_big_fil_rev_8_21_14_0_10_Woesearchaeota_45_16_curated	58	DPANN	Candidatus Woesearchaeota
CG10_big_fil_rev_8_21_14_0_10_Micrarchaeota_45_29_curated	59	DPANN	Candidatus Micrarchaeota
CG10_big_fil_rev_8_21_14_0_10_Nitrosopumilus_33_7	61		Thaumarchaeota
CG10_big_fil_rev_8_21_14_0_10_Micraarchaeota_59_7_curated	69	DPANN	Candidatus Micrarchaeota
CG10_big_fil_rev_8_21_14_0_10_Pacearchaeota_31_24_curated	70	DPANN	Candidatus Pacearchaeota
CG10_big_fil_rev_8_21_14_0_10_Woesearchaeota_44_13_curated	71	DPANN	Candidatus Woesearchaeota
CG11_big_fil_rev_8_21_14_0_20_Diapherotrites_37_9_curated	72	DPANN	Candidatus Diapherotrites
CG15_BIG_FIL_POST_REV_8_21_14_020_Nitrosopumilales_33_23_curated	73		Thaumarchaeota
CG11_big_fil_rev_8_21_14_0_20_Nitrosopumilales_33_24_curated	73		Thaumarchaeota
CG_4_9_14_0_8_um_filter_Nitrosopumilales_34_10_curated	73		Thaumarchaeota
CG_4_10_14_0_8_um_filter_cor_Nitrosopumilales_34_8_curated	73		Thaumarchaeota
CG15_BIG_FIL_POST_REV_8_21_14_020_Nitrosopumilales_37_12	82		Thaumarchaeota
CG10_big_fil_rev_8_21_14_0_10_Diapherotrites_31_34_curated	90	DPANN	Candidatus Diapherotrites
CG_4_10_14_0_2_um_filter_Diapherotrites_31_5_curated	90	DPANN	Candidatus Diapherotrites
CG_4_10_14_0_2_um_filter_Woesearchaeota_33_13_curated	101	DPANN	Candidatus Woesearchaeota
CG_4_10_14_0_8_um_filter_cor_Woesearchaeota_47_5_curated	103	DPANN	Candidatus Woesearchaeota
CG06_land_8_20_14_3_00_150_Archaea_37_11_curated	111		unknwon_Archaea
CG07_land_8_20_14_0_80_Archaea_38_8_curated	111		unknwon_Archaea
CG_4_10_14_0_2_um_filter_Archaea_38_6_curated	111		unknwon_Archaea
CG_4_8_14_3_um_filter_Archaea_38_5_curated	111		unknwon_Archaea
CG_4_8_14_3_um_filter_Bathyarchaeota_42_8_curated	112		Candidatus Bathyarchaeota
CG_4_9_14_0_2_um_filter_Pacearchaeota_30_8_curated	115	DPANN	Candidatus Pacearchaeota
CG_4_9_14_0_2_um_filter_Nitrosopumilales_34_16_curated	117		Thaumarchaeota
CG_4_9_14_3_um_filter_150_Euryarchaeota_38_12_curated	122		Euryarchaeota
CG01_land_8_20_14_3_00_Euryarchaeota_38_12_curated	122		Euryarchaeota
BACTERIA
genome (red color indicates cluster representative)	cluster	super_group	phylum name	newly named after (country)	previous name in Probst et al., 2016
CG01_land_8_20_14_3_00_Sulfurimonas_36_23_curated	1		Epsilonproteobacteria
CG02_land_8_20_14_3_00_150_Sulfurimonas_36_67_curated	1		Epsilonproteobacteria
CG03_land_8_20_14_0_80_cor_Sulfurimonas_36_25_curated	1		Epsilonproteobacteria
CG07_land_8_20_14_0_80_Sulfurimonas_36_56_curated	1		Epsilonproteobacteria
CG08_land_8_20_14_0_20_Sulfurimonas_36_33_curated	1		Epsilonproteobacteria
CG10_big_fil_rev_8_21_14_0_10_Sulfurimonas_36_24_curated	1		Epsilonproteobacteria
CG12_big_fil_rev_8_21_14_0_65_Sulfurimonas_36_1453_curated	1		Epsilonproteobacteria
CG15_BIG_FIL_POST_REV_8_21_14_020_Sulfurimonas_36_339_curated	1		Epsilonproteobacteria
CG23_combo_of_CG06-09_8_20_14_all_150_Sulfurimonas_36_33_curated	1		Epsilonproteobacteria
CG_4_10_14_0_2_um_filter_Sulfurimonas_36_1607_curated	1		Epsilonproteobacteria
CG_4_10_14_3_um_filter_Sulfurimonas_36_910_curated	1		Epsilonproteobacteria
CG_4_8_14_3_um_filter_Sulfurimonas_36_16_curated	1		Epsilonproteobacteria
CG_4_9_14_0_2_um_filter_Sulfurimonas_36_407_curated	1		Epsilonproteobacteria
CG_4_9_14_0_8_um_filter_Sulfurimonas_36_384_curated	1		Epsilonproteobacteria
CG1_02_FULL_Sulfurimonas_36_14_curated	1		Epsilonproteobacteria		CG1_02_FULL_Helicobacteraceae_36_14_curated
CG01_land_8_20_14_3_00_Nitrospira_44_22_curated	2		Nitrospirae
CG02_land_8_20_14_3_00_150_Nitrospirae_44_33_curated	2		Nitrospirae
CG22_combo_CG10-13_8_21_14_all_Nitrospira_44_11_curated	2		Nitrospirae
CG_4_10_14_3_um_filter_Nitrospira_44_29_curated	2		Nitrospirae
CG_4_8_14_3_um_filter_Nitrospira_44_28_curated	2		Nitrospirae
CG_4_9_14_3_um_filter_150_Nitrospira_44_28_curated	2		Nitrospirae
CG1_02_FULL_Nitrospirae_44_142_curated	2		Nitrospirae		CG1_02_FULL_Nitrospirae_44_142_curated
CG1_02_SUB10_Nitrospirae_44_25_curated	2		Nitrospirae		CG1_02_SUB10_Nitrospirae_44_25_curated
CG2_30_FULL_Nitrospirae_44_86_curated	2		Nitrospirae		CG2_30_FULL_Nitrospirae_44_86_curated
CG01_land_8_20_14_3_00_Ratteibacteria_40_19_curated	3		Candidatus Ratteibacteria	Thomas Rattei
CG15_BIG_FIL_POST_REV_8_21_14_020_Ratteibacteria_41_12_curated	3		Candidatus Ratteibacteria	Thomas Rattei
CG_4_10_14_3_um_filter_Ratteibacteria_41_18_curated	3		Candidatus Ratteibacteria	Thomas Rattei
CG_4_8_14_3_um_filter_Ratteibacteria_41_36_curated	3		Candidatus Ratteibacteria	Thomas Rattei
CG_4_9_14_3_um_filter_150_Ratteibacteria_41_21_curated	3		Candidatus Ratteibacteria	Thomas Rattei
CG1_02_FULL_Ratteibacteria_41_171_curated	3		Candidatus Ratteibacteria	Thomas Rattei	CG1_02_FULL_Omnitrophica_41_171_curated
CG2_30_FULL_Ratteibacteria_40_41_curated	3		Candidatus Ratteibacteria	Thomas Rattei	CG2_30_FULL_Bacteria_40_41_curated
CG01_land_8_20_14_3_00_Roizmanbacteria_OP11_33_9_curated	4	CPR	Candidatus Roizmanbacteria
CG22_combo_CG10-13_8_21_14_all_Roizmanbacteria_OP11_33_16_curated	4	CPR	Candidatus Roizmanbacteria
CG_4_10_14_3_um_filter_Roizmanbacteria_OP11_33_21_curated	4	CPR	Candidatus Roizmanbacteria
CG_4_9_14_0_8_um_filter_Roizmanbacteria_OP11_34_12_curated	4	CPR	Candidatus Roizmanbacteria
CG2_30_FULL_Roizmanbacteria_OP11_33_16_curated	4	CPR	Candidatus Roizmanbacteria		CG2_30_FULL_Roizmanbacteria_OP11_33_16_curated
CG02_land_8_20_14_3_00_150_Nealsonbacteria_OD1_34_20_curated	5	CPR	Candidatus Nealsonbacteria
CG11_big_fil_rev_8_21_14_0_20_Nealsonbacteria_OD1_35_11_curated	5	CPR	Candidatus Nealsonbacteria
CG_4_10_14_0_2_um_filter_Nealsonbacteria_OD1_35_20_curated	5	CPR	Candidatus Nealsonbacteria
CG_4_8_14_3_um_filter_Nealsonbacteria_OD1_34_13_curated	5	CPR	Candidatus Nealsonbacteria
CG_4_9_14_3_um_filter_150_Nealsonbacteria_OD1_35_11_curated	5	CPR	Candidatus Nealsonbacteria
CG02_land_8_20_14_3_00_150_Nealsonbacteria_OD1_37_10_curated	6	CPR	Candidatus Nealsonbacteria
CG23_combo_of_CG06-09_8_20_14_all_150_Nealsonbacteria_OD1_37_18_curated	6	CPR	Candidatus Nealsonbacteria
CG02_land_8_20_14_3_00_150_Nealsonbacteria_OD1_40_11_curated	7	CPR	Candidatus Nealsonbacteria
CG_4_10_14_0_2_um_filter_Nealsonbacteria_OD1_40_15_curated	7	CPR	Candidatus Nealsonbacteria
CG02_land_8_20_14_3_00_150_Omnitrophica_42_8_curated	8		Omnitrophica
CG12_big_fil_rev_8_21_14_0_65_Omnitrophica_42_8_curated	8		Omnitrophica
CG02_land_8_20_14_3_00_150_Bacteroidetes_31_25_curated	9		Bacteroidetes
CG_4_10_14_3_um_filter_GWA2_Bacteroidetes_32_17_31_20_curated	9		Bacteroidetes
CG_4_8_14_3_um_filter_Bacteroidetes_31_14_curated	9		Bacteroidetes
CG02_land_8_20_14_3_00_150_Caldiserica_36_38_curated	10		Caldiserica
CG17_big_fil_post_rev_8_21_14_2_50_Caldiserica_35_7_curated	10		Caldiserica
CG23_combo_of_CG06-09_8_20_14_all_150_Caldiserica_35_60_curated	10		Caldiserica
CG_4_8_14_3_um_filter_Caldiserica_35_18_curated	10		Caldiserica
CG2_30_FULL_Caldiserica_36_11_curated	10		Caldiserica		CG2_30_FULL_Caldisericum_36_11_curated
CG02_land_8_20_14_3_00_150_Gribaldobacteria_41_15_curated	11	CPR	Candidatus Gribaldobacteria	Simonetta Gribaldo
CG10_big_fil_rev_8_21_14_0_10_Gribaldobacteria_41_12_curated	11	CPR	Candidatus Gribaldobacteria	Simonetta Gribaldo
CG_4_10_14_0_2_um_filter_Gribaldobacteria_41_16_curated	11	CPR	Candidatus Gribaldobacteria	Simonetta Gribaldo
CG_4_8_14_3_um_filter_Gribaldobacteria_42_11_curated	11	CPR	Candidatus Gribaldobacteria	Simonetta Gribaldo
CG1_02_FULL_Gribaldobacteria_OD1_41_26_curated	11	CPR	Candidatus Gribaldobacteria	Simonetta Gribaldo	CG1_02_FULL_Parcubacteria_OD1_41_26_curated
CG02_land_8_20_14_3_00_150_Desantisbacteria_49_13_curated	12		Candidatus Desantisbacteria
CG_4_10_14_0_8_um_filter_cor_Desantisbacteria_48_22_curated	12		Candidatus Desantisbacteria
CG_4_9_14_3_um_filter_150_Desantisbacteria_50_7_curated	12		Candidatus Desantisbacteria
CG1_02_FULL_Desantisbacteria_49_89_curated	12		Candidatus Desantisbacteria		CG1_02_FULL_Desantisbacteria_49_89_curated
CG1_02_SUB10_Desantisbacteria_49_17_curated	12		Candidatus Desantisbacteria		CG1_02_SUB10_Bacteria_49_17_curated
CG2_30_FULL_Desantisbacteria_49_21_curated	12		Candidatus Desantisbacteria		CG2_30_FULL_Bacteria_49_21_curated
CG02_land_8_20_14_3_00_150_Falkowbacteria_OD1_36_14_curated	14	CPR	Candidatus Falkowbacteria
CG_4_10_14_0_2_um_filter_Falkowbacteria_OD1_36_22_curated	14	CPR	Candidatus Falkowbacteria
CG_4_8_14_3_um_filter_Falkowbacteria_OD1_36_11_curated	14	CPR	Candidatus Falkowbacteria
CG_4_9_14_3_um_filter_150_Falkowbacteria_OD1_36_9_curated	14	CPR	Candidatus Falkowbacteria
CG02_land_8_20_14_3_00_150_Flavobacteriaceae_34_13_curated	15		Bacteroidetes
CG18_big_fil_WC_8_21_14_2_50_Flavobacteriaceae_34_36_curated	15		Bacteroidetes
CG_4_10_14_0_8_um_filter_cor_Flavobacteriaceae_34_31_curated	15		Bacteroidetes
CG_4_8_14_3_um_filter_Flavobacteriaceae_34_10_curated	15		Bacteroidetes
CG_4_9_14_0_8_um_filter_Flavobacteriaceae_34_30_curated	15		Bacteroidetes
CG2_30_FULL_Flavobacteriaceae_34_30_curated	15		Bacteroidetes		CG2_30_FULL_Flavobacteriaceae_34_30_curated
CG02_land_8_20_14_3_00_150_Moisslbacteria_OD1_36_53_curated	17	CPR	Candidatus Moisslbacteria	Christine Moissl-Eichinger
CG12_big_fil_rev_8_21_14_0_65_Moisslbacteria_OD1_36_11_curated	17	CPR	Candidatus Moisslbacteria	Christine Moissl-Eichinger
CG_4_10_14_0_2_um_filter_Moisslbacteria_OD1_36_61_curated	17	CPR	Candidatus Moisslbacteria	Christine Moissl-Eichinger
CG_4_9_14_0_8_um_filter_Moisslbacteria_OD1_36_20_curated	17	CPR	Candidatus Moisslbacteria	Christine Moissl-Eichinger
CG2_30_FULL_Moisslbacteria_OD1_36_38_curated	17	CPR	Candidatus Moisslbacteria	Christine Moissl-Eichinger	CG2_30_FULL_Parcubacteria_OD1_36_38_curated
CG02_land_8_20_14_3_00_150_Zetaproteobacteria_50_9_curated	18		Zetaproteobacteria
CG17_big_fil_post_rev_8_21_14_2_50_Zetaproteobacteria_50_13_curated	18		Zetaproteobacteria
CG_4_10_14_0_8_um_filter_cor_Zetaproteobacteria_49_80_curated	18		Zetaproteobacteria
CG_4_9_14_3_um_filter_150_Zetaproteobacteria_49_83_curated	18		Zetaproteobacteria
CG1_02_FULL_Zetaproteobacteria_49_23_curated	18		Zetaproteobacteria		CG1_02_FULL_Zetaproteobacteria_49_23_curated
CG02_land_8_20_14_3_00_150_Nitrospirae_41_53_curated	19		Nitrospirae
CG11_big_fil_rev_8_21_14_0_20_Nitrospirae_41_14_curated	19		Nitrospirae
CG_4_10_14_0_8_um_filter_cor_Nitrospirae_41_23_curated	19		Nitrospirae
CG_4_8_14_3_um_filter_Nitrospirae_41_47_curated	19		Nitrospirae
CG_4_9_14_3_um_filter_150_Nitrospirae_41_27_curated	19		Nitrospirae
CG1_02_FULL_Nitrospirae_41_54_curated	19		Nitrospirae		CG1_02_FULL_Nitrospirae_41_54_curated
CG2_30_FULL_Nitrospirae_41_42_curated	19		Nitrospirae		CG2_30_FULL_Nitrospirae_41_42_curated
CG02_land_8_20_14_3_00_150_Elusimicrobia_37_13_curated	20		Elusimicrobia
CG_4_10_14_0_8_um_filter_cor_Elusimicrobia_37_32_curated	20		Elusimicrobia
CG1_02_FULL_Elusimicrobia_37_195_curated	20		Elusimicrobia		CG1_02_FULL_novel_Bacteria_37_195_curated
CG1_02_SUB10_Elusimicrobia_37_114_curated	20		Elusimicrobia		CG1_02_SUB10_Elusimicrobia_37_114_curated
CG02_land_8_20_14_3_00_150_Roizmanbacteria_OP11_36_15_curated	21	CPR	Candidatus Roizmanbacteria
CG03_land_8_20_14_0_80_cor_Roizmanbacteria_OP11_36_21_curated	21	CPR	Candidatus Roizmanbacteria
CG10_big_fil_rev_8_21_14_0_10_Roizmanbacteria_OP11_36_26_curated	21	CPR	Candidatus Roizmanbacteria
CG_4_10_14_0_8_um_filter_cor_Roizmanbacteria_OP11_36_36_curated	21	CPR	Candidatus Roizmanbacteria
CG_4_8_14_3_um_filter_Roizmanbacteria_OP11_36_10_curated	21	CPR	Candidatus Roizmanbacteria
CG_4_9_14_3_um_filter_150_Roizmanbacteria_OP11_36_11_curated	21	CPR	Candidatus Roizmanbacteria
CG02_land_8_20_14_3_00_150_Portnoybacteria_OD1_45_8_curated	23	CPR	Candidatus Portnoybacteria
CG02_land_8_20_14_3_00_150_Wolfebacteria_OD1_37_12_curated	25	CPR	Candidatus Wolfebacteria
CG_4_10_14_0_8_um_filter_cor_Wolfebacteria_OD1_37_11_curated	25	CPR	Candidatus Wolfebacteria
CG_4_9_14_3_um_filter_150_Wolfebacteria_OD1_37_9_curated	25	CPR	Candidatus Wolfebacteria
CG03_land_8_20_14_0_80_cor_Nealsonbacteria_OD1_36_12_curated	26	CPR	Candidatus Nealsonbacteria
CG03_land_8_20_14_0_80_cor_Shapirobacteria_OP11_40_19_curated	27	CPR	Candidatus Shapirobacteria
CG11_big_fil_rev_8_21_14_0_20_Shapirobacteria_OP11_40_12_curated	27	CPR	Candidatus Shapirobacteria
CG_4_10_14_0_2_um_filter_Shapirobacteria_OP11_40_12_curated	27	CPR	Candidatus Shapirobacteria
CG_4_8_14_3_um_filter_Shapirobacteria_OP11_39_11_curated	27	CPR	Candidatus Shapirobacteria
CG_4_9_14_0_2_um_filter_Shapirobacteria_OP11_40_11_curated	27	CPR	Candidatus Shapirobacteria
CG03_land_8_20_14_0_80_cor_Flavobacteriales_35_15_curated	28		Bacteroidetes
CG11_big_fil_rev_8_21_14_0_20_Flavobacteriales_35_7_curated	28		Bacteroidetes
CG_4_10_14_0_2_um_filter_Flavobacteriales_35_18_curated	28		Bacteroidetes
CG_4_8_14_3_um_filter_Flavobacteriales_35_10_curated	28		Bacteroidetes
CG_4_9_14_0_2_um_filter_Flavobacteriales_35_242_curated	28		Bacteroidetes
CG1_02_FULL_Flavobacteriales_35_72_curated	28		Bacteroidetes		CG1_02_FULL_Flavobacteriaceae_35_72_curated
CG2_30_FULL_Flavobacteriales_35_124_curated	28		Bacteroidetes		CG2_30_FULL_Flavobacteriales_35_124_curated
CG03_land_8_20_14_0_80_cor_Elusimicrobia_50_18_curated	29		Elusimicrobia
CG_4_10_14_3_um_filter_Elusimicrobia_49_12_50_7_curated	29		Elusimicrobia
CG_4_8_14_3_um_filter_Elusimicrobia_49_12_50_9_curated	29		Elusimicrobia
CG03_land_8_20_14_0_80_cor_Anaerolineae_58_20_curated	30		Chloroflexi
CG1_02_FULL_Anaerolineae_58_13_curated	30		Chloroflexi		CG1_02_FULL_Anaerolineae_58_13_curated
CG03_land_8_20_14_0_80_cor_Berkelbacteria_40_36_curated	31	CPR	Candidatus Berkelbacteria
CG11_big_fil_rev_8_21_14_0_20_Berkelbacteria_40_23_curated	31	CPR	Candidatus Berkelbacteria
CG_4_10_14_0_8_um_filter_cor_Berkelbacteria_39_42_curated	31	CPR	Candidatus Berkelbacteria
CG_4_8_14_3_um_filter_Berkelbacteria_39_27_curated	31	CPR	Candidatus Berkelbacteria
CG_4_9_14_3_um_filter_150_Berkelbacteria_39_23_curated	31	CPR	Candidatus Berkelbacteria
CG2_30_FULL_Berkelbacteria_39_44_curated	31	CPR	Candidatus Berkelbacteria		CG2_30_FULL_Berkelbacteria_39_44_curated
CG03_land_8_20_14_0_80_cor_Gribaldobacteria_36_40_curated	32	CPR	Candidatus Gribaldobacteria	Simonetta Gribaldo
CG10_big_fil_rev_8_21_14_0_10_Gribaldobacteria_37_46_curated	32	CPR	Candidatus Gribaldobacteria	Simonetta Gribaldo
CG_4_10_14_0_2_um_filter_Gribaldobacteria_36_18_curated	32	CPR	Candidatus Gribaldobacteria	Simonetta Gribaldo
CG_4_9_14_3_um_filter_150_Gribaldobacteria_36_15_curated	32	CPR	Candidatus Gribaldobacteria	Simonetta Gribaldo
CG2_30_FULL_Gribaldobacteria_OD1_36_21_curated	32	CPR	Candidatus Gribaldobacteria	Simonetta Gribaldo	CG2_30_FULL_Parcubacteria_OD1_36_21_curated
CG03_land_8_20_14_0_80_cor_CG_Hydro_01_62_28_curated	34		Betaproteobacteria
CG12_big_fil_rev_8_21_14_0_65_Hydrogenophilales_61_21_curated	34		Betaproteobacteria
CG15_BIG_FIL_POST_REV_8_21_14_020_Hydrogenophilales_62_31_curated	34		Betaproteobacteria
CG_4_10_14_0_8_um_filter_cor_Hydrogenophilales_62_70_curated	34		Betaproteobacteria
CG_4_8_14_3_um_filter_Hydrogenophilales_62_83_curated	34		Betaproteobacteria
CG1_02_FULL_Hydrogenophilales_62_714_curated	34		Betaproteobacteria		CG1_02_FULL_Betaproteobacteria_62_714_curated
CG1_02_SUB10_Hydrogenophilales_62_390_curated	34		Betaproteobacteria		CG1_02_SUB10_Hydrogenophilaceae_62_390_curated
CG2_30_FULL_Hydrogenophilales_62_5257_curated	34		Betaproteobacteria		CG2_30_FULL_Betaproteobacteria_62_5257_curated
CG2_30_SUB100_Hydrogenophilales_62_35_curated	34		Betaproteobacteria		CG2_30_SUB100_Betaproteobacteria_62_35_curated
CG2_30_SUB10_Hydrogenophilales_61_467_curated	34		Betaproteobacteria		CG2_30_SUB10_Betaproteobacteria_61_467_curated
CG03_land_8_20_14_0_80_cor_Zetaproteobacteria_59_51_curated	35		Zetaproteobacteria
CG06_land_8_20_14_3_00_150_Zetaproteobacteria_59_53_curated	35		Zetaproteobacteria
CG11_big_fil_rev_8_21_14_0_20_Zetaproteobacteria_59_439_curated	35		Zetaproteobacteria
CG23_combo_of_CG06-09_8_20_14_all_150_Zetaproteobacteria_59_86_curated	35		Zetaproteobacteria
CG_4_10_14_0_8_um_filter_cor_Zetaproteobacteria_59_127_curated	35		Zetaproteobacteria
CG_4_8_14_3_um_filter_Zetaproteobacteria_59_5_curated	35		Zetaproteobacteria
CG_4_9_14_0_2_um_filter_Zetaproteobacteria_59_191_curated	35		Zetaproteobacteria
CG1_02_FULL_Zetaproteobacteria_59_1487_curated	35		Zetaproteobacteria		CG1_02_FULL_Mariprofundus_59_1487_curated
CG1_02_SUB10_Zetaproteobacteria_59_150_curated	35		Zetaproteobacteria		CG1_02_SUB10_Mariprofundus_59_150_curated
CG2_30_FULL_Zetaproteobacteria_59_37_curated	35		Zetaproteobacteria		CG2_30_FULL_Zetaproteobacteria_59_37_curated
CG03_land_8_20_14_0_80_cor_Shapirobacteria_OP11_35_14_curated	36	CPR	Candidatus Shapirobacteria
CG10_big_fil_rev_8_21_14_0_10_Shapirobacteria_OP11_36_6_curated	36	CPR	Candidatus Shapirobacteria
CG_4_10_14_3_um_filter_Shapirobacteria_OP11_35_13_curated	36	CPR	Candidatus Shapirobacteria
CG_4_8_14_3_um_filter_Shapirobacteria_OP11_35_11_curated	36	CPR	Candidatus Shapirobacteria
CG_4_9_14_3_um_filter_150_Shapirobacteria_OP11_36_12_curated	36	CPR	Candidatus Shapirobacteria
CG1_02_FULL_Shapirobacteria_OP11_35_28_curated	36	CPR	Candidatus Shapirobacteria		CG1_02_FULL_CPR_35_28_curated
CG2_30_FULL_Shapirobacteria_OP11_35_20_curated	36	CPR	Candidatus Shapirobacteria		CG2_30_FULL_Shapirobacteria_OP11_35_20_curated
CG03_land_8_20_14_0_80_cor_Wolfebacteria_OD1_39_317_curated	37	CPR	Candidatus Wolfebacteria
CG18_big_fil_WC_8_21_14_2_50_Wolfebacteria_OD1_39_7_curated	37	CPR	Candidatus Wolfebacteria
CG_4_10_14_0_8_um_filter_cor_Wolfebacteria_OD1_39_64_curated	37	CPR	Candidatus Wolfebacteria
CG_4_9_14_0_8_um_filter_Wolfebacteria_OD1_39_46_curated	37	CPR	Candidatus Wolfebacteria
CG1_02_FULL_Wolfebacteria_OD1_39_135_curated	37	CPR	Candidatus Wolfebacteria		CG1_02_FULL_Wolfebacteria_OD1_39_135_curated
CG03_land_8_20_14_0_80_cor_Deltaproteobacteria_45_14_curated	38		Deltaproteobacteria
CG_4_8_14_3_um_filter_Deltaproteobacteria_45_9_curated	38		Deltaproteobacteria
CG03_land_8_20_14_0_80_cor_Gallionellales_55_15_curated	39		Betaproteobacteria
CG17_big_fil_post_rev_8_21_14_2_50_Gallionellales_54_146_curated	39		Betaproteobacteria
CG_4_10_14_3_um_filter_Gallionellales_54_96_curated	39		Betaproteobacteria
CG_4_8_14_3_um_filter_Gallionellales_54_18_curated	39		Betaproteobacteria
CG_4_9_14_0_8_um_filter_Gallionellales_55_61_curated	39		Betaproteobacteria
CG1_02_FULL_Gallionellales_53_2027_curated	39		Betaproteobacteria		CG1_02_FULL_Gallionella_53_2027_curated
CG1_02_SUB10_Gallionellales_56_997_curated	39		Betaproteobacteria		CG1_02_SUB10_Gallionellaceae_56_997_curated
CG2_30_SUB10_Gallionellales_55_71_curated	39		Betaproteobacteria		CG2_30_SUB10_Gallionella_55_71_curated
CG03_land_8_20_14_0_80_cor_Shapirobacteria_OP11_39_12_curated	42	CPR	Candidatus Shapirobacteria
CG03_land_8_20_14_0_80_cor_Omnitrophica_43_22_curated	43		Omnitrophica
CG10_big_fil_rev_8_21_14_0_10_Omnitrophica_43_8_curated	43		Omnitrophica
CG12_big_fil_rev_8_21_14_0_65_Omnitrophica_43_15_curated	43		Omnitrophica
CG_4_10_14_0_8_um_filter_cor_Omnitrophica_43_18_curated	43		Omnitrophica
CG_4_8_14_3_um_filter_Omnitrophica_43_15_curated	43		Omnitrophica
CG_4_9_14_0_2_um_filter_Omnitrophica_43_12_curated	43		Omnitrophica
CG1_02_FULL_Omnitrophica_43_390_curated	43		Omnitrophica		CG1_02_FULL_CPR_43_390_curated
CG1_02_SUB10_Omnitrophica_43_210_curated	43		Omnitrophica		CG1_02_SUB10_Omnitrophica_43_210_curated
CG03_land_8_20_14_0_80_cor_Wolfebacteria_OD1_36_15_curated	44	CPR	Candidatus Wolfebacteria
CG03_land_8_20_14_0_80_cor_Jorgensenbacteria_OD1_38_39_curated	45	CPR	Candidatus Jorgensenbacteria
CG11_big_fil_rev_8_21_14_0_20_Jorgensenbacteria_OD1_38_23_curated	45	CPR	Candidatus Jorgensenbacteria
CG_4_10_14_0_8_um_filter_cor_Jorgensenbacteria_OD1_39_13_curated	45	CPR	Candidatus Jorgensenbacteria
CG_4_8_14_3_um_filter_Jorgensenbacteria_OD1_38_10_curated	45	CPR	Candidatus Jorgensenbacteria
CG_4_9_14_3_um_filter_150_Jorgensenbacteria_OD1_38_10_curated	45	CPR	Candidatus Jorgensenbacteria
CG03_land_8_20_14_0_80_cor_Portnoybacteria_OD1_41_10_curated	46	CPR	Candidatus Portnoybacteria
CG03_land_8_20_14_0_80_cor_Tagabacteria_OD1_41_22_curated	47	CPR	Candidatus Tagabacteria
CG11_big_fil_rev_8_21_14_0_20_Tagabacteria_OD1_41_11_curated	47	CPR	Candidatus Tagabacteria
CG_4_10_14_0_2_um_filter_Tagabacteria_OD1_40_13_curated	47	CPR	Candidatus Tagabacteria
CG_4_8_14_3_um_filter_Tagabacteria_OD1_41_8_curated	47	CPR	Candidatus Tagabacteria
CG_4_9_14_0_2_um_filter_Tagabacteria_OD1_41_11_curated	47	CPR	Candidatus Tagabacteria
CG03_land_8_20_14_0_80_cor_Roizmanbacteria_OP11_35_26_curated	48	CPR	Candidatus Roizmanbacteria
CG11_big_fil_rev_8_21_14_0_20_Roizmanbacteria_OP11_35_14_curated	48	CPR	Candidatus Roizmanbacteria
CG_4_10_14_0_2_um_filter_Roizmanbacteria_OP11_36_35_curated	48	CPR	Candidatus Roizmanbacteria
CG_4_8_14_3_um_filter_Roizmanbacteria_OP11_36_12_curated	48	CPR	Candidatus Roizmanbacteria
CG_4_9_14_0_2_um_filter_Roizmanbacteria_OP11_36_12_curated	48	CPR	Candidatus Roizmanbacteria
CG03_land_8_20_14_0_80_cor_Syntrophobacterales_58_14_curated	49		Deltaproteobacteria
CG_4_8_14_3_um_filter_Syntrophobacterales_58_8_curated	49		Deltaproteobacteria
CG1_02_FULL_Syntrophobacterales_58_37_curated	49		Deltaproteobacteria		CG1_02_FULL_Deltaproteobacteria_58_37_curated
CG2_30_FULL_Syntrophobacterales_58_14_curated	49		Deltaproteobacteria		CG2_30_FULL_Syntrophaceae_58_14_curated
CG03_land_8_20_14_0_80_cor_Wolfebacteria_OD1_40_12_curated	50	CPR	Candidatus Wolfebacteria
CG06_land_8_20_14_3_00_150_Berkelbacteria_43_10_curated	53	CPR	Candidatus Berkelbacteria
CG10_big_fil_rev_8_21_14_0_10_Berkelbacteria_43_14_curated	53	CPR	Candidatus Berkelbacteria
CG2_30_FULL_Berkelbacteria_43_20_curated	53	CPR	Candidatus Berkelbacteria		CG2_30_FULL_Berkelbacteria_43_20_curated
CG06_land_8_20_14_3_00_150_Portnoybacteria_OD1_39_12_curated	54	CPR	Candidatus Portnoybacteria
CG10_big_fil_rev_8_21_14_0_10_Portnoybacteria_OD1_40_22_curated	54	CPR	Candidatus Portnoybacteria
CG_4_10_14_0_2_um_filter_Portnoybacteria_OD1_39_11_curated	54	CPR	Candidatus Portnoybacteria
CG1_02_FULL_Portnoybacteria_OD1_40_25_curated	54	CPR	Candidatus Portnoybacteria		CG1_02_FULL_Parcubacteria_OD1_40_25_curated
CG06_land_8_20_14_3_00_150_Kaiserbacteria_OD1_49_31_curated	55	CPR	Candidatus Kaiserbacteria
CG08_land_8_20_14_0_20_Kaiserbacteria_OD1_50_21_curated	55	CPR	Candidatus Kaiserbacteria
CG17_big_fil_post_rev_8_21_14_2_50_Kaiserbacteria_OD1_51_7_curated	55	CPR	Candidatus Kaiserbacteria
CG_4_10_14_0_2_um_filter_Kaiserbacteria_OD1_50_16_curated	55	CPR	Candidatus Kaiserbacteria
CG_4_8_14_3_um_filter_Kaiserbacteria_OD1_50_23_curated	55	CPR	Candidatus Kaiserbacteria
CG_4_9_14_3_um_filter_150_Kaiserbacteria_OD1_50_16_curated	55	CPR	Candidatus Kaiserbacteria
CG1_02_FULL_Kaiserbacteria_OD1_50_68_curated	55	CPR	Candidatus Kaiserbacteria		CG1_02_FULL_Parcubacteria_OD1_50_68_curated
CG2_30_FULL_Kaiserbacteria_OD1_50_59_curated	55	CPR	Candidatus Kaiserbacteria		CG2_30_FULL_CPR_50_59_curated
CG06_land_8_20_14_3_00_150_WWE3_42_16_curated	56	CPR	WWE3
CG_4_10_14_0_2_um_filter_WWE3_42_8_curated	56	CPR	WWE3
CG_4_8_14_3_um_filter_WWE3_42_11_curated	56	CPR	WWE3
CG_4_9_14_3_um_filter_150_WWE3_43_9_curated	56	CPR	WWE3
CG1_02_FULL_WWE3_42_9_curated	56	CPR	WWE3		CG1_02_FULL_CPR3_42_9_curated
CG2_30_FULL_WWE3_42_46_curated	56	CPR	WWE3		CG2_30_FULL_CPR_42_46_curated
CG06_land_8_20_14_3_00_150_novel_CPR_33_50_curated	57	CPR	novel phylum-level lineage2
CG10_big_fil_rev_8_21_14_0_10_novel_CPR_33_18_curated	57	CPR	novel phylum-level lineage2
CG_4_10_14_0_2_um_filter_novel_CPR_33_32_curated	57	CPR	novel phylum-level lineage2
CG_4_10_14_0_8_um_filter_cor_novel_CPR_33_57_curated	57	CPR	novel phylum-level lineage2
CG_4_8_14_3_um_filter_novel_CPR_33_28_curated	57	CPR	novel phylum-level lineage2
CG_4_9_14_3_um_filter_150_novel_CPR_33_26_curated	57	CPR	novel phylum-level lineage2
CG1_02_FULL_novel_CPR_33_24_curated	57	CPR	novel phylum-level lineage2		CG1_02_FULL_CPR_33_24_curated
CG2_30_FULL_novel_CPR_33_46_curated	57	CPR	novel phylum-level lineage2		CG2_30_FULL_CPR2_33_46_curated
CG06_land_8_20_14_3_00_150_Nitrospirae_70_43_curated	58		Nitrospirae
CG18_big_fil_WC_8_21_14_2_50_Nitrospirae_70_55_curated	58		Nitrospirae
CG_4_10_14_3_um_filter_Nitrospirae_70_108_curated	58		Nitrospirae
CG_4_8_14_3_um_filter_Nitrospirae_70_85_curated	58		Nitrospirae
CG_4_9_14_0_8_um_filter_Nitrospirae_70_14_curated	58		Nitrospirae
CG1_02_FULL_Nitrospirae_70_150_curated	58		Nitrospirae		CG1_02_FULL_Bacteria_70_150_curated
CG2_30_FULL_Nitrospirae_70_394_curated	58		Nitrospirae		CG2_30_FULL_Nitrospirae_70_394_curated
CG2_30_SUB10_Nitrospirae_70_80_curated	58		Nitrospirae		CG2_30_SUB10_Proteobacteria_70_80_curated
CG06_land_8_20_14_3_00_150_Deltaproteobacteria_44_19_curated	59		Deltaproteobacteria
CG12_big_fil_rev_8_21_14_0_65_Deltaproteobacteria_43_10_curated	59		Deltaproteobacteria
CG_4_10_14_0_8_um_filter_cor_Deltaproteobacteria_43_12_curated	59		Deltaproteobacteria
CG_4_8_14_3_um_filter_Deltaproteobacteria_43_13_curated	59		Deltaproteobacteria
CG_4_9_14_3_um_filter_150_Deltaproteobacteria_44_9_curated	59		Deltaproteobacteria
CG1_02_FULL_Deltaproteobacteria_43_41_curated	59		Deltaproteobacteria		CG1_02_FULL_Proteobacteria_43_41_curated
CG2_30_FULL_Deltaproteobacteria_43_15_curated	59		Deltaproteobacteria		CG2_30_FULL_Deltaproteobacteria_43_15_curated
CG06_land_8_20_14_3_00_150_Elusimicrobia_38_11_curated	61		Elusimicrobia
CG06_land_8_20_14_3_00_150_Roizmanbacteria_OP11_34_14_curated	62	CPR	Candidatus Roizmanbacteria
CG07_land_8_20_14_0_80_Roizmanbacteria_OP11_34_15_curated	62	CPR	Candidatus Roizmanbacteria
CG_4_8_14_3_um_filter_Roizmanbacteria_OP11_34_9_curated	62	CPR	Candidatus Roizmanbacteria
CG06_land_8_20_14_3_00_150_Shapirobacteria_OP11_40_12_curated	63	CPR	Candidatus Shapirobacteria
CG_4_10_14_0_2_um_filter_Shapirobacteria_OP11_40_12_curated	63	CPR	Candidatus Shapirobacteria
CG06_land_8_20_14_3_00_150_Moranbacteria_OD1_40_12_curated	64	CPR	Candidatus Moranbacteria
CG23_combo_of_CG06-09_8_20_14_all_150_Moranbacteria_OD1_40_16_curated	64	CPR	Candidatus Moranbacteria
CG_4_9_14_3_um_filter_150_Moranbacteria_OD1_40_7_curated	64	CPR	Candidatus Moranbacteria
CG06_land_8_20_14_3_00_150_Moranbacteria_OD1_43_56_curated	65	CPR	Candidatus Moranbacteria
CG17_big_fil_post_rev_8_21_14_2_50_Moranbacteria_OD1_44_12_curated	65	CPR	Candidatus Moranbacteria
CG_4_10_14_3_um_filter_Moranbacteria_OD1_44_15_curated	65	CPR	Candidatus Moranbacteria
CG_4_8_14_3_um_filter_Moranbacteria_OD1_43_15_curated	65	CPR	Candidatus Moranbacteria
CG_4_9_14_3_um_filter_150_Moranbacteria_OD1_44_28_curated	65	CPR	Candidatus Moranbacteria
CG06_land_8_20_14_3_00_150_Woesebacteria_OP11_39_27_curated	66	CPR	Candidatus Woesebacteria
CG22_combo_CG10-13_8_21_14_all_Woesebacteria_OP11_39_10_curated	66	CPR	Candidatus Woesebacteria
CG_4_10_14_0_2_um_filter_Woesebacteria_OP11_39_14_curated	66	CPR	Candidatus Woesebacteria
CG_4_10_14_0_2_um_filter_Woesebacteria_OP11_39_14_curated	66	CPR	Candidatus Woesebacteria
CG_4_9_14_3_um_filter_150_Woesebacteria_OP11_39_10_curated	66	CPR	Candidatus Woesebacteria
CG07_land_8_20_14_0_80_Gribaldobacteria_OD1_33_18_curated	67	CPR	Candidatus Gribaldobacteria	Simonetta Gribaldo
CG10_big_fil_rev_8_21_14_0_10_Gribaldobacteria_OD1_33_41_curated	67	CPR	Candidatus Gribaldobacteria	Simonetta Gribaldo
CG_4_10_14_0_2_um_filter_Gribaldobacteria_OD1_33_15_curated	67	CPR	Candidatus Gribaldobacteria	Simonetta Gribaldo
CG_4_9_14_3_um_filter_150_Gribaldobacteria_OD1_33_9_curated	67	CPR	Candidatus Gribaldobacteria	Simonetta Gribaldo
CG07_land_8_20_14_0_80_novel_Parcubacteria_35_11_curated	68	CPR	novel phylum-level lineage3
CG_4_9_14_0_2_um_filter_novel_Parcubacteria_35_11_curated	68	CPR	novel phylum-level lineage3
CG07_land_8_20_14_0_80_Deltaproteobacteria_38_7_curated	69		Deltaproteobacteria
CG07_land_8_20_14_0_80_Nealsonbacteria_OD1_39_13_curated	70	CPR	Candidatus Nealsonbacteria
CG23_combo_of_CG06-09_8_20_14_all_150_Nealsonbacteria_OD1_39_17_curated	70	CPR	Candidatus Nealsonbacteria
CG_4_8_14_3_um_filter_Nealsonbacteria_OD1_39_7_curated	70	CPR	Candidatus Nealsonbacteria
CG07_land_8_20_14_0_80_Berkelbacteria_40_10_curated	71	CPR	Candidatus Nealsonbacteria
CG10_big_fil_rev_8_21_14_0_10_Berkelbacteria_40_24_curated	71	CPR	Candidatus Nealsonbacteria
CG23_combo_of_CG06-09_8_20_14_all_150_Berkelbacteria_40_13_curated	71	CPR	Candidatus Nealsonbacteria
CG07_land_8_20_14_0_80_Armatimonadetes_40_9_curated	72		Armatimonadetes
CG07_land_8_20_14_0_80_Chloroflexi_51_10_curated	73		Chloroflexi
CG07_land_8_20_14_0_80_Armatimonadetes_59_28_curated	74		Armatimonadetes
CG_4_10_14_3_um_filter_Armatimonadetes_59_10_curated	74		Armatimonadetes
CG_4_8_14_3_um_filter_Armatimonadetes_58_9_curated	74		Armatimonadetes
CG_4_9_14_3_um_filter_150_Armatimonadetes_58_7_curated	74		Armatimonadetes
CG2_30_FULL_Armatimonadetes_59_28_curated	74		Armatimonadetes		CG2_30_FULL_Armatimonadetes_59_28_curated
CG07_land_8_20_14_0_80_Hydrogenedentes_42_17_curated	75		Hydrogenedentes
CG1_02_FULL_Hydrogenedentes_42_14_curated	75		Hydrogenedentes		CG1_02_FULL_NKB19_42_14_curated
CG07_land_8_20_14_0_80_Desantisbacteria_39_15_curated	76		Candidatus Desantisbacteria
CG_4_10_14_0_8_um_filter_cor_Desantisbacteria_39_17_curated	76		Candidatus Desantisbacteria
CG1_02_FULL_Desantisbacteria_38_46_curated	76		Candidatus Desantisbacteria		CG1_02_FULL_Desantisbacteria_38_46_curated
CG07_land_8_20_14_0_80_Syntrophobacteraceae_61_8_curated	78		Deltaproteobacteria
CG2_30_FULL_Syntrophobacteraceae_61_12_curated	78		Deltaproteobacteria		CG2_30_FULL_Syntrophobacteraceae_61_12_curated
CG07_land_8_20_14_0_80_Piscirickettsiaceae_44_28_curated	79		Gammaproteobacteria
CG12_big_fil_rev_8_21_14_0_65_Piscirickettsiaceae_44_934_curated	79		Gammaproteobacteria
CG18_big_fil_WC_8_21_14_2_50_Piscirickettsiaceae_44_103_curated	79		Gammaproteobacteria
CG_4_10_14_0_2_um_filter_Piscirickettsiaceae_44_336_curated	79		Gammaproteobacteria
CG_4_10_14_0_8_um_filter_cor_Piscirickettsiaceae_44_742_curated	79		Gammaproteobacteria
CG_4_10_14_3_um_filter_Piscirickettsiaceae_44_349_curated	79		Gammaproteobacteria
CG_4_8_14_3_um_filter_Piscirickettsiaceae_44_38_curated	79		Gammaproteobacteria
CG_4_9_14_0_2_um_filter_Piscirickettsiaceae_44_546_curated	79		Gammaproteobacteria
CG_4_9_14_3_um_filter_150_Piscirickettsiaceae_43_564_curated	79		Gammaproteobacteria
CG1_02_FULL_Piscirickettsiaceae_44_1556_curated	79		Gammaproteobacteria		CG1_02_FULL_Thiomicrospira_44_1556_curated
CG1_02_SUB10_Piscirickettsiaceae_44_157_curated	79		Gammaproteobacteria		CG1_02_SUB10_Thiomicrospira_44_157_curated
CG1_02_SUB100_Piscirickettsiaceae_44_16_curated	79		Gammaproteobacteria		CG1_02_SUB100_Thiomicrospira_44_16_curated
CG2_30_FULL_Piscirickettsiaceae_44_34_curated	79		Gammaproteobacteria		CG2_30_FULL_Thiomicrospira_44_34_curated
CG07_land_8_20_14_0_80_Chloroflexi_45_17_curated	80		Chloroflexi
CG23_combo_of_CG06-09_8_20_14_all_150_Chloroflexi_45_10_curated	80		Chloroflexi
CG07_land_8_20_14_0_80_Desulfobacterales_52_14_curated	81		Deltaproteobacteria
CG23_combo_of_CG06-09_8_20_14_all_150_Desulfobacterales_52_9_curated	81		Deltaproteobacteria
CG07_land_8_20_14_0_80_Deltaproteobacteria_60_11_curated	82		Deltaproteobacteria
CG07_land_8_20_14_0_80_Ignavibacteriales_59_12_curated	83		Ignavibacteria
CG07_land_8_20_14_0_80_Shapirobateria_OP11_39_12_curated	85	CPR	Candidatus Shapirobateria
CG_4_9_14_3_um_filter_150_Shapirobateria_OP11_39_13_curated	85	CPR	Candidatus Shapirobateria
CG07_land_8_20_14_0_80_Shapirobacteria_OP11_39_18_curated	86	CPR	Candidatus Shapirobacteria
CG07_land_8_20_14_0_80_Omnitrophica_50_8_curated	87		Omnitrophica
CG07_land_8_20_14_0_80_Omnitrophica_42_15_curated	88		Omnitrophica
CG07_land_8_20_14_0_80_Woesebacteria_OP11_44_9_curated	89	CPR	Candidatus Woesebacteria
CG22_combo_CG10-13_8_21_14_all_Woesebacteria_OP11_45_10_curated	89	CPR	Candidatus Woesebacteria
CG_4_10_14_0_2_um_filter_Woesebacteria_OP11_44_9_curated	89	CPR	Candidatus Woesebacteria
CG08_land_8_20_14_0_20_Actinobacteria_35_9_curated	90		Actinobacteria
CG08_land_8_20_14_0_20_Nealsonbacteria_OD1_38_20_curated	91	CPR	Candidatus Nealsonbacteria
CG08_land_8_20_14_0_20_novel_Parcubacteria_38_56_curated	92	CPR	novel phylum-level lineage4
CG11_big_fil_rev_8_21_14_0_20_novel_Parcubacteria_39_14_curated	92	CPR	novel phylum-level lineage4
CG08_land_8_20_14_0_20_Gribaldobacteria_OD1_39_15_curated	93	CPR	Candidatus Gribaldobacteria	Simonetta Gribaldo
CG08_land_8_20_14_0_20_WWE3_40_13_curated	94	CPR	WWE3
CG08_land_8_20_14_0_20_Stahlbacteria_40_26_curated	95		Candidatus Stahlbacteria (former WOR-3)
CG23_combo_of_CG06-09_8_20_14_all_150_Stahlbacteria_40_9_curated	95		Candidatus Stahlbacteria (former WOR-3)
CG08_land_8_20_14_0_20_WWE3_41_15_curated	96	CPR	WWE3
CG_4_10_14_0_2_um_filter_WWE3_42_7_curated	96	CPR	WWE3
CG08_land_8_20_14_0_20_Nealsonbacteria_OD1_43_11_curated	97	CPR	Candidatus Nealsonbacteria
CG08_land_8_20_14_0_20_WWE3_43_13_curated	98	CPR	WWE3
CG08_land_8_20_14_0_20_novel_Parcubacteria_43_9_curated	99	CPR	novel phylum-level lineage5
CG08_land_8_20_14_0_20_SAR406_45_22_curated	100		SAR406
CG08_land_8_20_14_0_20_Berkelbacteria_39_8_curated	101	CPR	Candidatus Berkelbacteria
CG08_land_8_20_14_0_20_Elusimicrobia_44_26_curated	102		Elusimicrobia
CG08_land_8_20_14_0_20_Portnoybacteria_OD1_40_83_curated	103	CPR	Candidatus Portnoybacteria
CG11_big_fil_rev_8_21_14_0_20_Portnoybacteria_OD1_40_15_curated	103	CPR	Candidatus Portnoybacteria
CG_4_10_14_0_8_um_filter_cor_Portnoybacteria_OD1_40_50_curated	103	CPR	Candidatus Portnoybacteria
CG_4_8_14_3_um_filter_Portnoybacteria_OD1_40_10_curated	103	CPR	Candidatus Portnoybacteria
CG_4_9_14_3_um_filter_150_Portnoybacteria_OD1_40_10_curated	103	CPR	Candidatus Portnoybacteria
CG1_02_FULL_Portnoybacteria_OD1_40_82_curated	103	CPR	Candidatus Portnoybacteria		CG1_02_FULL_Parcubacteria_OD1_40_82_curated
CG08_land_8_20_14_0_20_Parcubacteria_OD1_48_21_curated	105	CPR	novel phylum-level lineage6
CG11_big_fil_rev_8_21_14_0_20_Parcubacteria_OD1_48_46_curated	105	CPR	novel phylum-level lineage6
CG_4_10_14_0_2_um_filter_Parcubacteria_OD1_48_144_curated	105	CPR	novel phylum-level lineage6
CG_4_10_14_0_8_um_filter_cor_Parcubacteria_OD1_48_154_curated	105	CPR	novel phylum-level lineage6
CG_4_8_14_3_um_filter_Parcubacteria_OD1_48_16_curated	105	CPR	novel phylum-level lineage6
CG_4_9_14_0_2_um_filter_Parcubacteria_OD1_48_40_curated	105	CPR	novel phylum-level lineage6
CG1_02_FULL_OD1_Parcubacteria_OD1_48_398_curated	105	CPR	novel phylum-level lineage6		CG1_02_FULL_OD1_Parcubacteria_48_398_curated
CG1_02_SUB10_Parcubacteria_OD1_48_40_curated	105	CPR	novel phylum-level lineage6		CG1_02_SUB10_CPR_48_40_curated
CG2_30_FULL_novel_Parcubacteria_OD1_48_51_curated	105	CPR	novel phylum-level lineage6		CG2_30_FULL_Parcubacteria_OD1_48_51_curated
CG08_land_8_20_14_0_20_Chloroflexi_45_12_curated	106		Chloroflexi
CG_4_8_14_3_um_filter_Chloroflexi_45_15_curated	106		Chloroflexi
CG_4_9_14_3_um_filter_150_Chloroflexi_45_9_curated	106		Chloroflexi
CG2_30_FULL_Chloroflexi_46_9_curated	106		Chloroflexi		CG2_30_FULL_Dehalococcoidia_46_9_curated
CG08_land_8_20_14_0_20_Nitrospirae_52_24_curated	107		Nitrospirae
CG17_big_fil_post_rev_8_21_14_2_50_Nitrospirae_50_9_curated	107		Nitrospirae
CG_4_10_14_3_um_filter_Nitrospirae_53_41_curated	107		Nitrospirae
CG_4_8_14_3_um_filter_Nitrospirae_50_41_curated	107		Nitrospirae
CG_4_9_14_3_um_filter_150_Nitrospirae_53_35_curated	107		Nitrospirae
CG1_02_FULL_Nitrospirae_53_21_curated	107		Nitrospirae		CG1_02_FULL_Bacteria_53_21_curated
CG2_30_FULL_Nitrospirae_53_67_curated	107		Nitrospirae		CG2_30_FULL_Nitrospirae_53_67_curated
CG08_land_8_20_14_0_20_Kuenenbacteria_OD1_37_23_curated	110	CPR	Candidatus Kuenenbacteria
CG11_big_fil_rev_8_21_14_0_20_Kuenenbacteria_OD1_37_9_curated	110	CPR	Candidatus Kuenenbacteria
CG1_02_FULL_Kuenenbacteria_OD1_38_13_curated	110	CPR	Candidatus Kuenenbacteria		CG1_02_FULL_Kuenenbacteria_OD1_38_13_curated
CG08_land_8_20_14_0_20_Zetaproteobacteria_55_17_curated	111		Zetaproteobacteria
CG12_big_fil_rev_8_21_14_0_65_Zetaproteobacteria_55_1124_curated	111		Zetaproteobacteria
CG_4_10_14_0_2_um_filter_Zetaproteobacteria_55_20_curated	111		Zetaproteobacteria
CG_4_10_14_0_8_um_filter_cor_Zetaproteobacteria_55_43_curated	111		Zetaproteobacteria
CG_4_9_14_0_8_um_filter_Zetaproteobacteria_55_31_curated	111		Zetaproteobacteria
CG1_02_FULL_Zetaproteobacteria_55_237_curated	111		Zetaproteobacteria		CG1_02_FULL_Zetaproteobacteria_55_237_curated
CG1_02_SUB10_Zetaproteobacteria_56_42_curated	111		Zetaproteobacteria		CG1_02_SUB10_Mariprofundus_56_42_curated
CG08_land_8_20_14_0_20_Atribacteria_33_29_curated	112		Atribacteria
CG17_big_fil_post_rev_8_21_14_2_50_Atribacteria_34_11_curated	112		Atribacteria
CG_4_10_14_3_um_filter_Atribacteria_34_13_curated	112		Atribacteria
CG_4_8_14_3_um_filter_Atribacteria_34_18_curated	112		Atribacteria
CG_4_9_14_3_um_filter_150_Atribacteria_33_16_curated	112		Atribacteria
CG2_30_FULL_Atribacteria_33_13_curated	112		Atribacteria		CG2_30_FULL_OP9_33_13_curated
CG08_land_8_20_14_0_20_Peregrinibacteria_41_10_curated	113	CPR	Candidatus Peregrinibacteria
CG1_02_FULL_Peregrinibacteria_41_10_curated	113	CPR	Candidatus Peregrinibacteria		CG1_02_FULL_Peregrinibacteria_PER_41_10_curated
CG08_land_8_20_14_0_20_Actinobacteria_50_39_curated	114		Actinobacteria
CG17_big_fil_post_rev_8_21_14_2_50_Actinobacteria_50_24_curated	114		Actinobacteria
CG_4_10_14_0_8_um_filter_cor_Actinobacteria_50_43_curated	114		Actinobacteria
CG_4_10_14_3_um_filter_Actinobacteria_50_156_curated	114		Actinobacteria
CG_4_8_14_3_um_filter_Actinobacteria_50_135_curated	114		Actinobacteria
CG_4_9_14_3_um_filter_150_Actinobacteria_50_75_curated	114		Actinobacteria
CG1_02_FULL_Actinobacteria_50_21_curated	114		Actinobacteria		CG1_02_FULL_Bacteria_50_21_curated
CG2_30_FULL_Actinobacteria_50_142_curated	114		Actinobacteria		CG2_30_FULL_Actinobacteria_50_142_curated
CG2_30_SUB10_Actinobacteria_50_27_curated	114		Actinobacteria		CG2_30_SUB10_Bacteria_50_27_curated
CG08_land_8_20_14_0_20_Elusimicrobia_51_18_curated	115		Elusimicrobia
CG08_land_8_20_14_0_20_Elusimicrobia_59_10_curated	116		Elusimicrobia
CG08_land_8_20_14_0_20_Methylobacterium_71_15_curated	118		Alphaproteobacteria
CG09_land_8_20_14_0_10_Methylobacterium_71_15_curated	118		Alphaproteobacteria
CG08_land_8_20_14_0_20_Shapirobacteria_OP11_39_18_curated	119	CPR	Candidatus Shapirobacteria
CG10_big_fil_rev_8_21_14_0_10_Shapirobacteria_OP11_38_8_curated	119	CPR	Candidatus Shapirobacteria
CG_4_10_14_0_8_um_filter_cor_Shapirobacteria_OP11_39_15_curated	119	CPR	Candidatus Shapirobacteria
CG08_land_8_20_14_0_20_Moranbacteria_OD1_34_16_curated	120	CPR	Candidatus Moranbacteria
CG_4_8_14_3_um_filter_Moranbacteria_OD1_34_16_curated	120	CPR	Candidatus Moranbacteria
CG_4_9_14_3_um_filter_150_Moranbacteria_OD1_33_15_curated	120	CPR	Candidatus Moranbacteria
CG08_land_8_20_14_0_20_Nealsonbacteria_OD1_36_22_curated	121	CPR	Candidatus Nealsonbacteria
CG10_big_fil_rev_8_21_14_0_10_Nealsonbacteria_OD1_36_24_curated	121	CPR	Candidatus Nealsonbacteria
CG08_land_8_20_14_0_20_Kerfelbacteria_OD1_40_16_curated	122	CPR	Candidatus Kerfelbacteria
CG08_land_8_20_14_0_20_Kerfelbacteria_OD1_42_7_curated	123	CPR	Candidatus Kerfelbacteria
CG08_land_8_20_14_0_20_Kerfelbacteria_OD1_43_14_curated	124	CPR	Candidatus Kerfelbacteria
CG08_land_8_20_14_0_20_Saganbacteria_WOR-1_45_16_curated	125		Candidatus Saganbacteria (former WOR-1)	Carl Sagan
CG08_land_8_20_14_0_20_Omnitrophica_41_16_curated	126		Omnitrophica
CG23_combo_of_CG06-09_8_20_14_all_150_Omnitrophica_41_10_curated	126		Omnitrophica
CG08_land_8_20_14_0_20_WWE3_41_10_curated	127	CPR	WWE3
CG09_land_8_20_14_0_10_WWE3_47_33_curated	128	CPR	WWE3
CG10_big_fil_rev_8_21_14_0_10_WWE3_48_23_curated	128	CPR	WWE3
CG_4_10_14_0_2_um_filter_WWE3_47_8_curated	128	CPR	WWE3
CG_4_9_14_0_2_um_filter_WWE3_48_10_curated	128	CPR	WWE3
CG09_land_8_20_14_0_10_Portnoybacteria_OD1_44_13_curated	129	CPR	Candidatus Portnoybacteria
CG11_big_fil_rev_8_21_14_0_20_Portnoybacteria_OD1_44_10_curated	129	CPR	Candidatus Portnoybacteria
CG_4_10_14_0_2_um_filter_Portnoybacteria_OD1_44_20_curated	129	CPR	Candidatus Portnoybacteria
CG_4_8_14_3_um_filter_Portnoybacteria_OD1_44_10_curated	129	CPR	Candidatus Portnoybacteria
CG_4_9_14_3_um_filter_150_Portnoybacteria_OD1_44_9_curated	129	CPR	Candidatus Portnoybacteria
CG2_30_FULL_Portnoybacteria_OD1_44_18_curated	129	CPR	Candidatus Portnoybacteria		CG2_30_FULL_Parcubacteria_OD1_44_18_curated
CG09_land_8_20_14_0_10_WWE3_39_24_curated	130	CPR	WWE3
CG10_big_fil_rev_8_21_14_0_10_WWE3_39_14_curated	130	CPR	WWE3
CG23_combo_of_CG06-09_8_20_14_all_150_WWE3_40_14_curated	130	CPR	WWE3
CG2_30_FULL_WWE3_40_12_curated	130	CPR	WWE3		CG2_30_FULL_WWE3_related_40_12_curated
CG09_land_8_20_14_0_10_Shapirobacteria_OP11_38_17_curated	132	CPR	Candidatus Shapirobacteria
CG09_land_8_20_14_0_10_Shapirobacteria_OP11_39_12_curated	133	CPR	Candidatus Shapirobacteria
CG09_land_8_20_14_0_10_Roizmanbacteria_OP11_41_9_curated	134	CPR	Candidatus Roizmanbacteria
CG09_land_8_20_14_0_10_Collierbacteria_OP11_46_12_curated	135	CPR	Candidatus Collierbacteria
CG17_big_fil_post_rev_8_21_14_2_50_Collierbacteria_OP11_45_7_curated	135	CPR	Candidatus Collierbacteria
CG09_land_8_20_14_0_10_Shapirobateria_OP11_47_13_curated	136	CPR	Candidatus Shapirobateria
CG09_land_8_20_14_0_10_Shapirobateria_OP11_49_15_curated	137	CPR	Candidatus Shapirobateria
CG10_big_fil_rev_8_21_14_0_10_Shapirobateria_OP11_48_15_curated	137	CPR	Candidatus Shapirobateria
CG09_land_8_20_14_0_10_Tagabacteria_OD1_41_14_curated	138	CPR	Candidatus Tagabacteria
CG10_big_fil_rev_8_21_14_0_10_Tagabacteria_OD1_40_13_curated	138	CPR	Candidatus Tagabacteria
CG09_land_8_20_14_0_10_Torokbacteria_OD1_42_11_curated	139	CPR	Candidatus Torokbacteria	Tamas Torok
CG09_land_8_20_14_0_10_Nealsonbacteria_OD1_42_14_curated	140	CPR	Candidatus Nealsonbacteria
CG1_02_FULL_Alphaproteobacteria_46_17_curated	141		Alphaproteobacteria		CG1_02_FULL_Alphaproteobacteria_46_17_curated
CG1_02_FULL_Bacteroidetes_33_90_curated	146		Bacteroidetes		CG1_02_FULL_Bacteroidetes_33_90_curated
CG2_30_FULL_Bacteroidetes_33_31_curated	146		Bacteroidetes		CG2_30_FULL_Bacteroidetes_33_31_curated
CG22_combo_CG10-13_8_21_14_all_Beckwithbacteria_OP11_01_47_9_curated	147	CPR	Candidatus Beckwithbacteria
CG23_combo_of_CG06-09_8_20_14_all_150_Beckwithbacteria_OP11_47_9_curated	147	CPR	Candidatus Beckwithbacteria
CG_4_10_14_0_2_um_filter_Beckwithbacteria_OP11_47_25_curated	147	CPR	Candidatus Beckwithbacteria
CG_4_9_14_0_2_um_filter_Beckwithbacteria_OP11_47_11_curated	147	CPR	Candidatus Beckwithbacteria
CG1_02_FULL_Beckwithbacteria_OP11_47_37_curated	147	CPR	Candidatus Beckwithbacteria		CG1_02_FULL_Beckwithbacteria_OP11_47_37_curated
CG11_big_fil_rev_8_21_14_0_20_Berkelbacteria_42_15_curated	148	CPR	Candidatus Berkelbacteria
CG23_combo_of_CG06-09_8_20_14_all_150_Berkelbacteria_41_73_curated	148	CPR	Candidatus Berkelbacteria
CG_4_10_14_0_8_um_filter_cor_Berkelbacteria_42_34_curated	148	CPR	Candidatus Berkelbacteria
CG_4_8_14_3_um_filter_Berkelbacteria_42_13_curated	148	CPR	Candidatus Berkelbacteria
CG_4_9_14_0_2_um_filter_Berkelbacteria_42_30_curated	148	CPR	Candidatus Berkelbacteria
CG1_02_FULL_Berkelbacteria_42_45_curated	148	CPR	Candidatus Berkelbacteria		CG1_02_FULL_Berkelbacteria_42_45_curated
CG2_30_FULL_Berkelbacteria_42_34_curated	148	CPR	Candidatus Berkelbacteria		CG2_30_FULL_CPR_42_34_curated
CG10_big_fil_rev_8_21_14_0_10_Collierbacteria_OP11_43_36_curated	150	CPR	Candidatus Collierbacteria
CG22_combo_CG10-13_8_21_14_all_Collierbacteria_OP11_43_12_curated	150	CPR	Candidatus Collierbacteria
CG_4_10_14_0_8_um_filter_cor_Collierbacteria_OP11_43_86_curated	150	CPR	Candidatus Collierbacteria
CG_4_9_14_3_um_filter_150_Collierbacteria_OP11_43_16_curated	150	CPR	Candidatus Collierbacteria
CG1_02_FULL_Collierbacteria_OP11_44_10_curated	150	CPR	Candidatus Collierbacteria		CG1_02_FULL_Collierbacteria_OP11_44_10_curated
CG12_big_fil_rev_8_21_14_0_65_Comamonadaceae_59_15_curated	151		Betaproteobacteria
CG1_02_FULL_Comamonadaceae_60_18_curated	151		Betaproteobacteria		CG1_02_FULL_Comamonadaceae_60_18_curated
CG10_big_fil_rev_8_21_14_0_10_Pacebacteria_OP11_36_11_curated	155	CPR	Candidatus Pacebacteria
CG_4_9_14_0_2_um_filter_Pacebacteria_OP11_36_8_curated	155	CPR	Candidatus Pacebacteria
CG1_02_FULL_Pacebacteria_OP11_36_77_curated	155	CPR	Candidatus Pacebacteria		CG1_02_FULL_CPR_36_77_curated
CG2_30_FULL_Pacebacteria_OP11_36_39_curated	155	CPR	Candidatus Pacebacteria		CG2_30_FULL_Pacebacteria_OP11_36_39_curated
CG10_big_fil_rev_8_21_14_0_10_Levybacteria_OP11_36_30_curated	156	CPR	Candidatus Levybacteria
CG_4_10_14_0_2_um_filter_Levybacteria_OP11_36_16_curated	156	CPR	Candidatus Levybacteria
CG_4_9_14_3_um_filter_150_Levybacteria_OP11_36_7_curated	156	CPR	Candidatus Levybacteria
CG1_02_FULL_Levybacteria_OP11_37_262_curated	156	CPR	Candidatus Levybacteria		CG1_02_FULL_CPR_37_262_curated
CG1_02_SUB10_Levybacteria_OP11_36_26_curated	156	CPR	Candidatus Levybacteria		CG1_02_SUB10_Bacteria_36_26_curated
CG2_30_FULL_Levybacteria_OP11_37_29_curated	156	CPR	Candidatus Levybacteria		CG2_30_FULL_Levybacteria_OP11_37_29_curated
CG12_big_fil_rev_8_21_14_0_65_Gracilibacteria_GN02_38_15_curated	157	CPR	Candidatus Gracilibacteria
CG18_big_fil_WC_8_21_14_2_50_Gracilibacteria_GN02_38_16_curated	157	CPR	Candidatus Gracilibacteria
CG_4_10_14_0_8_um_filter_cor_Gracilibacteria_GN02_38_28_curated	157	CPR	Candidatus Gracilibacteria
CG_4_9_14_0_2_um_filter_Gracilibacteria_GN02_38_7_curated	157	CPR	Candidatus Gracilibacteria
CG1_02_FULL_Gracilibacteria_GN02_38_292_curated	157	CPR	Candidatus Gracilibacteria		CG1_02_FULL_CPR_38_292_curated
CG1_02_SUB10_Gracilibacteria_GN02_38_174_curated	157	CPR	Candidatus Gracilibacteria		CG1_02_SUB10_Gracilibacteria_GN02_38_174_curated
CG2_30_FULL_Gracilibacteria_GN02_38_74_curated	157	CPR	Candidatus Gracilibacteria		CG2_30_FULL_CPR_38_74_curated
CG1_02_FULL_Gracilibacteria_GN02_38_29_curated	158	CPR	Candidatus Gracilibacteria		CG1_02_FULL_CPR_38_29_curated
CG2_30_FULL_Gracilibacteria_GN02_37_12_curated	158	CPR	Candidatus Gracilibacteria		CG2_30_FULL_Gracilibacteria_GN02_37_12_curated
CG17_big_fil_post_rev_8_21_14_2_50_Moranbacteria_OD1_41_107_curated	159	CPR	Candidatus Moranbacteria
CG23_combo_of_CG06-09_8_20_14_all_150_Moranbacteria_OD1_41_28_curated	159	CPR	Candidatus Moranbacteria
CG_4_10_14_3_um_filter_Moranbacteria_OD1_41_65_curated	159	CPR	Candidatus Moranbacteria
CG_4_8_14_3_um_filter_Moranbacteria_OD1_41_13_curated	159	CPR	Candidatus Moranbacteria
CG_4_9_14_0_8_um_filter_Moranbacteria_OD1_41_43_curated	159	CPR	Candidatus Moranbacteria
CG1_02_FULL_Moranbacteria_OD1_41_52_curated	159	CPR	Candidatus Moranbacteria		CG1_02_FULL_CPR_41_52_curated
CG2_30_SUB10_Moranbacteria_OD1_41_165_curated	159	CPR	Candidatus Moranbacteria		CG2_30_SUB10_Moranbacteria_OD1_41_165_curated
CG10_big_fil_rev_8_21_14_0_10_Yonathbacteria_OD1_43_136_curated	160	CPR	Candidatus Yonathbacteria
CG17_big_fil_post_rev_8_21_14_2_50_Yonathbacteria_OD1_43_9_curated	160	CPR	Candidatus Yonathbacteria
CG_4_10_14_0_8_um_filter_cor_Yonathbacteria_OD1_43_17_curated	160	CPR	Candidatus Yonathbacteria
CG_4_10_14_3_um_filter_Yonathbacteria_OD1_43_12_curated	160	CPR	Candidatus Yonathbacteria
CG_4_9_14_0_2_um_filter_Yonathbacteria_OD1_43_16_curated	160	CPR	Candidatus Yonathbacteria
CG1_02_FULL_Yonathbacteria_OD1_43_179_curated	160	CPR	Candidatus Yonathbacteria		CG1_02_FULL_CPR_43_179_curated
CG1_02_SUB10_Yonathbacteria_OD1_43_18_curated	160	CPR	Candidatus Yonathbacteria		CG1_02_SUB10_Pacrubacteria_43_18_curated
CG2_30_FULL_Yonathbacteria_OD1_43_9_curated	160	CPR	Candidatus Yonathbacteria		CG2_30_FULL_Nomurabacteria_OD1_43_9_curated
CG1_02_FULL_Desulfobacterales_45_11_curated	163		Deltaproteobacteria		CG1_02_FULL_Deltaproteobacteria_45_11_curated
CG1_02_FULL_Desulfovibrionales_65_16_curated	167		Deltaproteobacteria		CG1_02_FULL_Desulfovibrionaceae_65_16_curated
CG2_30_FULL_Desulfovibrionales_65_21_curated	167		Deltaproteobacteria		CG2_30_FULL_Desulfovibrio_65_21_curated
CG_4_10_14_0_2_um_filter_Elusimicrobia_56_8_curated	168		Elusimicrobia
CG1_02_FULL_Elusimicrobia_56_21_curated	168		Elusimicrobia		CG1_02_FULL_Elusimicrobia_56_21_curated
CG22_combo_CG10-13_8_21_14_all_Elusimicrobia_63_91_curated	169		Elusimicrobia
CG_4_10_14_0_2_um_filter_Elusimicrobia_63_34_curated	169		Elusimicrobia
CG_4_9_14_3_um_filter_150_Elusimicrobia_62_55_curated	169		Elusimicrobia
CG1_02_FULL_Elusimicrobia_63_36_curated	169		Elusimicrobia		CG1_02_FULL_Elusimicrobia_63_36_curated
CG10_big_fil_rev_8_21_14_0_10_Falkowbacteria_37_18_curated	170	CPR	Candidatus Falkowbacteria
CG1_02_FULL_Falkowbacteria_OD1_37_21_curated	170	CPR	Candidatus Falkowbacteria		CG1_02_FULL_Falkowbacteria_OD1_37_21_curated
CG23_combo_of_CG06-09_8_20_14_all_150_Falkowbacteria_OD1_41_10_curated	171	CPR	Candidatus Falkowbacteria
CG_4_10_14_0_2_um_filter_Falkowbacteria_OD1_41_15_curated	171	CPR	Candidatus Falkowbacteria
CG_4_10_14_0_8_um_filter_cor_Falkowbacteria_OD1_41_36_curated	171	CPR	Candidatus Falkowbacteria
CG1_02_FULL_Falkowbacteria_OD1_41_21_curated	171	CPR	Candidatus Falkowbacteria		CG1_02_FULL_Falkowbacteria_OD1_41_21_curated
CG11_big_fil_rev_8_21_14_0_20_Gottesmanbacteria_OP11_37_11_curated	175	CPR	Candidatus Gottesmanbacteria
CG23_combo_of_CG06-09_8_20_14_all_150_Gottesmanbacteria_OP11_37_19_curated	175	CPR	Candidatus Gottesmanbacteria
CG_4_10_14_0_8_um_filter_cor_Gottesmanbacteria_OP11_37_24_curated	175	CPR	Candidatus Gottesmanbacteria
CG1_02_FULL_Gottesmanbacteria_OP11_37_22_curated	175	CPR	Candidatus Gottesmanbacteria		CG1_02_FULL_Gottesmanbakteria_OP11_37_22_curated
CG_4_10_14_0_8_um_filter_cor_Magasanikbacteria_OD1_32_14_curated	179	CPR	Candidatus Magasanikbacteria
CG1_02_FULL_Magasanikbacteria_OD1_32_51_curated	179	CPR	Candidatus Magasanikbacteria		CG1_02_FULL_Magasanikbacteria_OD1_32_51_curated
CG_4_10_14_0_2_um_filter_Magasanikbacteria_OD1_41_31_curated	180	CPR	Candidatus Magasanikbacteria
CG_4_9_14_0_2_um_filter_Magasanikbacteria_OD1_41_10_curated	180	CPR	Candidatus Magasanikbacteria
CG1_02_FULL_Magasanikbacteria_OD1_41_34_curated	180	CPR	Candidatus Magasanikbacteria		CG1_02_FULL_Magasanikbacteria_OD1_41_34_curated
CG1_02_FULL_Zetaproteobacteria_46_1924_curated	181		Zetaproteobacteria		CG1_02_FULL_Mariprofundus_46_1924_curated
CG1_02_SUB100_Zetaproteobacteria_47_19_curated	181		Zetaproteobacteria		CG1_02_SUB100_novel_Mariprofundus_47_19_curated
CG1_02_SUB10_Zetaproteobacteria_46_191_curated	181		Zetaproteobacteria		CG1_02_SUB10_Mariprofundus_46_191_curated
CG2_30_FULL_Zetaproteobacteria_46_52_curated	181		Zetaproteobacteria		CG2_30_FULL_Zetaproteobacteria_46_52_curated
CG10_big_fil_rev_8_21_14_0_10_Nomurabacteria_OD1_03_31_7_curated	186	CPR	Candidatus Nomurabacteria
CG_4_10_14_0_2_um_filter_Nomurabacteria_OD1_30_12_curated	186	CPR	Candidatus Nomurabacteria
CG1_02_FULL_Nomurabacteria_OD1_31_12_curated	186	CPR	Candidatus Nomurabacteria		CG1_02_FULL_Nomurabacteria_OD1_31_12_curated
CG1_02_FULL_Yonathbacteria_OD1_43_90_curated	187	CPR	Candidatus Yonathbacteria		CG1_02_FULL_Nomurabacteria_OD1_43_90_curated
CG1_02_SUB10_Yonathbacteria_OD1_44_16_curated	187	CPR	Candidatus Yonathbacteria		CG1_02_SUB10_Parcubacteria_44_16_curated
CG17_big_fil_post_rev_8_21_14_2_50_Yonathbacteria_OD1_46_19_curated	188	CPR	Candidatus Yonathbacteria
CG23_combo_of_CG06-09_8_20_14_all_150_Yonathbacteria_OD1_46_18_curated	188	CPR	Candidatus Yonathbacteria
CG_4_10_14_0_8_um_filter_cor_Yonathbacteria_OD1_47_645_curated	188	CPR	Candidatus Yonathbacteria
CG_4_10_14_3_um_filter_Yonathbacteria_OD1_47_65_curated	188	CPR	Candidatus Yonathbacteria
CG_4_8_14_3_um_filter_Yonathbacteria_OD1_46_25_curated	188	CPR	Candidatus Yonathbacteria
CG_4_9_14_0_2_um_filter_Yonathbacteria_OD1_47_74_curated	188	CPR	Candidatus Yonathbacteria
CG_4_9_14_0_8_um_filter_Yonathbacteria_OD1_46_47_curated	188	CPR	Candidatus Yonathbacteria
CG1_02_FULL_Yonathbacteria_OD1_47_685_curated	188	CPR	Candidatus Yonathbacteria		CG1_02_FULL_Nomurabacteria_OD1_47_685_curated
CG2_30_FULL_Yonathbacteria_OD1_47_67_curated	188	CPR	Candidatus Yonathbacteria		CG2_30_FULL_CPR_47_67_curated
CG1_02_FULL_Omnitrophica_40_15_curated	191		Omnitrophica		CG1_02_FULL_Omnitrophica_40_15_curated
CG_4_10_14_0_2_um_filter_Omnitrophica_44_9_curated	193		Omnitrophica
CG_4_10_14_0_8_um_filter_cor_Omnitrophica_44_12_curated	193		Omnitrophica
CG1_02_FULL_Omnitrophica_44_16_curated	193		Omnitrophica		CG1_02_FULL_Omnitrophica_44_16_curated
CG1_02_FULL_Omnitrophica_46_14_curated	194		Omnitrophica		CG1_02_FULL_Omnitrophica_46_14_curated
CG1_02_FULL_Omnitrophica_49_16_curated	195		Omnitrophica		CG1_02_FULL_Omnitrophica_49_16_curated
CG11_big_fil_rev_8_21_14_0_20_Pacebacteria_OP11_34_55_curated	197	CPR	Candidatus Pacebacteria
CG_4_10_14_3_um_filter_Pacebacteria_OP11_34_15_curated	197	CPR	Candidatus Pacebacteria
CG_4_9_14_0_2_um_filter_Pacebacteria_OP11_34_50_curated	197	CPR	Candidatus Pacebacteria
CG1_02_FULL_Pacebacteria_OP11_43_31_curated	197	CPR	Candidatus Pacebacteria		CG1_02_FULL_Pacebacteria_OP11_43_31_curated
CG_4_10_14_0_8_um_filter_cor_Nealsonbacteria_OD1_35_10_curated	198	CPR	Candidatus Nealsonbacteria
CG_4_9_14_0_8_um_filter_Nealsonbacteria_OD1_35_12_curated	198	CPR	Candidatus Nealsonbacteria
CG1_02_FULL_Nealsonbacteria_OD1_36_42_curated	198	CPR	Candidatus Nealsonbacteria		CG1_02_FULL_Parcubacteria_OD1_36_42_curated
CG10_big_fil_rev_8_21_14_0_10_Gribaldobacteria_OD1_37_21_curated	199	CPR	Candidatus Gribaldobacteria	Simonetta Gribaldo
CG23_combo_of_CG06-09_8_20_14_all_150_Gribaldobacteria_OD1_37_8_curated	199	CPR	Candidatus Gribaldobacteria	Simonetta Gribaldo
CG1_02_FULL_Gribaldobacteria_OD1_37_13_curated	199	CPR	Candidatus Gribaldobacteria	Simonetta Gribaldo	CG1_02_FULL_Parcubacteria_OD1_37_13_curated
CG_4_10_14_0_8_um_filter_cor_Komeilibateria_OD1_37_78_curated	200	CPR	Candidatus Komeilibateria
CG_4_9_14_0_8_um_filter_Komeilibateria_OD1_36_9_curated	200	CPR	Candidatus Komeilibateria
CG1_02_FULL_Komeilibateria_OD1_37_51_curated	200	CPR	Candidatus Komeilibateria		CG1_02_FULL_Parcubacteria_OD1_37_51_curated
CG2_30_FULL_Komeilibateria_OD1_37_22_curated	200	CPR	Candidatus Komeilibateria		CG2_30_FULL_CPR_37_22_curated
CG11_big_fil_rev_8_21_14_0_20_Nealsonbacteria_OD1_39_9_curated	201	CPR	Candidatus Nealsonbacteria
CG23_combo_of_CG06-09_8_20_14_all_150_Nealsonbacteria_OD1_39_25_curated	201	CPR	Candidatus Nealsonbacteria
CG_4_10_14_0_2_um_filter_Nealsonbacteria_OD1_39_15_curated	201	CPR	Candidatus Nealsonbacteria
CG_4_8_14_3_um_filter_Nealsonbacteria_OD1_40_11_curated	201	CPR	Candidatus Nealsonbacteria
CG1_02_FULL_Nealsonbacteria_OD1_OD1_39_15_curated	201	CPR	Candidatus Nealsonbacteria		CG1_02_FULL_Parcubacteria_OD1_39_15_curated
CG10_big_fil_rev_8_21_14_0_10_Parcubacteria_OD1_41_35_curated	204	CPR	Parcubacteria
CG11_big_fil_rev_8_21_14_0_20_Parcubacteria_OD1_41_14_curated	204	CPR	Parcubacteria
CG22_combo_CG10-13_8_21_14_all_Parcubacteria_OD1_41_9_curated	204	CPR	Parcubacteria
CG_4_10_14_0_2_um_filter_Parcubacteria_OD1_41_6_curated	204	CPR	Parcubacteria
CG_4_9_14_0_2_um_filter_Parcubacteria_OD1_41_8_curated	204	CPR	Parcubacteria
CG1_02_FULL_Parcubacteria_OD1_41_12_curated	204	CPR	Parcubacteria		CG1_02_FULL_Parcubacteria_OD1_41_12_curated
CG11_big_fil_rev_8_21_14_0_20_Brennerbacteria_OD1_43_10_curated	207	CPR	Candidatus Brennerbacteria
CG23_combo_of_CG06-09_8_20_14_all_150_Brennerbacteria_OD1_44_41_curated	207	CPR	Candidatus Brennerbacteria
CG_4_10_14_0_2_um_filter_Brennerbacteria_OD1_43_14_curated	207	CPR	Candidatus Brennerbacteria
CG_4_8_14_3_um_filter_Brennerbacteria_OD1_43_14_curated	207	CPR	Candidatus Brennerbacteria
CG_4_9_14_3_um_filter_150_Brennerbacteria_OD1_43_9_curated	207	CPR	Candidatus Brennerbacteria
CG1_02_FULL_Brennerbacteria_OD1_OD1_44_31_curated	207	CPR	Candidatus Brennerbacteria		CG1_02_FULL_Parcubacteria_OD1_44_31_curated
CG_4_10_14_0_8_um_filter_cor_Uhrbacteria_OD1_58_22_curated	209	CPR	Candidatus Uhrbacteria
CG1_02_FULL_Uhrbacteria_OD1_58_44_curated	209	CPR	Candidatus Uhrbacteria		CG1_02_FULL_Parcubacteria_OD1_58_44_curated
CG10_big_fil_rev_8_21_14_0_10_CG_Peregrinibacteria_02_44_7_curated	210	CPR	Candidatus Peregrinibacteria
CG22_combo_CG10-13_8_21_14_all_Peregrinibacteria_44_10_curated	210	CPR	Candidatus Peregrinibacteria
CG_4_10_14_3_um_filter_Peregrinibacteria_44_21_curated	210	CPR	Candidatus Peregrinibacteria
CG_4_9_14_0_8_um_filter_Peregrinibacteria_44_15_curated	210	CPR	Candidatus Peregrinibacteria
CG1_02_FULL_Peregrinibacteria_44_21_curated	210	CPR	Candidatus Peregrinibacteria		CG1_02_FULL_Peregrinibacteria_44_21_curated
CG2_30_FULL_Peregrinibacteria_PER_44_17_curated	210	CPR	Candidatus Peregrinibacteria		CG2_30_FULL_Peregrinibacteria_PER_44_17_curated
CG1_02_FULL_Peregrinibacteria_PER_54_53_curated	212	CPR	Candidatus Peregrinibacteria		CG1_02_FULL_Peregrinibacteria_PER_54_53_curated
CG1_02_FULL_Propionibacterium_60_36_curated	213		Actinobacteria		CG1_02_FULL_Propionibacterium_60_36_curated
CG_4_10_14_0_2_um_filter_Alphaproteobacteria_63_37_curated	215		Alphaproteobacteria
CG1_02_FULL_Alphaproteobacteria_64_396_curated	215		Alphaproteobacteria		CG1_02_FULL_Proteobacteria_64_396_curated
CG1_02_SUB10_Alphaproteobacteria_62_71_curated	215		Alphaproteobacteria		CG1_02_SUB10_Proteobacteria_62_71_curated
CG2_30_FULL_Alphaproteobacteria_63_33_curated	215		Alphaproteobacteria		CG2_30_FULL_Proteobacteria_63_33_curated
CG1_02_FULL_Rhodobacterales_66_167_curated	216		Alphaproteobacteria		CG1_02_FULL_Rhodobacter_66_167_curated
CG2_30_SUB100_Rhodobacterales_10_405_curated	216		Alphaproteobacteria		CG2_30_SUB100_Rhodobacteraceae_10_405_curated
CG17_big_fil_post_rev_8_21_14_2_50_Rhodocyclales_68_7_curated	217		Betaproteobacteria
CG_4_10_14_3_um_filter_Rhodocyclales_68_10_curated	217		Betaproteobacteria
CG_4_9_14_3_um_filter_150_Rhodocyclales_68_10_curated	217		Betaproteobacteria
CG1_02_FULL_Rhodocyclales_68_59_curated	217		Betaproteobacteria		CG1_02_FULL_Rhodocyclales_68_59_curated
CG2_30_FULL_Rhodocyclales_68_42_curated	217		Betaproteobacteria		CG2_30_FULL_Betaproteobacteria_68_42_curated
CG_4_10_14_0_8_um_filter_cor_Comamonadaceae_57_29_curated	218		Betaproteobacteria
CG_4_9_14_0_8_um_filter_Comamonadaceae_57_21_curated	218		Betaproteobacteria
CG1_02_FULL_Comamonadaceae_58_181_curated	218		Betaproteobacteria		CG1_02_FULL_Rhodoferax_58_181_curated
CG2_30_FULL_Comamonadaceae_57_122_curated	218		Betaproteobacteria		CG2_30_FULL_Comamonadaceae_57_122_curated
CG17_big_fil_post_rev_8_21_14_2_50_Comamonadaceae_60_13_curated	219		Betaproteobacteria
CG_4_10_14_3_um_filter_Comamonadaceae_60_75_curated	219		Betaproteobacteria
CG_4_9_14_0_8_um_filter_Comamonadaceae_60_18_curated	219		Betaproteobacteria
CG1_02_FULL_Comamonadaceae_60_146_curated	219		Betaproteobacteria		CG1_02_FULL_Rhodoferax_60_146_curated
CG2_30_FULL_Comamonadaceae_60_41_curated	219		Betaproteobacteria		CG2_30_FULL_Comamonadaceae_60_41_curated
CG_4_10_14_0_2_um_filter_SAR406_48_9_curated	220		SAR406
CG_4_9_14_3_um_filter_150_SAR406_48_9_curated	220		SAR406
CG1_02_FULL_SAR406_48_14_curated	220		SAR406		CG1_02_FULL_SAR406_48_14_curated
CG10_big_fil_rev_8_21_14_0_10_Saccharibacteria_TM7_41_32_curated	222	CPR	Candidatus Saccharibacteria
CG11_big_fil_rev_8_21_14_0_20_Saccharibacteria_TM7_41_19_curated	222	CPR	Candidatus Saccharibacteria
CG_4_10_14_0_2_um_filter_Saccharibacteria_TM7_41_11_curated	222	CPR	Candidatus Saccharibacteria
CG_4_9_14_0_2_um_filter_Saccharibacteria_TM7_41_9_curated	222	CPR	Candidatus Saccharibacteria
CG1_02_SUB10_Saccharibacteria_TM7_41_24_curated	222	CPR	Candidatus Saccharibacteria		CG1_02_SUB10_Candidatus_Saccharibacteria_41_24_curated
CG1_02_FULL_Saccharibacteria_TM7_41_233_curated	222	CPR	Candidatus Saccharibacteria		CG1_02_FULL_TM7_41_233_curated
CG2_30_FULL_Saccharibacteria_TM7_41_52_curated	222	CPR	Candidatus Saccharibacteria		CG2_30_FULL_Saccharibacteria_TM7_41_52_curated
CG22_combo_CG10-13_8_21_14_all_Verrucomicrobia_43_17_curated	223		Verrucomicrobia
CG_4_10_14_0_8_um_filter_cor_Verrucomicrobia_43_34_curated	223		Verrucomicrobia
CG_4_10_14_3_um_filter_Verrucomicrobia_43_23_curated	223		Verrucomicrobia
CG_4_9_14_3_um_filter_150_Verrucomicrobia_43_20_curated	223		Verrucomicrobia
CG1_02_FULL_Verrucomicrobia_43_26_curated	223		Verrucomicrobia		CG1_02_FULL_Verrucomicrobia_43_26_curated
CG1_02_FULL_Zetaproteobacteria_53_45_curated	226		Zetaproteobacteria		CG1_02_FULL_Zetaproteobacteria_53_45_curated
CG1_02_SUB100_Gallionellaceae_60_948_curated	228		Betaproteobacteria		CG1_02_SUB100_Gallionellaceae_60_948_curated
CG10_big_fil_rev_8_21_14_0_10_WWE3_32_10_curated	249	CPR	WWE3
CG10_big_fil_rev_8_21_14_0_10_Nealsonbacteria_36_23_curated	250	CPR	Candidatus Nealsonbacteria
CG23_combo_of_CG06-09_8_20_14_all_150_Nealsonbacteria_OD1_36_12_curated	250	CPR	Candidatus Nealsonbacteria
CG10_big_fil_rev_8_21_14_0_10_Levybacteria_OP11_36_7_curated	251	CPR	Candidatus Levybacteria
CG10_big_fil_rev_8_21_14_0_10_Doudnabacteria_OD1_42_18_curated	252	CPR	Candidatus Doudnabacteria
CG10_big_fil_rev_8_21_14_0_10_Berkelbacteria_43_13_curated	253	CPR	Candidatus Berkelbacteria
CG10_big_fil_rev_8_21_14_0_10_Parcubacteria_OD1_46_32_curated	254	CPR	Parcubacteria
CG10_big_fil_rev_8_21_14_0_10_Peregrinibacteria_49_10_curated	255	CPR	Candidatus Peregrinibacteria
CG10_big_fil_rev_8_21_14_0_10_Peregrinibacteria_54_7_curated	256	CPR	Candidatus Peregrinibacteria
CG10_big_fil_rev_8_21_14_0_10_Bdellovibrio_47_8_curated	257		Deltaproteobacteria
CG10_big_fil_rev_8_21_14_0_10_Bdellovibrionales_45_34_curated	258		Deltaproteobacteria
CG10_big_fil_rev_8_21_14_0_10_Berkelbacteria_41_12_curated	259	CPR	Candidatus Berkelbacteria
CG10_big_fil_rev_8_21_14_0_10_Nealsonbacteria_OD1_36_228_curated	268	CPR	Candidatus Nealsonbacteria
CG23_combo_of_CG06-09_8_20_14_all_150_Nealsonbacteria_OD1_36_125_curated	268	CPR	Candidatus Nealsonbacteria
CG_4_10_14_3_um_filter_Nealsonbacteria_OD1_36_16_curated	268	CPR	Candidatus Nealsonbacteria
CG_4_9_14_0_8_um_filter_Nealsonbacteria_OD1_36_17_curated	268	CPR	Candidatus Nealsonbacteria
CG2_30_FULL_Nealsonbacteria_OD1_36_18_curated	268	CPR	Candidatus Nealsonbacteria		CG2_30_FULL_Parcubacteria_OD1_36_18_curated
CG10_big_fil_rev_8_21_14_0_10_Falkowbacteria_OD1_39_9_curated	272	CPR	Candidatus Falkowbacteria
CG10_big_fil_rev_8_21_14_0_10_Kuenenbacteria_OD1_39_14_curated	273	CPR	Candidatus Kuenenbacteria
CG22_combo_CG10-13_8_21_14_all_Kuenenbacteria_OD1_39_9_curated	273	CPR	Candidatus Kuenenbacteria
CG23_combo_of_CG06-09_8_20_14_all_150_Kuenenbacteria_OD1_39_39_curated	273	CPR	Candidatus Kuenenbacteria
CG_4_10_14_3_um_filter_Kuenenbacteria_OD1_39_14_curated	273	CPR	Candidatus Kuenenbacteria
CG_4_8_14_3_um_filter_Kuenenbacteria_OD1_39_15_curated	273	CPR	Candidatus Kuenenbacteria
CG_4_9_14_3_um_filter_150_Kuenenbacteria_OD1_related_39_14_curated	273	CPR	Candidatus Kuenenbacteria
CG2_30_FULL_Kuenenbacteria_OD1_39_24_curated	273	CPR	Candidatus Kuenenbacteria		CG2_30_FULL_Kuenenbacteria_OD1_39_24_curated
CG10_big_fil_rev_8_21_14_0_10_Chlamydiia_35_9_curated	282		Chlamydiae
CG10_big_fil_rev_8_21_14_0_10_Chlamydiia_42_34_curated	283		Chlamydiae
CG10_big_fil_rev_8_21_14_0_10_Nealsonbacteria_OD1_37_25_curated	284	CPR	Candidatus Nealsonbacteria
CG_4_10_14_0_2_um_filter_Nealsonbacteria_OD1_37_10_curated	284	CPR	Candidatus Nealsonbacteria
CG_4_9_14_3_um_filter_150_Nealsonbacteria_OD1_37_13_curated	284	CPR	Candidatus Nealsonbacteria
CG10_big_fil_rev_8_21_14_0_10_Saccharibacteria_47_8_curated	287	CPR	Candidatus Saccharibacteria
CG10_big_fil_rev_8_21_14_0_10_Falkowbacteria_OD1_37_6_curated	288	CPR	Candidatus Falkowbacteria
CG10_big_fil_rev_8_21_14_0_10_Falkowbacteria_OD1_43_10_curated	289	CPR	Candidatus Falkowbacteria
CG10_big_fil_rev_8_21_14_0_10_Falkowbacteria_OD1_43_11_curated	290	CPR	Candidatus Falkowbacteria
CG10_big_fil_rev_8_21_14_0_10_Falkowbacteria_OD1_38_22_curated	291	CPR	Candidatus Falkowbacteria
CG_4_9_14_3_um_filter_150_Falkowbacteria_OD1_38_19_curated	291	CPR	Candidatus Falkowbacteria
CG10_big_fil_rev_8_21_14_0_10_Vogelbacteria_OD1_50_13_curated	292	CPR	Candidatus Vogelbacteria
CG10_big_fil_rev_8_21_14_0_10_Berkelbacteria_33_10_curated	293	CPR	Candidatus Berkelbacteria
CG23_combo_of_CG06-09_8_20_14_all_150_Berkelbacteria_33_15_curated	293	CPR	Candidatus Berkelbacteria
CG_4_10_14_0_2_um_filter_Berkelbacteria_35_9_33_12_curated	293	CPR	Candidatus Berkelbacteria
CG_4_10_14_0_8_um_filter_cor_Berkelbacteria_35_9_33_8_curated	293	CPR	Candidatus Berkelbacteria
CG_4_8_14_3_um_filter_Berkelbacteria_35_9_33_6_curated	293	CPR	Candidatus Berkelbacteria
CG_4_9_14_3_um_filter_150_Berkelbacteria_35_9_33_5_curated	293	CPR	Candidatus Berkelbacteria
CG10_big_fil_rev_8_21_14_0_10_Kaiserbacteria_OD1_51_14_curated	294	CPR	Candidatus Kaiserbacteria
CG10_big_fil_rev_8_21_14_0_10_Kaiserbacteria_OD1_56_12_curated	295	CPR	Candidatus Kaiserbacteria
CG10_big_fil_rev_8_21_14_0_10_Kaiserbacteria_OD1_59_10_curated	296	CPR	Candidatus Kaiserbacteria
CG10_big_fil_rev_8_21_14_0_10_Levybacteria_OP11_35_13_curated	297	CPR	Candidatus Levybacteria
CG10_big_fil_rev_8_21_14_0_10_Magasanikbacteria_OD1_36_16_curated	298	CPR	Candidatus Magasanikbacteria
CG10_big_fil_rev_8_21_14_0_10_Magasanikbacteria_OD1_36_32_curated	299	CPR	Candidatus Magasanikbacteria
CG10_big_fil_rev_8_21_14_0_10_Magasanikbacteria_OD1_38_6_curated	300	CPR	Candidatus Magasanikbacteria
CG10_big_fil_rev_8_21_14_0_10_Magasanikbacteria_OD1_40_10_curated	301	CPR	Candidatus Magasanikbacteria
CG10_big_fil_rev_8_21_14_0_10_Magasanikbacteria_OD1_42_10_curated	302	CPR	Candidatus Magasanikbacteria
CG_4_10_14_0_2_um_filter_Magasanikbacteria_OD1_41_10_curated	302	CPR	Candidatus Magasanikbacteria
CG10_big_fil_rev_8_21_14_0_10_Magasanikbacteria_OD1_43_6_curated	303	CPR	Candidatus Magasanikbacteria
CG10_big_fil_rev_8_21_14_0_10_Magasanikbacteria_OD1_43_9_curated	304	CPR	Candidatus Magasanikbacteria
CG_4_10_14_0_8_um_filter_cor_Magasanikbacteria_OD1_42_12_curated	304	CPR	Candidatus Magasanikbacteria
CG_4_9_14_0_2_um_filter_Magasanikbacteria_OD1_42_11_curated	304	CPR	Candidatus Magasanikbacteria
CG10_big_fil_rev_8_21_14_0_10_Magasanikbacteria_OD1_47_10_curated	305	CPR	Candidatus Magasanikbacteria
CG10_big_fil_rev_8_21_14_0_10_Beckwithbacteria_OP11_34_10_curated	306	CPR	Candidatus Beckwithbacteria
CG10_big_fil_rev_8_21_14_0_10_Shapirobateria_OP11_38_14_curated	308	CPR	Candidatus Shapirobateria
CG10_big_fil_rev_8_21_14_0_10_Roizmanbacteria_OP11_39_12_curated	310	CPR	Candidatus Roizmanbacteria
CG_4_10_14_0_2_um_filter_Roizmanbacteria_OP11_39_12_curated	310	CPR	Candidatus Roizmanbacteria
CG_4_9_14_0_2_um_filter_Roizmanbacteria_OP11_39_13_curated	310	CPR	Candidatus Roizmanbacteria
CG10_big_fil_rev_8_21_14_0_10_Roizmanbacteria_OP11_39_6_curated	311	CPR	Candidatus Roizmanbacteria
CG10_big_fil_rev_8_21_14_0_10_Pacebacteria_OP11_40_26_curated	312	CPR	Candidatus Pacebacteria
CG_4_10_14_0_2_um_filter_Pacebacteria_OP11_40_20_curated	312	CPR	Candidatus Pacebacteria
CG_4_9_14_0_2_um_filter_Pacebacteria_OP11_40_15_curated	312	CPR	Candidatus Pacebacteria
CG_4_9_14_3_um_filter_150_Pacebacteria_OP11_40_12_curated	312	CPR	Candidatus Pacebacteria
CG10_big_fil_rev_8_21_14_0_10_Shapirobacteria_OP11_40_9_curated	313	CPR	Candidatus Shapirobacteria
CG10_big_fil_rev_8_21_14_0_10_Collierbacteria_OP11_44_9_curated	314	CPR	Candidatus Collierbacteria
CG10_big_fil_rev_8_21_14_0_10_Roizmanbacteria_OP11_45_7_curated	315	CPR	Candidatus Roizmanbacteria
CG10_big_fil_rev_8_21_14_0_10_Pacebacteria_OP11_56_10_curated	317	CPR	Candidatus Pacebacteria
CG10_big_fil_rev_8_21_14_0_10_Moranbacteria_OD1_35_21_curated	318	CPR	Candidatus Moranbacteria
CG_4_9_14_3_um_filter_150_Moranbacteria_OD1_36_9_curated	318	CPR	Candidatus Moranbacteria
CG10_big_fil_rev_8_21_14_0_10_Nomurabacteria_OD1_35_16_curated	319	CPR	Candidatus Nomurabacteria
CG10_big_fil_rev_8_21_14_0_10_Pacebacteria_OP11_42_12_curated	320	CPR	Candidatus Pacebacteria
CG10_big_fil_rev_8_21_14_0_10_Pacebacteria_OP11_44_11_curated	321	CPR	Candidatus Pacebacteria
CG_4_10_14_0_8_um_filter_cor_Pacebacteria_OP11_43_12_curated	321	CPR	Candidatus Pacebacteria
CG10_big_fil_rev_8_21_14_0_10_Pacebacteria_OP11_44_54_curated	322	CPR	Candidatus Pacebacteria
CG10_big_fil_rev_8_21_14_0_10_Pacebacteria_OP11_45_6_curated	323	CPR	Candidatus Pacebacteria
CG10_big_fil_rev_8_21_14_0_10_Zambryskibacteria_OD1_34_34_curated	324	CPR	Candidatus Zambryskibacteria
CG10_big_fil_rev_8_21_14_0_10_Campbellbacteria_OD1_35_52_curated	326	CPR	Candidatus Campbellbacteria
CG10_big_fil_rev_8_21_14_0_10_Kuenenbacteria_OD1_36_11_curated	327	CPR	Candidatus Kuenenbacteria
CG23_combo_of_CG06-09_8_20_14_all_150_Kuenenbacteria_OD1_36_9_curated	327	CPR	Candidatus Kuenenbacteria
CG10_big_fil_rev_8_21_14_0_10_novel_Parcubacteria_OD1_36_14_curated	328	CPR	novel phylum-level lineage6
CG10_big_fil_rev_8_21_14_0_10_Yanofskybacteria_OD1_36_16_curated	329	CPR	Candidatus Yanofskybacteria
CG10_big_fil_rev_8_21_14_0_10_Komeilibateria_OD1_36_65_curated	331	CPR	Candidatus Komeilibateria
CG11_big_fil_rev_8_21_14_0_20_Komeilibateria_OD1_36_20_curated	331	CPR	Candidatus Komeilibateria
CG_4_9_14_0_2_um_filter_Komeilibateria_OD1_36_13_curated	331	CPR	Candidatus Komeilibateria
CG10_big_fil_rev_8_21_14_0_10_Portnoybacteria_OD1_36_7_curated	332	CPR	Candidatus Portnoybacteria
CG10_big_fil_rev_8_21_14_0_10_Falkowbacteria_OD1_37_14_curated	333	CPR	Candidatus Falkowbacteria
CG10_big_fil_rev_8_21_14_0_10_Staskawiczbacteria_OD1_38_10_curated	334	CPR	Candidatus Staskawiczbacteria
CG10_big_fil_rev_8_21_14_0_10_Parcubacteria_OD1_38_31_curated	335	CPR	novel phylum-level lineage6
CG10_big_fil_rev_8_21_14_0_10_Harrisonbacteria_OD1_38_8_curated	336	CPR	Candidatus Harrisonbacteria
CG10_big_fil_rev_8_21_14_0_10_Falkowbacteria_OD1_39_11_curated	337	CPR	Candidatus Falkowbacteria
CG10_big_fil_rev_8_21_14_0_10_Harrisonbacteria_OD1_40_38_curated	340	CPR	Candidatus Harrisonbacteria
CG10_big_fil_rev_8_21_14_0_10_Terrybacteria_OD1_41_10_curated	341	CPR	Candidatus Terrybacteria
CG10_big_fil_rev_8_21_14_0_10_Komeilibateria_OD1_41_13_curated	342	CPR	Candidatus Komeilibateria
CG10_big_fil_rev_8_21_14_0_10_Colwellbacteria_OD1_41_28_curated	343	CPR	Candidatus Colwellbacteria
CG10_big_fil_rev_8_21_14_0_10_Taylorbacteria_OD1_41_48_curated	344	CPR	Candidatus Taylorbacteria
CG10_big_fil_rev_8_21_14_0_10_Zambryskibacteria_OD1_42_12_curated	345	CPR	Candidatus Zambryskibacteria
CG10_big_fil_rev_8_21_14_0_10_Harrisonbacteria_OD1_42_17_curated	346	CPR	Candidatus Harrisonbacteria
CG10_big_fil_rev_8_21_14_0_10_Niyogibacteria_OD1_42_19_curated	347	CPR	Candidatus Niyogibacteria
CG10_big_fil_rev_8_21_14_0_10_Colwellbacteria_OD1_42_22_curated	348	CPR	Candidatus Colwellbacteria
CG10_big_fil_rev_8_21_14_0_10_Buchananbacteria_OD1_42_9_curated	349	CPR	Candidatus Buchananbacteria
CG10_big_fil_rev_8_21_14_0_10_Portnoybacteria_OD1_43_39_curated	350	CPR	Candidatus Portnoybacteria
CG23_combo_of_CG06-09_8_20_14_all_150_Portnoybacteria_OD1_44_36_curated	350	CPR	Candidatus Portnoybacteria
CG_4_10_14_0_2_um_filter_Portnoybacteria_OD1_43_36_curated	350	CPR	Candidatus Portnoybacteria
CG_4_8_14_3_um_filter_Portnoybacteria_OD1_44_15_curated	350	CPR	Candidatus Portnoybacteria
CG_4_9_14_3_um_filter_150_Portnoybacteria_OD1_43_11_curated	350	CPR	Candidatus Portnoybacteria
CG10_big_fil_rev_8_21_14_0_10_Kaiserbacteria_OD1_43_70_curated	351	CPR	Candidatus Kaiserbacteria
CG10_big_fil_rev_8_21_14_0_10_Kaiserbacteria_OD1_44_10_curated	352	CPR	Candidatus Kaiserbacteria
CG10_big_fil_rev_8_21_14_0_10_Harrisonbacteria_OD1_44_23_curated	353	CPR	Candidatus Harrisonbacteria
CG10_big_fil_rev_8_21_14_0_10_Portnoybacteria_OD1_44_7_curated	354	CPR	Candidatus Portnoybacteria
CG10_big_fil_rev_8_21_14_0_10_Vogelbacteria_OD1_45_14_curated	355	CPR	Candidatus Vogelbacteria
CG10_big_fil_rev_8_21_14_0_10_Kaiserbacteria_OD1_45_20_curated	356	CPR	Candidatus Kaiserbacteria
CG10_big_fil_rev_8_21_14_0_10_Harrisonbacteria_OD1_45_28_curated	357	CPR	Candidatus Harrisonbacteria
CG10_big_fil_rev_8_21_14_0_10_Yanofskybacteria_OD1_46_23_curated	358	CPR	Candidatus Yanofskybacteria
CG10_big_fil_rev_8_21_14_0_10_Niyogibacteria_OD1_46_36_curated	359	CPR	Candidatus Niyogibacteria
CG10_big_fil_rev_8_21_14_0_10_Kaiserbacteria_OD1_47_16_curated	360	CPR	Candidatus Kaiserbacteria
CG10_big_fil_rev_8_21_14_0_10_Uhrbacteria_OD1_48_11_curated	361	CPR	Candidatus Uhrbacteria
CG10_big_fil_rev_8_21_14_0_10_Harrisonbacteria_OD1_49_15_curated	362	CPR	Candidatus Harrisonbacteria
CG10_big_fil_rev_8_21_14_0_10_Kaiserbacteria_OD1_49_17_curated	363	CPR	Candidatus Kaiserbacteria
CG10_big_fil_rev_8_21_14_0_10_Vogelbacteria_OD1_49_38_curated	364	CPR	Candidatus Vogelbacteria
CG10_big_fil_rev_8_21_14_0_10_Vogelbacteria_OD1_51_16_curated	365	CPR	Candidatus Vogelbacteria
CG10_big_fil_rev_8_21_14_0_10_Andersenbacteria_OD1_54_11_curated	366	CPR	Candidatus Andersenbacteria
CG10_big_fil_rev_8_21_14_0_10_Jorgensenbacteria_OD1_54_38_curated	367	CPR	Candidatus Jorgensenbacteria
CG23_combo_of_CG06-09_8_20_14_all_150_Jorgensenbacteria_OD1_54_14_curated	367	CPR	Candidatus Jorgensenbacteria
CG10_big_fil_rev_8_21_14_0_10_Peregrinibacteria_36_19_curated	368	CPR	Candidatus Peregrinibacteria
CG10_big_fil_rev_8_21_14_0_10_Peregrinibacteria_42_8_curated	369	CPR	Candidatus Peregrinibacteria
CG10_big_fil_rev_8_21_14_0_10_Peregrinibacteria_49_24_curated	370	CPR	Candidatus Peregrinibacteria
CG11_big_fil_rev_8_21_14_0_20_Peregrinibacteria_49_14_curated	370	CPR	Candidatus Peregrinibacteria
CG_4_9_14_3_um_filter_150_Peregrinibacteria_49_12_curated	370	CPR	Candidatus Peregrinibacteria
CG10_big_fil_rev_8_21_14_0_10_Peregrinibacteria_55_24_curated	371	CPR	Candidatus Peregrinibacteria
CG10_big_fil_rev_8_21_14_0_10_Falkowbacteria_OD1_44_15_curated	372	CPR	Candidatus Falkowbacteria
CG10_big_fil_rev_8_21_14_0_10_Peregrinibacteria_49_16_curated	373	CPR	Candidatus Peregrinibacteria
CG22_combo_CG10-13_8_21_14_all_Peregrinibacteria_49_11_curated	373	CPR	Candidatus Peregrinibacteria
CG10_big_fil_rev_8_21_14_0_10_Buchananbacteria_OD1_33_19_curated	374	CPR	Candidatus Buchananbacteria
CG10_big_fil_rev_8_21_14_0_10_Portnoybacteria_OD1_38_18_curated	375	CPR	Candidatus Portnoybacteria
CG10_big_fil_rev_8_21_14_0_10_Ryanbacteria_OD1_43_42_curated	376	CPR	Candidatus Ryanbacteria
CG10_big_fil_rev_8_21_14_0_10_Doudnabacteria_OD1_41_10_curated	377	CPR	Candidatus Doudnabacteria
CG10_big_fil_rev_8_21_14_0_10_Uhrbacteria_OD1_41_26_curated	378	CPR	Candidatus Uhrbacteria
CG_4_10_14_0_2_um_filter_Uhrbacteria_OD1_41_21_curated	378	CPR	Candidatus Uhrbacteria
CG_4_10_14_3_um_filter_Uhrbacteria_OD1_41_21_curated	378	CPR	Candidatus Uhrbacteria
CG_4_9_14_0_2_um_filter_Uhrbacteria_OD1_41_50_curated	378	CPR	Candidatus Uhrbacteria
CG_4_9_14_0_8_um_filter_Uhrbacteria_OD1_41_16_curated	378	CPR	Candidatus Uhrbacteria
CG10_big_fil_rev_8_21_14_0_10_Uhrbacteria_OD1_48_16_curated	379	CPR	Candidatus Uhrbacteria
CG10_big_fil_rev_8_21_14_0_10_Uhrbacteria_OD1_50_16_curated	380	CPR	Candidatus Uhrbacteria
CG10_big_fil_rev_8_21_14_0_10_Wolfebacteria_OD1_31_9_curated	381	CPR	Candidatus Wolfebacteria
CG10_big_fil_rev_8_21_14_0_10_WWE3_35_32_curated	382	CPR	WWE3
CG_4_9_14_0_2_um_filter_WWE3_35_11_curated	382	CPR	WWE3
CG10_big_fil_rev_8_21_14_0_10_Yanofskybacteria_OD1_37_15_curated	384	CPR	Candidatus Yanofskybacteria
CG11_big_fil_rev_8_21_14_0_20_Alphaproteobacteria_39_49_curated	385		Alphaproteobacteria
CG11_big_fil_rev_8_21_14_0_20_Alphaproteobacteria_44_7_curated	386		Alphaproteobacteria
CG11_big_fil_rev_8_21_14_0_20_Nealsonbacteria_OD1_37_68_curated	388	CPR	Candidatus Nealsonbacteria
CG_4_10_14_0_8_um_filter_cor_Nealsonbacteria_OD1_37_14_curated	388	CPR	Candidatus Nealsonbacteria
CG_4_8_14_3_um_filter_Nealsonbacteria_OD1_37_23_curated	388	CPR	Candidatus Nealsonbacteria
CG_4_9_14_0_2_um_filter_Nealsonbacteria_OD1_37_38_curated	388	CPR	Candidatus Nealsonbacteria
CG11_big_fil_rev_8_21_14_0_20_Peregrinibacteria_41_10_curated	390	CPR	Candidatus Peregrinibacteria
CG_4_10_14_0_2_um_filter_Peregrinibacteria_41_8_curated	390	CPR	Candidatus Peregrinibacteria
CG_4_9_14_0_2_um_filter_Peregrinibacteria_41_14_curated	390	CPR	Candidatus Peregrinibacteria
CG11_big_fil_rev_8_21_14_0_20_Nitrospinae_45_15_curated	392		Nitrospinae
CG11_big_fil_rev_8_21_14_0_20_Deltaproteobacteria_45_16_curated	393		Deltaproteobacteria
CG11_big_fil_rev_8_21_14_0_20_Peregrinibacteria_46_8_curated	394	CPR	Candidatus Peregrinibacteria
CG11_big_fil_rev_8_21_14_0_20_Nitrospinae_56_8_curated	396		Nitrospinae
CG11_big_fil_rev_8_21_14_0_20_Omnitrophica_64_10_curated	397		Omnitrophica
CG11_big_fil_rev_8_21_14_0_20_Bdellovibrionales_38_13_curated	398		Deltaproteobacteria
CG12_big_fil_rev_8_21_14_0_65_Bdellovibrionales_38_15_curated	398		Deltaproteobacteria
CG22_combo_CG10-13_8_21_14_all_Bdellovibrionales_38_13_curated	398		Deltaproteobacteria
CG11_big_fil_rev_8_21_14_0_20_Deltaproteobacteria_42_23_curated	414		Deltaproteobacteria
CG_4_10_14_0_2_um_filter_Deltaproteobacteria_43_8_curated	414		Deltaproteobacteria
CG_4_9_14_0_2_um_filter_Deltaproteobacteria_42_21_curated	414		Deltaproteobacteria
CG11_big_fil_rev_8_21_14_0_20_Deltaproteobacteria_47_16_curated	415		Deltaproteobacteria
CG11_big_fil_rev_8_21_14_0_20_Deltaproteobacteria_49_13_curated	416		Deltaproteobacteria
CG11_big_fil_rev_8_21_14_0_20_Elusimicrobia_64_6_curated	417		Elusimicrobia
CG11_big_fil_rev_8_21_14_0_20_Gammaproteobacteria_46_22_curated	418		Gammaproteobacteria
CG12_big_fil_rev_8_21_14_0_65_Gammaproteobacteria_46_12_curated	418		Gammaproteobacteria
CG11_big_fil_rev_8_21_14_0_20_Magasanikbacteria_OD1_39_34_curated	419	CPR	Candidatus Magasanikbacteria
CG11_big_fil_rev_8_21_14_0_20_Magasanikbacteria_OD1_43_7_curated	420	CPR	Candidatus Magasanikbacteria
CG11_big_fil_rev_8_21_14_0_20_Roizmanbacteria_OD1_36_8_curated	421	CPR	Candidatus Roizmanbacteria
CG_4_10_14_0_2_um_filter_Roizmanbacteria_OP11_36_9_curated	421	CPR	Candidatus Roizmanbacteria
CG11_big_fil_rev_8_21_14_0_20_Roizmanbacteria_OP11_37_16_curated	422	CPR	Candidatus Roizmanbacteria
CG11_big_fil_rev_8_21_14_0_20_Omnitrophica_45_26_curated	424		Omnitrophica
CG12_big_fil_rev_8_21_14_0_65_Omnitrophica_45_16_curated	424		Omnitrophica
CG11_big_fil_rev_8_21_14_0_20_Liptonbacteria_OD1_35_14_curated	425	CPR	Candidatus Liptonbacteria
CG11_big_fil_rev_8_21_14_0_20_Falkowbacteria_OD1_39_10_curated	428	CPR	Candidatus Falkowbacteria
CG11_big_fil_rev_8_21_14_0_20_novel_Parcubacteria_OD1_39_22_curated	429	CPR	novel phylum level lineage 7
CG11_big_fil_rev_8_21_14_0_20_Zambryskibacteria_OD1_40_24_curated	430	CPR	Candidatus Zambryskibacteria
CG_4_9_14_3_um_filter_150_Zambryskibacteria_OD1_40_16_curated	430	CPR	Candidatus Zambryskibacteria
CG11_big_fil_rev_8_21_14_0_20_Zambryskibacteria_OD1_42_18_curated	432	CPR	Candidatus Zambryskibacteria
CG_4_9_14_3_um_filter_150_Zambryskibacteria_OD1_42_15_curated	432	CPR	Candidatus Zambryskibacteria
CG11_big_fil_rev_8_21_14_0_20_Campbellbacteria_OD1_44_21_curated	433	CPR	Candidatus Campbellbacteria
CG22_combo_CG10-13_8_21_14_all_Campbellbacteria_OD1_43_18_curated	433	CPR	Candidatus Campbellbacteria
CG11_big_fil_rev_8_21_14_0_20_Taylorbacteria_OD1_46_11_curated	434	CPR	Candidatus Taylorbacteria
CG11_big_fil_rev_8_21_14_0_20_Bdellovibrio_39_38_curated	435		Deltaproteobacteria
CG12_big_fil_rev_8_21_14_0_65_Bdellovibrio_39_13_curated	435		Deltaproteobacteria
CG22_combo_CG10-13_8_21_14_all_Bdellovibrio_39_27_curated	435		Deltaproteobacteria
CG_4_9_14_3_um_filter_150_Bdellovibrio_39_7_curated	435		Deltaproteobacteria
CG11_big_fil_rev_8_21_14_0_20_Uhrbacteria_OD1_41_9_curated	437	CPR	Candidatus Uhrbacteria
CG_4_10_14_0_2_um_filter_Uhrbacteria_OD1_41_7_curated	437	CPR	Candidatus Uhrbacteria
CG_4_9_14_3_um_filter_150_Uhrbacteria_OD1_41_35_curated	437	CPR	Candidatus Uhrbacteria
CG11_big_fil_rev_8_21_14_0_20_Omnitrophica_41_12_curated	438		Omnitrophica
CG11_big_fil_rev_8_21_14_0_20_Omnitrophica_42_13_curated	439		Omnitrophica
CG11_big_fil_rev_8_21_14_0_20_Omnitrophica_43_6_curated	440		Omnitrophica
CG11_big_fil_rev_8_21_14_0_20_Omnitrophica_63_9_curated	441		Omnitrophica
CG12_big_fil_rev_8_21_14_0_65_Bacteroidetes_60_17_curated	442		Bacteroidetes
CG12_big_fil_rev_8_21_14_0_65_Cytophagales_40_12_curated	453		Bacteroidetes
CG17_big_fil_post_rev_8_21_14_2_50_Cytophagales_40_13_curated	453		Bacteroidetes
CG12_big_fil_rev_8_21_14_0_65_Ignavibacteriales_30_8_curated	455		Ignavibacteria
CG12_big_fil_rev_8_21_14_0_65_Zetaproteobacteria_54_13_curated	456		Zetaproteobacteria
CG23_combo_of_CG06-09_8_20_14_all_150_Zetaproteobacteria_54_7_curated	456		Zetaproteobacteria
CG_4_10_14_3_um_filter_Zetaproteobacteria_54_28_curated	456		Zetaproteobacteria
CG_4_9_14_3_um_filter_150_Zetaproteobacteria_54_145_curated	456		Zetaproteobacteria
CG12_big_fil_rev_8_21_14_0_65_Shewanella_47_15_curated	460		Gammaproteobacteria
CG12_big_fil_rev_8_21_14_0_65_Sphingomonadales_65_10_curated	461		Alphaproteobacteria
CG12_big_fil_rev_8_21_14_0_65_Omnitrophica_50_5_curated	462		Omnitrophica
CG13_big_fil_rev_8_21_14_2_50_Blackallbacteria_49_14_curated	463		Candidatus Blackallbacteria	Linda Blackall
CG17_big_fil_post_rev_8_21_14_2_50_Blackallbacteria_48_46_curated	463		Candidatus Blackallbacteria	Linda Blackall
CG18_big_fil_WC_8_21_14_2_50_Blackallbacteria_49_26_curated	463		Candidatus Blackallbacteria	Linda Blackall
CG15_BIG_FIL_POST_REV_8_21_14_020_Chloroflexi_46_15_curated	472		Chloroflexi
CG_4_10_14_0_8_um_filter_cor_Chloroflexi_46_9_curated	472		Chloroflexi
CG2_30_FULL_Chloroflexi_46_19_curated	472		Chloroflexi		CG2_30_FULL_Dehalococcoidia_46_19_curated
CG15_BIG_FIL_POST_REV_8_21_14_020_Kerfelbacteria_OD1_45_12_curated	476	CPR	Candidatus Kerfelbacteria
CG_4_9_14_3_um_filter_150_Kerfelbacteria_OD1_45_8_curated	476	CPR	Candidatus Kerfelbacteria
CG15_BIG_FIL_POST_REV_8_21_14_020_Rhodospirillales_66_15_curated	477		Alphaproteobacteria
CG15_BIG_FIL_POST_REV_8_21_14_020_Rhodobacterales_59_13_curated	478		Alphaproteobacteria
CG17_big_fil_post_rev_8_21_14_2_50_Gracilibacteria_48_13_curated	479	CPR	Candidatus Gracilibacteria
CG17_big_fil_post_rev_8_21_14_2_50_novel_Bacteria_64_8_curated	481		novel phylum level lineage 8
CG_4_9_14_3_um_filter_150_novel_Bacteria_65_15_curated	481		novel phylum level lineage 8
CG17_big_fil_post_rev_8_21_14_2_50_Hydrogenophilales_63_12_curated	482		Betaproteobacteria
CG_4_10_14_3_um_filter_Hydrogenophilales_63_21_curated	482		Betaproteobacteria
CG_4_9_14_3_um_filter_150_Hydrogenophilales_63_34_curated	482		Betaproteobacteria
CG06_land_8_20_14_3_00_150_Armatimonadetes_66_21_curated	484		Armatimonadetes
CG_4_10_14_0_8_um_filter_cor_Armatimonadetes_66_14_curated	484		Armatimonadetes
CG_4_10_14_3_um_filter_Armatimonadetes_66_18_curated	484		Armatimonadetes
CG_4_8_14_3_um_filter_Armatimonadetes_66_20_curated	484		Armatimonadetes
CG_4_9_14_3_um_filter_150_Armatimonadetes_66_14_curated	484		Armatimonadetes
CG17_big_fil_post_rev_8_21_14_2_50_Armatimonadetes_66_6_curated	484		Armatimonadetes
CG2_30_FULL_Armatimonadetes_66_41_curated	484		Armatimonadetes		CG2_30_FULL_Armatimonadetes_66_41_curated
CG17_big_fil_post_rev_8_21_14_2_50_Deltaproteobacteria_63_7_curated	488		Deltaproteobacteria
CG_4_9_14_3_um_filter_150_Deltaproteobacteria_63_12_curated	488		Deltaproteobacteria
CG2_30_FULL_Deltaproteobacteria_63_29_curated	488		Deltaproteobacteria		CG2_30_FULL_Deltaproteobacteria_63_29_curated
CG17_big_fil_post_rev_8_21_14_2_50_Deltaproteobacteria_51_6_curated	489		Deltaproteobacteria
CG23_combo_of_CG06-09_8_20_14_all_150_Deltaproteobacteria_51_20_curated	489		Deltaproteobacteria
CG_4_10_14_3_um_filter_Deltaproteobacteria_51_14_curated	489		Deltaproteobacteria
CG_4_8_14_3_um_filter_Deltaproteobacteria_51_11_curated	489		Deltaproteobacteria
CG_4_9_14_3_um_filter_150_Deltaproteobacteria_51_14_curated	489		Deltaproteobacteria
CG2_30_FULL_Deltaproteobacteria_51_40_curated	489		Deltaproteobacteria		CG2_30_FULL_Desulfobacteraceae_51_40_curated
CG17_big_fil_post_rev_8_21_14_2_50_Flavobacteriaceae_31_13_curated	490		Bacteroidetes
CG_4_10_14_0_8_um_filter_cor_Flavobacteriaceae_31_99_curated	490		Bacteroidetes
CG_4_10_14_3_um_filter_Flavobacteriaceae_31_253_curated	490		Bacteroidetes
CG_4_8_14_3_um_filter_Flavobacteriaceae_31_8_curated	490		Bacteroidetes
CG_4_9_14_0_8_um_filter_Flavobacteriaceae_31_91_curated	490		Bacteroidetes
CG2_30_FULL_Flavobacteriaceae_31_66_curated	490		Bacteroidetes		CG2_30_FULL_Flavobacteriaceae_31_66_curated
CG17_big_fil_post_rev_8_21_14_2_50_Flavobacteriaceae_33_15_curated	501		Bacteroidetes
CG_4_10_14_3_um_filter_Flavobacteriaceae_33_47_curated	501		Bacteroidetes
CG_4_9_14_3_um_filter_150_Flavobacteriaceae_33_16_curated	501		Bacteroidetes
CG17_big_fil_post_rev_8_21_14_2_50_Rhodobacteraceae_65_11_curated	505		Alphaproteobacteria
CG17_big_fil_post_rev_8_21_14_2_50_Rhodobacteraceae_63_15_curated	506		Alphaproteobacteria
CG17_big_fil_post_rev_8_21_14_2_50_Thalassolituus_53_8_curated	507		Gammaproteobacteria
CG17_big_fil_post_rev_8_21_14_2_50_Xanthomonadales_64_11_curated	508		Gammaproteobacteria
CG_4_10_14_3_um_filter_Xanthomonadales_64_11_curated	508		Gammaproteobacteria
CG18_big_fil_WC_8_21_14_2_50_Hydrogenophilales_58_12_curated	510		Betaproteobacteria
CG_4_10_14_3_um_filter_Hydrogenophilales_58_23_curated	510		Betaproteobacteria
CG_4_9_14_3_um_filter_150_Hydrogenophilales_59_35_curated	510		Betaproteobacteria
CG2_30_FULL_Hydrogenophilales_59_46_curated	510		Betaproteobacteria		CG2_30_FULL_Betaproteobacteria_59_46_curated
CG18_big_fil_WC_8_21_14_2_50_Nealsonbacteria_OD1_37_10_curated	516	CPR	Candidatus Nealsonbacteria
CG18_big_fil_WC_8_21_14_2_50_Cytophagales_42_9_curated	517		Bacteroidetes
CG18_big_fil_WC_8_21_14_2_50_Ignavibacteriales_31_20_curated	520		Ignavibacteria
CG18_big_fil_WC_8_21_14_2_50_Shewanella_42_11_curated	522		Gammaproteobacteria
CG_4_10_14_0_8_um_filter_cor_Shewanella_42_13_curated	522		Gammaproteobacteria
CG_4_10_14_3_um_filter_Shewanella_42_91_curated	522		Gammaproteobacteria
CG_4_9_14_0_8_um_filter_Shewanella_42_14_curated	522		Gammaproteobacteria
CG22_combo_CG10-13_8_21_14_all_WWE3_39_12_curated	523	CPR	WWE3
CG_4_9_14_3_um_filter_150_WWE3_39_7_curated	523	CPR	WWE3
CG22_combo_CG10-13_8_21_14_all_Nitrospinae_47_10_curated	524		Nitrospinae
CG22_combo_CG10-13_8_21_14_all_Gammaproteobacteria_40_8_curated	535		Gammaproteobacteria
CG22_combo_CG10-13_8_21_14_all_Levybacteria_OP11_35_11_curated	536	CPR	Candidatus Levybacteria
CG_4_10_14_0_2_um_filter_Levybacteria_OP11_35_8_curated	536	CPR	Candidatus Levybacteria
CG_4_10_14_0_8_um_filter_cor_Levybacteria_OP11_35_23_curated	536	CPR	Candidatus Levybacteria
CG_4_9_14_0_2_um_filter_Levybacteria_OP11_35_21_curated	536	CPR	Candidatus Levybacteria
CG_4_9_14_3_um_filter_150_Levybacteria_OP11_35_16_curated	536	CPR	Candidatus Levybacteria
CG22_combo_CG10-13_8_21_14_all_Roizmanbacteria_OP11_34_12_curated	537	CPR	Candidatus Roizmanbacteria
CG_4_10_14_0_2_um_filter_Roizmanbacteria_OP11_33_96_curated	537	CPR	Candidatus Roizmanbacteria
CG_4_9_14_3_um_filter_150_Roizmanbacteria_OP11_33_18_curated	537	CPR	Candidatus Roizmanbacteria
CG22_combo_CG10-13_8_21_14_all_Roizmanbacteria_OP11_35_9_curated	538	CPR	Candidatus Roizmanbacteria
CG23_combo_of_CG06-09_8_20_14_all_150_Roizmanbacteria_OP11_35_49_curated	538	CPR	Candidatus Roizmanbacteria
CG_4_10_14_0_8_um_filter_cor_Roizmanbacteria_OP11_35_28_curated	538	CPR	Candidatus Roizmanbacteria
CG_4_8_14_3_um_filter_Roizmanbacteria_OP11_35_14_curated	538	CPR	Candidatus Roizmanbacteria
CG_4_9_14_0_2_um_filter_Roizmanbacteria_OP11_35_15_curated	538	CPR	Candidatus Roizmanbacteria
CG22_combo_CG10-13_8_21_14_all_Roizmanbacteria_OP11_38_20_curated	539	CPR	Candidatus Roizmanbacteria
CG_4_9_14_0_2_um_filter_Roizmanbacteria_OP11_38_17_curated	539	CPR	Candidatus Roizmanbacteria
CG22_combo_CG10-13_8_21_14_all_Nomurabacteria_OD1_32_8_curated	541	CPR	Candidatus Nomurabacteria
CG_4_10_14_0_2_um_filter_Nomurabacteria_OD1_33_9_curated	541	CPR	Candidatus Nomurabacteria
CG_4_9_14_0_2_um_filter_Nomurabacteria_OD1_32_10_curated	541	CPR	Candidatus Nomurabacteria
CG22_combo_CG10-13_8_21_14_all_Omnitrophica_43_16_curated	542		Omnitrophica
CG_4_9_14_0_2_um_filter_Omnitrophica_42_8_curated	542		Omnitrophica
CG22_combo_CG10-13_8_21_14_all_Campbellbacteria_OD1_36_13_curated	543	CPR	Candidatus Campbellbacteria
CG22_combo_CG10-13_8_21_14_all_Vogelbacteria_OD1_37_9_curated	544	CPR	Candidatus Vogelbacteria
CG22_combo_CG10-13_8_21_14_all_Zambryskibacteria_OD1_42_17_curated	546	CPR	Candidatus Zambryskibacteria
CG_4_9_14_3_um_filter_150_Zambryskibacteria_42_9_curated	546	CPR	Candidatus Zambryskibacteria
CG22_combo_CG10-13_8_21_14_all_Lloydbacteria_OD1_47_15_curated	548	CPR	Candidatus Lloydbacteria
CG22_combo_CG10-13_8_21_14_all_Uhrbacteria_OD1_47_17_curated	549	CPR	Candidatus Uhrbacteria
CG_4_9_14_3_um_filter_150_Anaerolineae_57_17_curated	554		Chloroflexi
CG2_30_FULL_Anaerolineae_57_67_curated	554		Chloroflexi		CG2_30_FULL_Anaerolineae_57_67_curated
CG2_30_FULL_Chloroflexi_64_16_curated	556		Chloroflexi		CG2_30_FULL_Anaerolineae_64_16_curated
CG2_30_FULL_Bacteroidetes_32_10_curated	561		Bacteroidetes		CG2_30_FULL_Bacteroidetes_32_10_curated
CG1_02_FULL_Beckwithbacteria_OP11_43_83_curated	563	CPR	Candidatus Beckwithbacteria		CG1_02_FULL_CPR_43_83_curated
CG2_30_FULL_Beckwithbacteria_OP11_44_31_curated	563	CPR	Candidatus Beckwithbacteria		CG2_30_FULL_Beckwithbacteria_OP11_44_31_curated
CG_4_10_14_3_um_filter_Comamonadaceae_60_42_curated	571		Betaproteobacteria
CG_4_9_14_3_um_filter_150_Comamonadaceae_60_33_curated	571		Betaproteobacteria
CG2_30_FULL_Comamonadaceae_59_20_curated	571		Betaproteobacteria		CG2_30_FULL_Comamonadaceae_59_20_curated
CG2_30_FULL_Riflebacteria_54_10_curated	573		Candidatus Riflebacteria		CG2_30_FULL_CP_54_10_curated
CG23_combo_of_CG06-09_8_20_14_all_150_Howlettbacteria_37_9_curated	575	CPR	Candidatus Howlettbacteria
CG_4_10_14_3_um_filter_Howlettbacteria_37_10_curated	575	CPR	Candidatus Howlettbacteria
CG_4_9_14_3_um_filter_150_Howlettbacteria_37_10_curated	575	CPR	Candidatus Howlettbacteria
CG2_30_FULL_Howlettbacteria_37_16_curated	575	CPR	Candidatus Howlettbacteria		CG2_30_FULL_CPR2_37_16_curated
CG_4_9_14_3_um_filter_150_Deltaproteobacteria_65_9_curated	586		Deltaproteobacteria
CG2_30_FULL_Deltaproteobacteria_66_27_curated	586		Deltaproteobacteria		CG2_30_FULL_Deltaproteobacteria_66_27_curated
CG23_combo_of_CG06-09_8_20_14_all_150_Desantisbacteria_40_23_curated	587		Candidatus Desantisbacteria
CG_4_10_14_3_um_filter_Desantisbacteria_40_18_curated	587		Candidatus Desantisbacteria
CG_4_8_14_3_um_filter_Desantisbacteria_40_12_curated	587		Candidatus Desantisbacteria
CG_4_9_14_3_um_filter_150_Desantisbacteria_40_11_curated	587		Candidatus Desantisbacteria
CG2_30_FULL_Desantisbacteria_40_21_curated	587		Candidatus Desantisbacteria		CG2_30_FULL_Desantisbacteria_40_21_curated
CG23_combo_of_CG06-09_8_20_14_all_150_Deltaproteobacteria_60_8_curated	589		Deltaproteobacteria
CG_4_10_14_3_um_filter_Deltaproteobacteria_60_8_curated	589		Deltaproteobacteria
CG2_30_FULL_Deltaproteobacteria_60_27_curated	589		Deltaproteobacteria		CG2_30_FULL_Desulfobacterales_60_27_curated
CG2_30_FULL_Fibrobacteres_45_31_curated	591		Fibrobacteres		CG2_30_FULL_Fibrobacteres_45_31_curated
CG2_30_FULL_Sulfurimonas_36_10_curated	596		Epsilonproteobacteria		CG2_30_FULL_Helicobacteraceae_36_10_curated
CG_4_9_14_3_um_filter_150_Ignavibacteria_36_18_curated	597		Ignavibacteria
CG2_30_FULL_Ignavibacteria_36_16_curated	597		Ignavibacteria		CG2_30_FULL_Ignavibacteria_36_16_curated
CG08_land_8_20_14_0_20_Ignavibacteria_37_9_curated	598		Ignavibacteria
CG22_combo_CG10-13_8_21_14_all_Ignavibacteria_37_15_curated	598		Ignavibacteria
CG_4_10_14_3_um_filter_Ignavibacteria_37_18_curated	598		Ignavibacteria
CG_4_8_14_3_um_filter_Ignavibacteria_37_9_curated	598		Ignavibacteria
CG_4_9_14_0_2_um_filter_Ignavibacteria_37_13_curated	598		Ignavibacteria
CG1_02_FULL_Ignavibacteria_37_35_curated	598		Ignavibacteria		CG1_02_FULL_Ignavibacteria_37_35_curated
CG2_30_FULL_Ignavibacteria_47_42_curated	598		Ignavibacteria		CG2_30_FULL_Ignavibacteria_47_42_curated
CG_4_10_14_3_um_filter_Moranbacteria_OD1_45_9_curated	601	CPR	Candidatus Moranbacteria
CG_4_9_14_3_um_filter_150_Moranbacteria_OD1_45_14_curated	601	CPR	Candidatus Moranbacteria
CG2_30_FULL_Moranbacteria_OD1_45_14_curated	601	CPR	Candidatus Moranbacteria		CG2_30_FULL_Moranbacteria_OD1_45_14_curated
CG2_30_FULL_Oscillatoriales_44_21_curated	609		Cyanobacteria		CG2_30_FULL_Oscillatoriales_44_21_curated
CG2_30_FULL_Kaiserbacteria_OD1_44_11_curated	614	CPR	Candidatus Kaiserbacteria		CG2_30_FULL_Parcubacteria_OD1_44_11_curated
CG2_30_FULL_Falkowbacteria_OD1_45_37_curated	616	CPR	Candidatus Falkowbacteria		CG2_30_FULL_Parcubacteria_OD1_45_37_curated
CG2_30_FULL_Porphyromonadaceae_38_12_curated	619		Bacteroidetes		CG2_30_FULL_Porphyromonadaceae_38_12_curated
CG23_combo_of_CG06-09_8_20_14_all_150_Syntrophobacterales_48_27_curated	625		Deltaproteobacteria
CG_4_8_14_3_um_filter_Syntrophobacterales_49_14_curated	625		Deltaproteobacteria
CG_4_9_14_3_um_filter_150_Syntrophobacterales_49_8_curated	625		Deltaproteobacteria
CG2_30_FULL_Syntrophobacterales_49_12_curated	625		Deltaproteobacteria		CG2_30_FULL_Syntrophaceae_49_12_curated
CG2_30_FULL_Wirthbacteria_54_11_curated	629		Candidatus Wirthbacteria		CG2_30_FULL_Wirthbacteria_54_11_curated
CG_4_10_14_0_2_um_filter_Dojkabacteria _WS6_41_15_curated	630	CPR	Candidatus Dojkabacteria
CG_4_10_14_3_um_filter_Dojkabacteria _WS6_41_9_curated	630	CPR	Candidatus Dojkabacteria
CG_4_9_14_3_um_filter_150_Dojkabacteria _WS6_41_13_curated	630	CPR	Candidatus Dojkabacteria
CG2_30_FULL_WS6_42_18_curated	630	CPR	Candidatus Dojkabacteria		CG2_30_FULL_WS6_42_18_curated
CG1_02_FULL_Oscillatoriales_40_18_curated	640		Cyanobacteria		CG1_02_FULL_Oscillatoriales_40_18_curated
CG2_30_FULL_Oscillatoriales_40_61_curated	640		Cyanobacteria		CG2_30_FULL_Oscillatoriales_40_61_curated
CG2_30_SUB10_Oscillatoriales_40_11_curated	640		Cyanobacteria		CG2_30_SUB10_Oscillatoriales_40_11_curated
CG23_combo_of_CG06-09_8_20_14_all_150_Portnoybacteria_OD1_37_13_curated	642	CPR	Candidatus Portnoybacteria
CG23_combo_of_CG06-09_8_20_14_all_150_Nealsonbacteria_OD1_38_19_curated	644	CPR	Candidatus Nealsonbacteria
CG_4_10_14_0_2_um_filter_Nealsonbacteria_OD1_38_17_curated	644	CPR	Candidatus Nealsonbacteria
CG23_combo_of_CG06-09_8_20_14_all_150_Colwellbacteria_OD1_42_19_curated	656	CPR	Candidatus Colwellbacteria
CG1_02_FULL_Colwellbacteria_OD1_42_13_curated	656	CPR	Candidatus Colwellbacteria		CG1_02_FULL_Parcubacteria_OD1_42_13_curated
CG23_combo_of_CG06-09_8_20_14_all_150_Syntrophobacteraceae_50_8_curated	672		Deltaproteobacteria
CG23_combo_of_CG06-09_8_20_14_all_150_Desulfobacterales_51_8_curated	673		Deltaproteobacteria
CG23_combo_of_CG06-09_8_20_14_all_150_Falkowbacteria_OD1_49_15_curated	675	CPR	Candidatus Falkowbacteria
CG_4_10_14_0_2_um_filter_Falkowbacteria_OD1_48_10_curated	675	CPR	Candidatus Falkowbacteria
CG23_combo_of_CG06-09_8_20_14_all_150_Bacteroidetes_32_9_curated	676		Bacteroidetes
CG23_combo_of_CG06-09_8_20_14_all_150_Beckwithbacteria_OP11_34_8_curated	679	CPR	Candidatus Beckwithbacteria
CG23_combo_of_CG06-09_8_20_14_all_150_Moranbacteria_OD1_35_22_curated	680	CPR	Candidatus Moranbacteria
CG23_combo_of_CG06-09_8_20_14_all_150_Stahlbacteria_34_7_curated	682		Candidatus Stahlbacteria (former WOR-3)
CG23_combo_of_CG06-09_8_20_14_all_150_Ratteibacteria_48_7_curated	683		Candidatus Ratteibacteria	Thomas Rattei
CG23_combo_of_CG06-09_8_20_14_all_150_Moranbacteria_OD1_39_10_curated	687	CPR	Candidatus Moranbacteria
CG23_combo_of_CG06-09_8_20_14_all_150_Omnitrophica_40_11_curated	690		Omnitrophica
CG_4_10_14_0_2_um_filter_Torokbacteria_OD1_35_8_curated	695	CPR	Candidatus Torokbacteria	Tamas Torok
CG_4_10_14_0_2_um_filter_WWE3_41_14_curated	699	CPR	WWE3
CG_4_9_14_3_um_filter_150_WWE3_41_6_curated	699	CPR	WWE3
CG_4_10_14_0_2_um_filter_Peregrinibacteria_43_11_curated	703	CPR	Candidatus Peregrinibacteria
CG_4_10_14_0_2_um_filter_Flavobacteriales_32_8_curated	705		Bacteroidetes
CG_4_9_14_3_um_filter_150_Flavobacteriales_32_8_curated	705		Bacteroidetes
CG_4_10_14_0_2_um_filter_Saccharibacteria_52_9_curated	706	CPR	Candidatus Saccharibacteria
CG_4_10_14_0_2_um_filter_Gammaproteobacteria_38_22_curated	737		Gammaproteobacteria
CG_4_10_14_0_8_um_filter_cor_Gammaproteobacteria_38_16_curated	737		Gammaproteobacteria
CG_4_9_14_3_um_filter_150_Gammaproteobacteria_38_9_curated	737		Gammaproteobacteria
CG_4_10_14_0_2_um_filter_Magasanikbacteria_OD1_33_14_curated	740	CPR	Candidatus Magasanikbacteria
CG_4_10_14_0_2_um_filter_Magasanikbacteria_OD1_37_12_curated	741	CPR	Candidatus Magasanikbacteria
CG_4_10_14_0_2_um_filter_Roizmanbacteria_OP11_39_13_curated	748	CPR	Candidatus Roizmanbacteria
CG_4_10_14_0_2_um_filter_Peregrinibacteria_38_24_curated	756	CPR	Candidatus Peregrinibacteria
CG_4_9_14_0_2_um_filter_Peregrinibacteria_38_9_curated	756	CPR	Candidatus Peregrinibacteria
CG10_big_fil_rev_8_21_14_0_10_Parcubacteria_OD1_35_15_curated	757	CPR	Parcubacteria
CG23_combo_of_CG06-09_8_20_14_all_150_Parcubacteria_OD1_35_6_curated	757	CPR	Parcubacteria
CG_4_10_14_0_2_um_filter_Parcubacteria_OD1_7_35_8_curated	757	CPR	Parcubacteria
CG_4_10_14_0_2_um_filter_Wolfebacteria_OD1_39_18_curated	761	CPR	Candidatus Wolfebacteria
CG_4_10_14_0_8_um_filter_cor_Alphaproteobacteria_37_21_curated	762		Alphaproteobacteria
CG_4_10_14_0_8_um_filter_cor_Gribaldobacteria_OD1_33_9_curated	763	CPR	Candidatus Gribaldobacteria	Simonetta Gribaldo
CG_4_10_14_0_8_um_filter_cor_Howlettbacteria_40_9_curated	765	CPR	Candidatus Howlettbacteria
CG18_big_fil_WC_8_21_14_2_50_Flavobacteriales_32_9_curated	766		Bacteroidetes
CG_4_9_14_0_2_um_filter_Flavobacteriales_32_27_curated	766		Bacteroidetes
CG_4_10_14_0_8_um_filter_cor_Flavobacteriales_32_5_curated	766		Bacteroidetes
CG_4_10_14_0_8_um_filter_cor_Chloroflexi_57_5_curated	801		Chloroflexi
CG_4_10_14_0_8_um_filter_cor_Roizmanbacteria_OP11_33_9_curated	807	CPR	Candidatus Roizmanbacteria
CG_4_10_14_0_8_um_filter_cor_Pacebacteria_OP11_42_14_curated	811	CPR	Candidatus Pacebacteria
CG23_combo_of_CG06-09_8_20_14_all_150_Parcubacteria_OD1_35_9_curated	812	CPR	Parcubacteria
CG_4_10_14_0_8_um_filter_cor_Parcubacteria_OD1_35_7_curated	812	CPR	Parcubacteria
CG_4_10_14_0_8_um_filter_cor_Kerfelbacteria_OD1_42_10_curated	815	CPR	Candidatus Kerfelbacteria
CG_4_10_14_0_8_um_filter_cor_Alphaproteobacteria_53_9_curated	816		Alphaproteobacteria
CG18_big_fil_WC_8_21_14_2_50_Rhodobacterales_71_9_curated	817		Alphaproteobacteria
CG_4_9_14_3_um_filter_150_Rhodobacterales_71_31_curated	817		Alphaproteobacteria
CG_4_10_14_0_8_um_filter_cor_Rhodobacterales_70_9_curated	817		Alphaproteobacteria
CG_4_10_14_0_8_um_filter_cor_Roizmanbacteria_OP11_39_9_curated	819	CPR	Candidatus Roizmanbacteria
CG02_land_8_20_14_3_00_150_Gallionellaceae_60_115_curated	838		Betaproteobacteria
CG11_big_fil_rev_8_21_14_0_20_Gallionellaceae_60_62_curated	838		Betaproteobacteria
CG_4_9_14_0_8_um_filter_Gallionellaceae_60_335_curated	838		Betaproteobacteria
CG_4_10_14_3_um_filter_Gallionellaceae_60_1069_curated	838		Betaproteobacteria
CG1_02_FULL_Gallionellaceae_60_325_curated	838		Betaproteobacteria		CG1_02_FULL_Gallionellaceae_60_325_curated
CG1_02_SUB10_Gallionellaceae_60_65_curated	838		Betaproteobacteria		CG1_02_SUB10_Sideroxydans_60_65_curated
CG2_30_FULL_Gallionellaceae_60_573_curated	838		Betaproteobacteria		CG2_30_FULL_Sideroxydans_60_573_curated
CG_4_10_14_3_um_filter_Flexibacter_32_15_curated	858		Bacteroidetes
CG18_big_fil_WC_8_21_14_2_50_Bacteroidetes_41_14_curated	860		Bacteroidetes
CG_4_9_14_3_um_filter_150_Bacteroidetes_41_19_curated	860		Bacteroidetes
CG_4_10_14_3_um_filter_Bacteroidetes_42_6_curated	860		Bacteroidetes
CG03_land_8_20_14_0_80_cor_Roizmanbacteria_OP11_39_12_curated	862	CPR	Candidatus Roizmanbacteria
CG17_big_fil_post_rev_8_21_14_2_50_Roizmanbacteria_OP11_39_7_curated	862	CPR	Candidatus Roizmanbacteria
CG_4_10_14_3_um_filter_Roizmanbacteria_OP11_39_13_curated	862	CPR	Candidatus Roizmanbacteria
CG_4_10_14_3_um_filter_Sphingomonadales_58_15_curated	866		Alphaproteobacteria
CG06_land_8_20_14_3_00_150_Anaerolineae_57_67_curated	872		Chloroflexi
CG17_big_fil_post_rev_8_21_14_2_50_Anaerolineae_57_27_curated	872		Chloroflexi
CG_4_9_14_0_8_um_filter_Anaerolineae_58_9_curated	872		Chloroflexi
CG_4_8_14_3_um_filter_Anaerolineae_59_70_curated	872		Chloroflexi
CG2_30_FULL_Anaerolineae_58_95_curated	872		Chloroflexi		CG2_30_FULL_Anaerolineae_58_95_curated
CG01_land_8_20_14_3_00_Nealsonbacteria_OD1_12_curated	886	CPR	Candidatus Nealsonbacteria
CG15_BIG_FIL_POST_REV_8_21_14_020_Nealsonbacteria_OD1_37_12_curated	886	CPR	Candidatus Nealsonbacteria
CG_4_9_14_3_um_filter_150_Nealsonbacteria_OD1_37_29_curated	886	CPR	Candidatus Nealsonbacteria
CG_4_8_14_3_um_filter_Nealsonbacteria_OD1_37_36_curated	886	CPR	Candidatus Nealsonbacteria
CG_4_8_14_3_um_filter_Kaiserbacteria_OD1_38_9_curated	924	CPR	Candidatus Kaiserbacteria
CG_4_9_14_0_2_um_filter_Peregrinibacteria_53_11_curated	933	CPR	Candidatus Peregrinibacteria
CG_4_9_14_0_2_um_filter_Shapirobateria_OP11_39_11_curated	956	CPR	Candidatus Shapirobateria
CG_4_9_14_0_2_um_filter_Colwellbacteria_OD1_50_12_curated	964	CPR	Candidatus Colwellbacteria
CG_4_9_14_0_2_um_filter_Kaiserbacteria_OD1_41_32_curated	966	CPR	Candidatus Kaiserbacteria
CG08_land_8_20_14_0_20_Gallionellales_59_87_curated	991		Betaproteobacteria
CG_4_9_14_0_8_um_filter_Gallionellales_59_50_curated	991		Betaproteobacteria
CG_4_9_14_3_um_filter_150_Alphaproteobacteria_47_13_curated	994		Alphaproteobacteria
CG_4_10_14_0_2_um_filter_Komeilibateria_OD1_37_10_curated	999	CPR	Candidatus Komeilibateria
CG_4_9_14_3_um_filter_150_Komeilibateria_OD1_37_5_curated	999	CPR	Candidatus Komeilibateria
CG_4_9_14_3_um_filter_150_SR1_40_9	1001	CPR	SR1
CG_4_9_14_3_um_filter_150_Zixibacteria_46_8_curated	1005		Zixibacteria
CG_4_9_14_3_um_filter_150_Acidobacteria_49_7_curated	1007		Acidobacteria
CG_4_9_14_3_um_filter_150_Zetaproteobacteria_53_7_curated	1041		Zetaproteobacteria
CG_4_9_14_3_um_filter_150_Flavobacteriales_40_17_curated	1054		Bacteroidetes
CG_4_9_14_3_um_filter_150_Ignavibacteriales_30_11_curated	1058		Ignavibacteria
CG_4_9_14_3_um_filter_150_Ignavibacteriales_34_10_curated	1059		Ignavibacteria
CG_4_9_14_3_um_filter_150_Moranbacteria_OD1_42_9_curated	1066	CPR	Candidatus Moranbacteria
CG_4_9_14_3_um_filter_150_Nitrospirae_51_5_curated	1068		Nitrospirae
CG_4_9_14_3_um_filter_150_Magasanikbacteria_OD1_32_9_curated	1071	CPR	Candidatus Magasanikbacteria
CG_4_9_14_3_um_filter_150_Uhrbacteria_OD1_36_7_curated	1081	CPR	Candidatus Uhrbacteria
CG_4_9_14_3_um_filter_150_Uhrbacteria_OD1_50_9_curated	1083	CPR	Candidatus Uhrbacteria
CG_4_9_14_3_um_filter_150_WWE3_34_6_curated	1086	CPR	WWE3
CG02_land_8_20_14_3_00_150_Xanthomonadales_62_12_curated	1087		Gammaproteobacteria
CG_4_9_14_3_um_filter_150_Xanthomonadales_62_6_curated	1087		Gammaproteobacteria
