# Supplementary material for: Differential depth distribution of microbial function and putative symbionts through sediment-hosted aquifers in the deep terrestrial subsurface
Source: Nat Microbiol. 2018 Jan 29;3(3):328–36. doi: 10.1038/s41564-017-0098-y (PMC6792436; doi:10.1038/s41564-017-0098-y)
Supplement: Supplementary file 8 — Normalized relative abundance of organisms from Crystal Geyser across the 25 metagenome samples (see Supplementary Table 3). Relative abundance values are based on bowtie229 mapping allowing a maximum of three mismatches per read (98% identity; see methods). Column B, C and D indicate where the respective organism was enriched. [file 41564_2017_98_MOESM8_ESM.xlsx]

## Sheet: Sheet1
	enriched in:					Recovery Phase | intermediate aquifer, conduit								Minor eruptions | deep aquifer										Major eruptions | shallow aquifer
genome | relative abundance (normalized)	recovery	minors	majors	CG01	CG02	CG03	CG04	CG05	CG06	CG07	CG08	CG09	CG10	CG11	CG12	CG13	CG14	CG15	CG16	CG17	CG18	CG19	CG20	CG21	CG22	CG23	CG24	CG25
CG_4_9_14_0_8_um_filter_Altiarchaeum_SM1_32_206_curated		+		1558.51	724.966	587.195	485.201	622.412	579.114	624.939	679.047	916.618	1386.04	2112.52	2100.83	2754.09	2443.14	2313.4	1874.74	2005.14	2180.55	1896.65	2283.91	825.897	1973.09	2073.39	1323.13	882.065
CG07_land_8_20_14_0_80_Sulfurimonas_36_56_curated			+	7.1525	179.349	333.895	290.599	284.231	260.075	236.805	221.823	233.478	254.946	281.137	217.663	235.588	441.453	468.539	1152.03	801.594	857.117	1357.14	1402.19	3133.21	742.673	1876.7	3756.96	3406.51
CG2_30_FULL_Piscirickettsiaceae_44_34_curated				43.9762	546.24	721.762	547.301	551.473	509.65	517.842	665.326	517.112	462.448	316.879	221.729	170.29	260.663	245.43	554.607	367.468	439.265	759.104	573.989	1808.72	1270.23	490.449	423.528	555.096
CG11_big_fil_rev_8_21_14_0_20_Gallionellaceae_60_62_curated	+			426.468	432.037	604.359	577.085	598.067	844.928	764	825.51	617.931	439.278	229.325	136.008	92.7267	114.149	118.948	141.487	153.37	98.2772	100.66	99.784	213.914	93.7511	79.1323	78.3892	77.3987
CG12_big_fil_rev_8_21_14_0_65_Hydrogenophilales_61_21_curated	+			696.585	185.122	235.018	281.848	344.633	382.476	352.09	302.693	371.002	351.568	249.256	170.73	149.907	91.7622	68.0315	65.3444	56.2494	81.515	78.3777	353.262	74.1693	84.8315	65.6438	55.3935	60.6038
CG_4_9_14_0_8_um_filter_Comamonadaceae_57_21_curated	+			166.196	215.5	262.633	294.731	328.189	325.155	347.741	329.643	269.053	183.963	108.609	66.8316	46.7535	36.1384	32.2122	28.3177	68.7789	69.3017	30.7867	21.0244	27.0251	95.0511	86.9564	67.8207	55.3703
CG03_land_8_20_14_0_80_cor_Huberarchaea_31_114_curated		+		134.716	65.0777	63.7114	54.2866	61.9047	60.615	57.6095	73.3311	93.9814	142.598	214.676	206.302	259.561	228.548	190.177	207.931	168.385	195.487	188.882	172.66	72.1308	129.209	127.415	92.5433	65.8574
CG_4_9_14_0_8_um_filter_Flavobacteriaceae_31_91_curated	+			13.6969	214.789	249.997	303.697	333.143	267.637	233.954	235.184	265.528	201.677	114.555	72.9649	47.2301	99.1352	241.584	100.346	90.8709	44.1447	26.7858	7.458	17.8139	52.6415	42.4655	27.994	35.9893
CG18_big_fil_WC_8_21_14_2_50_Flavobacteriaceae_34_36_curated	+			38.1008	211.023	168.149	213.715	220.256	203.21	179.843	118.88	116.159	101.51	72.9735	68.3115	53.3658	100.38	152.66	109.6	171.109	95.4448	69.2314	34.8858	27.857	77.3915	77.2701	46.2158	67.6652
CG1_02_FULL_Comamonadaceae_60_146_curated				12.0321	79.6669	75.1348	81.1062	87.8085	97.3329	116.036	189.427	162.824	100.219	94.519	121.181	90.6733	84.543	76.1568	79.3439	139.439	183.937	94.8305	17.7121	31.6142	277.572	232.165	133.835	99.9263
CG03_land_8_20_14_0_80_cor_Gallionellales_55_15_curated	+			555.31	88.7814	149.769	140.053	143.195	146.13	121.972	82.4408	116.883	138.94	125.444	88.0554	86.8716	63.1954	46.5535	41.9322	44.4724	52.7247	50.0618	94.4875	23.3946	32.1404	26.9547	18.8288	16.4842
CG03_land_8_20_14_0_80_cor_Flavobacteriales_35_15_curated	+			220.733	174.127	268.792	215.24	216.31	186.013	206.83	129.33	144.503	116.463	77.3759	46.7232	36.99	34.475	34.9915	23.7211	69.9746	20.5958	22.8506	17.9554	11.803	19.9794	30.7454	25.3883	28.6129
CG2_30_SUB10_Moranbacteria_OD1_41_165_curated	+			9.7611	160.79	151.658	173.093	183.095	169.603	142.119	90.6726	117.841	110.24	96.2857	88.3034	102.004	81.1291	74.2545	85.8346	99.0345	122.054	111.513	46.3071	10.5509	10.4346	7.9223	5.5727	6.6879
CG18_big_fil_WC_8_21_14_2_50_Nitrospirae_70_55_curated				119.669	51.7935	36.2789	35.5488	35.3786	63.1453	62.6459	58.573	70.6209	81.0744	83.8536	93.3792	97.7304	66.2601	55.1396	50.8064	40.8604	51.8261	59.6042	201.005	44.6452	70.4777	42.3973	34.0162	30.2288
CG1_02_SUB100_Gallionellaceae_60_948_curated	+			146.852	69.0292	109.967	93.0308	95.2501	120.023	116.703	125.439	116.816	115.316	83.9159	58.2832	42.9681	33.7264	27.1479	33.7045	30.2085	28.3737	31.1844	45.93	18.6484	17.0256	14.1109	12.5051	12.5327
CG_4_9_14_0_8_um_filter_Shewanella_42_14_curated				4.0636	86.0986	76.0289	89.6552	84.1651	65.4713	111.136	127.062	104.714	51.5663	32.576	34.149	19.8601	72.6254	146.746	118.759	58.5417	131.42	38.9657	2.5049	10.8946	22.3073	7.6338	3.5279	10.4503
CG1_02_FULL_Zetaproteobacteria_59_1487_curated	+			661.484	38.4427	82.6072	53.3119	46.1807	49.9698	43.1339	57.622	42.7585	32.2385	21.947	16.1951	11.1306	12.6922	9.115	12.1154	17.6514	7.9977	12.1487	22.5618	5.0895	6.1584	5.787	4.1106	5.5346
CG18_big_fil_WC_8_21_14_2_50_Nealsonbacteria_OD1_37_10_curated				51.0006	48.2243	27.4045	22.7031	23.3824	24.6083	21.8211	19.9142	24.0619	40.7644	60.8032	74.468	75.5307	63.0149	40.7538	53.0649	52.3787	57.0867	74.8179	52.3819	46.8099	110.316	99.0111	60.3496	99.6373
CG1_02_FULL_Anaerolineae_58_13_curated		+		55.6461	32.4501	21.6742	28.8934	31.1881	37.084	37.5953	25.115	38.4821	62.3881	75.2839	73.8535	94.4519	65.714	57.9839	53.0987	47.0004	66.4383	71.6805	146.208	46.4085	43.0541	53.7491	35.6623	39.699
CG_4_10_14_0_8_um_filter_cor_Actinobacteria_50_43_curated		+		55.9556	24.1741	12.7927	18.8247	22.732	23.4175	21.8613	16.3384	22.1373	39.4554	74.1906	100.473	109.594	89.5278	59.4198	62.8954	46.8177	68.4632	81.0955	90.623	55.1299	52.6087	44.6813	28.8307	35.6096
CG08_land_8_20_14_0_20_Gallionellales_59_87_curated	+			112.067	51.4833	88.2917	71.6695	73.834	87.499	88.6204	96.1956	93.9336	97.9933	74.2047	51.0447	36.9962	28.4905	21.7858	28.0536	23.7496	23.4274	26.2669	40.9085	11.0213	12.7052	10.6723	9.3062	9.4514
CG18_big_fil_WC_8_21_14_2_50_Wolfebacteria_OD1_39_7_curated				47.8305	41.6455	24.0296	19.4454	18.8249	16.2193	17.7708	17.4934	21.5837	38.3914	49.3654	58.4651	63.4066	50.8777	33.0045	48.2371	50.1608	47.5581	71.1992	38.937	43.7285	69.3636	72.5915	38.5071	75.1797
CG2_30_FULL_Anaerolineae_58_95_curated				55.6689	18.7269	12.3686	17.3117	18.1811	19.2401	18.5099	12.3443	22.1204	33.3761	50.8907	60.4894	74.5381	54.2031	51.1249	49.4167	37.4049	58.5235	54.1717	83.2854	43.6998	51.8896	62.7076	42.6296	45.7174
CG1_02_FULL_Rhodobacterales_66_167_curated				153.317	33.0749	28.1076	36.1822	32.0217	47.2002	40.9825	29.4357	33.7541	39.54	35.1594	44.7547	45.1473	25.9163	25.0439	22.6108	19.9278	28.0513	30.2292	86.1215	21.0267	27.6552	19.1439	16.5535	20.4349
CG_4_8_14_3_um_filter_Kaiserbacteria_OD1_38_9_curated	+			21.6998	65.2684	76.3332	63.4759	54.3352	57.3803	50.9862	50.1428	54.6864	57.1958	51.0146	49.3536	45.6486	40.703	31.6186	35.5843	49.8359	35.667	40.9989	9.0435	3.453	6.4286	4.9942	3.5102	4.5849
CG_4_10_14_3_um_filter_Sphingomonadales_58_15_curated				3.1628	77.2787	50.4095	62.5367	49.3541	54.2177	51.4154	51.9632	49.0809	36.9647	36.4171	50.0786	29.1268	62.0241	63.2424	50.4705	47.9281	46.0267	31.1896	3.7112	3.0117	19.6859	10.3168	8.7903	8.6659
CG2_30_FULL_Nitrospirae_53_67_curated		+		48.2792	15.8356	15.0765	15.4372	15.5729	17.7517	17.8252	17.9175	24.8171	35.6503	51.3735	52.7026	60.1223	53.2613	45.3171	52.3906	42.1072	50.2631	55.2159	67.0188	30.5282	38.5135	35.5253	26.1031	27.6548
CG_4_10_14_0_8_um_filter_cor_Chloroflexi_57_5_curated				40.8818	14.1235	9.7118	13.3293	14.0269	14.8573	14.0686	9.5432	16.7132	25.1394	38.5436	45.3573	55.8833	41.4216	38.671	37.2906	28.4917	43.7901	40.9444	62.4064	32.6147	38.4765	46.6607	31.8481	33.8937
CG_4_9_14_3_um_filter_150_Flavobacteriaceae_33_16_curated		+		5.4992	25.6995	21.8055	26.4425	29.7897	26.3398	23.1366	18.435	25.8822	23.1049	22.7998	49.7836	42.2571	63.3061	72.8566	42.2645	73.0823	34.6818	34.6861	9.0922	5.2105	14.6478	16.2548	14.5608	21.8576
CG2_30_FULL_Falkowbacteria_OD1_45_37_curated				23.9988	22.8292	14.8847	12.6748	14.5651	13.1144	12.3364	11.0035	13.3227	20.4669	34.9138	41.5538	43.9577	32.6286	20.9811	29.6865	27.8031	35.9827	37.5309	29.0777	30.2536	54.3059	44.3461	32.9288	41.5745
CG07_land_8_20_14_0_80_Shapirobacteria_OP11_39_18_curated				16.5446	14.1301	7.0963	8.1597	6.9775	8.8262	8.0108	5.6302	7.5427	17.4889	25.48	37.4837	30.6443	32.5161	17.8514	25.8373	22.4466	26.5584	42.4109	35.7925	23.2712	54.7046	37.5254	25.0558	60.2653
CG11_big_fil_rev_8_21_14_0_20_Berkelbacteria_40_23_curated				17.5822	13.7467	7.1401	7.7747	7.9847	8.8597	6.7944	5.6925	8.8227	17.8268	30.5688	46.5181	43.0532	35.5056	24.1961	29.5447	23.0948	33.8524	42.5235	28.9274	22.1605	46.4891	29.1212	17.1948	33.4597
CG22_combo_CG10-13_8_21_14_all_Roizmanbacteria_OP11_33_16_curated				13.7355	13.2976	7.507	7.8847	7.7715	8.3904	7.9965	6.4738	7.5898	16.6846	30.9747	40.1933	40.0726	31.708	18.9043	26.1277	22.4392	32.793	39.4338	29.8517	20.8149	48.6062	33.4377	20.7957	41.4344
CG2_30_FULL_Comamonadaceae_59_20_curated				5.9706	8.7309	6.7532	7.8603	8.3227	8.4207	10.282	23.6377	20.8947	11.3197	12.6148	41.7547	32.9549	19.1919	7.8961	5.2625	12.4296	28.3776	26.9302	5.5916	4.0263	30.0126	108.389	77.2013	53.2884
CG06_land_8_20_14_3_00_150_Armatimonadetes_66_21_curated				29.4991	8.6405	6.007	10.072	9.3152	9.8127	8.0612	6.0743	9.0613	14.7275	22.4347	34.2888	42.1238	25.5775	21.8172	26.9619	16.0227	31.2457	32.3683	42.4764	30.1183	37.3476	26.2511	23.5814	29.1917
CG_4_9_14_0_8_um_filter_Moisslbacteria_OD1_36_20_curated				13.2098	17.3204	9.0358	7.5261	9.3939	10.2014	8.9307	8.0914	8.4221	15.2173	33.8632	44.0418	46.6511	27.8781	16.6412	25.0752	29.0364	37.5097	44.7554	22.0322	19.9227	29.3337	31.9029	20.3565	22.3694
CG_4_9_14_3_um_filter_150_Nitrospirae_41_27_curated			+	38.3052	16.2995	11.5676	9.8663	10.6933	9.9778	10.1808	7.7077	10.4955	14.4702	18.8728	21.866	24.7341	23.1468	15.7558	20.1266	18.0326	20.364	25.1918	28.2487	30.8767	40.2785	39.2076	33.0971	44.1348
CG2_30_FULL_Beckwithbacteria_OP11_44_31_curated				13.4753	13.2993	6.7107	8.4186	8.5286	9.5663	8.33	5.9582	7.4546	16.3135	29.2012	36.6479	33.2823	34.088	18.4997	25.5823	22.7553	28.2576	37.3545	31.665	19.7704	41.3075	27.5088	19.7531	40.5182
CG_4_9_14_3_um_filter_150_Nealsonbacteria_OD1_37_29_curated				16.1028	18.114	9.6322	8.081	8.3587	7.8865	7.2905	7.4612	9.1444	17.2176	26.9061	33.2763	32.9502	27.9797	17.3445	25.1106	24.4801	25.8898	37.3161	24.2032	21.0902	36.7615	35.015	19.8712	39.4304
CG17_big_fil_post_rev_8_21_14_2_50_Atribacteria_34_11_curated				27.0488	11.329	6.8166	8.6541	9.0095	9.1216	9.1003	6.056	7.9696	13.4437	23.4197	30.7167	37.3638	25.301	16.4835	19.5735	17.5487	25.9544	26.1798	32.5273	18.8104	33.7222	30.1776	25.9878	22.2206
CG15_BIG_FIL_POST_REV_8_21_14_020_Ratteibacteria_41_12_curated			+	41.441	12.9906	9.5448	7.0926	8.4228	6.5484	6.9214	7.8936	8.1341	12.2625	19.927	21.2374	23.3434	19.6392	13.6515	20.9111	17.641	18.7229	22.2597	20.1431	22.8976	41.8239	34.152	21.5594	26.0428
CG10_big_fil_rev_8_21_14_0_10_novel_CPR_33_18_curated				17.4578	11.6343	6.6036	6.2918	7.6857	5.8228	5.7212	5.4485	6.2683	13.4405	24.2378	29.4112	31.2792	25.5711	17.6162	22.8007	17.1038	25.4814	31.0727	25.9209	20.2526	32.6907	24.638	13.4575	32.2084
CG02_land_8_20_14_3_00_150_Nitrospirae_44_33_curated		+		27.5578	11.8446	11.089	9.3349	10.1101	9.9045	10.2579	10.6399	12.8737	18.217	26.2669	25.9375	30.0246	24.6705	20.8427	24.1922	21.2047	22.3186	24.7464	26.733	14.7669	21.5105	21.1835	13.305	14.2235
CG12_big_fil_rev_8_21_14_0_65_Gracilibacteria_GN02_38_15_curated	+			3.1792	32.189	36.0783	41.6688	43.2722	37.726	32.9799	20.2079	27.3198	31.2852	27.5263	21.5472	18.7153	14.6323	10.3827	11.4662	12.9911	14.2565	15.2627	6.4652	3.8472	4.9138	4.6701	5.2298	5.7041
CG15_BIG_FIL_POST_REV_8_21_14_020_Chloroflexi_46_15_curated			+	37.8663	12.719	8.6366	9.4844	10.0767	9.9608	9.5861	6.0553	7.6463	11.4994	17.3752	20.2159	23.6901	17.9271	13.0288	16.3386	14.9105	18.5589	21.4362	21.773	22.7505	31.1509	34.9462	24.8858	31.2077
CG18_big_fil_WC_8_21_14_2_50_Hydrogenophilales_58_12_curated	+			10.3175	28.9649	27.8776	34.3009	40.7746	41.5116	36.3258	26.2545	33.9414	33.2693	26.6254	18.8465	16.6808	9.4764	6.1194	5.6228	6.2624	7.6824	6.7748	34.5692	5.5581	7.2815	7.531	4.5363	5.0225
CG2_30_FULL_Yonathbacteria_OD1_47_67_curated				7.5489	24.187	27.1339	22.8614	19.7185	22.0046	20.5789	24.8968	26.7735	34.6031	34.1911	26.946	24.9863	19.9468	13.8876	17.9313	16.8859	17.4498	19.0663	12.8343	5.9286	5.8762	5.1168	3.1284	3.7276
CG_4_9_14_0_2_um_filter_Pacebacteria_OP11_34_50_curated				2.1459	26.0181	17.4814	22.8952	18.9876	24.584	23.3834	16.2569	20.6741	38.1405	38.0143	40.1287	30.2909	26.12	14.2548	15.3182	14.3963	18.5438	20.0198	8.0976	2.6915	7.0925	5.6468	3.1084	5.2375
CG_4_9_14_0_8_um_filter_Nealsonbacteria_OD1_35_12_curated				14.6631	15.3614	8.5291	8.1197	7.2074	7.631	6.6946	5.9838	7.4504	14.0348	19.7976	27.1177	23.718	20.7434	13.3671	18.8621	18.0472	18.4803	28.4579	20.1414	17.6044	33.8626	29.9903	15.5076	35.0829
CG2_30_FULL_novel_Parcubacteria_OD1_48_51_curated				6.2178	25.5837	20.2452	20.0255	18.0356	20.0966	18.783	18.2604	23.2335	29.1756	33.0793	29.9617	29.0777	22.2442	17.197	20.0507	17.1829	18.4241	21.4152	12.2288	6.0828	6.3251	5.0063	3.5086	4.0819
CG2_30_FULL_Anaerolineae_57_67_curated	+			144.865	5.453	20.0872	21.6338	20.3235	27.735	22.9891	14.2061	16.3826	17.3769	11.8303	8.7896	9.9148	4.4177	4.1206	3.1084	2.6357	2.783	4.7226	34.256	5.8028	4.6465	4.1855	2.8196	3.37
CG_4_9_14_0_8_um_filter_Nealsonbacteria_OD1_36_17_curated				17.2403	18.4047	10.6514	8.0659	9.4395	8.8266	7.8824	6.9765	8.1995	13.5578	18.5819	21.8291	21.5058	18.8098	12.1218	16.7435	16.1762	16.9614	22.009	14.4077	14.446	28.0299	26.6685	16.5922	32.2381
CG15_BIG_FIL_POST_REV_8_21_14_020_Aenigmarchaeota_37_27_curated		+		10.3179	9.6011	7.8063	6.7215	6.8491	5.635	6.5992	7.8384	9.2037	17.1985	24.2397	25.2572	27.8776	25.8666	16.838	31.1035	26.3721	22.8402	32.0575	13.8059	13.1413	14.0588	9.6254	9.3292	15.4363
CG_4_9_14_3_um_filter_150_Zetaproteobacteria_49_83_curated	+			78.5786	25.1135	34.4772	29.0328	27.1443	29.5882	24.727	21.4787	19.4477	15.534	10.4116	7.8761	6.7718	5.0049	4.4959	5.2489	29.4826	6.7523	5.3487	1.7355	1.2353	1.4961	1.166	1.0485	0.9957
CG18_big_fil_WC_8_21_14_2_50_Rhodobacterales_71_9_curated				6.8383	22.7432	5.7894	10.4097	8.6808	13.3588	13.4047	9.3448	9.1974	6.8318	4.8168	7.7054	6.1252	15.7137	28.048	16.1782	12.6489	9.1917	9.6517	5.8586	6.6216	45.88	19.4756	14.9576	59.9009
CG2_30_FULL_Deltaproteobacteria_51_40_curated		+		16.5388	6.7937	5.6843	8.7397	9.5354	10.7178	10.3452	7.489	11.5795	15.3857	21.7821	25.0692	28.904	21.1773	18.258	18.1481	13.4432	20.0497	19.284	24.7788	11.8674	14.412	15.3141	9.9372	11.2826
CG_4_9_14_3_um_filter_150_Moranbacteria_OD1_44_28_curated		+		11.5236	14.1784	10.6341	10.1275	10.3228	7.7729	7.601	7.0624	7.4925	14.0723	22.2665	29.3732	30.609	23.5766	13.6167	23.8029	22.8116	24.1643	25.3074	9.6284	12.6953	11.7399	8.2269	6.2406	9.6392
CG08_land_8_20_14_0_20_Ignavibacteria_37_9_curated				18.8692	13.249	19.805	21.1625	19.8076	17.2843	15.4848	8.5136	15.2704	25.1505	26.5419	21.2524	25.8252	16.5997	14.7159	10.4266	8.9881	11.1468	9.9873	10.1327	8.1786	11.5978	10.8869	9.6064	4.7433
CG23_combo_of_CG06-09_8_20_14_all_150_Desantisbacteria_40_23_curated		+		12.3904	5.1297	4.3716	5.0309	5.943	5.0481	6.0264	5.6339	9.0842	15.3896	23.5663	24.3614	30.3241	26.2105	22.9533	24.6119	18.2965	22.9437	26.8061	14	8.1327	15.1845	15.0592	12.0132	9.7446
CG_4_8_14_3_um_filter_Bacteroidetes_31_14_curated		+		15.1371	5.0103	5.8097	6.4148	8.1758	7.201	6.9555	5.9524	9.4362	13.9394	21.6404	23.1593	33.0968	23.1921	21.749	21.7226	18.0028	22.6687	23.019	9.5162	8.7724	13.1395	11.7409	11.358	10.7293
CG09_land_8_20_14_0_10_Collierbacteria_OP11_46_12_curated		+		8.2376	9.8547	5.9743	6.3149	6.7104	7.6043	7.5912	5.5333	7.4503	14.994	26.0371	30.1682	29.025	23.6487	13.9146	17.3465	15.2836	22.3179	22.7809	16.2506	9.9003	16.9945	13.4166	8.2181	10.2548
CG1_02_FULL_Zetaproteobacteria_55_237_curated	+			6.282	28.1147	46.2049	26.5608	24.7571	25.4259	26.9637	32.1188	26.3144	21.8193	14.4707	10.0032	5.5054	6.4329	5.1864	8.1599	31.3389	6.8425	6.447	0.8279	0.4794	1.5247	1.2328	0.9412	0.7716
CG1_02_FULL_Falkowbacteria_OD1_37_21_curated	+			0.3727	54.6514	37.8357	32.5238	28.2399	27.3186	22.7064	19.3859	18.0409	14.3037	9.5314	9.7096	6.8812	9.0194	8.5719	6.1091	27.0401	5.6094	5.7075	0.2554	0.7472	4.4955	3.4983	2.575	3.1798
CG2_30_FULL_Kaiserbacteria_OD1_50_59_curated		+		15.4375	7.8029	6.2936	6.4937	6.6646	6.8059	6.075	6.104	8.7324	13.2931	21.8507	21.8112	29.8554	21.6383	18.1362	19.5979	17.6103	21.9901	21.5205	14.808	10.4354	12.4281	12.4817	8.5706	7.9413
CG_4_8_14_3_um_filter_Nealsonbacteria_OD1_37_23_curated				11.5347	11.4067	7.3527	5.8981	6.156	6.0059	6.2916	4.9621	5.9569	9.8956	15.1566	16.8522	16.843	15.4591	9.0509	12.4239	11.999	13.0593	15.5866	11.2137	10.9868	26.5076	21.2885	17.6395	25.958
CG17_big_fil_post_rev_8_21_14_2_50_Rhodobacteraceae_63_15_curated				3.7412	23.6337	11.6905	16.1126	13.8267	15.2479	16.923	17.2081	16.9752	11.5141	9.1421	16.8661	10.0385	12.7034	16.2761	10.9433	19.8353	10.557	9.3509	5.3836	4.6281	12.7278	12.6449	10.3556	9.8248
CG2_30_FULL_Caldiserica_36_11_curated			+	21.6226	8.452	4.7618	5.1373	6.2244	5.7752	4.9241	2.9008	3.0648	3.9947	7.0203	8.3683	9.6148	6.0736	3.8827	5.0495	5.2879	7.7081	8.1043	31.4387	19.6344	31.8706	34.9079	24.5187	26.8787
CG_SAG_2014_w16S_Bacteria_OD1_36_1				11.3739	9.908	6.8197	5.1801	5.6474	5.1318	4.5454	5.1331	6.4757	10.7569	15.9006	17.4958	18.1238	17.7663	12.2286	15.6377	13.9346	14.2491	18.353	11.0166	10.4502	20.4923	15.4671	9.7289	16.1899
CG1_02_FULL_Berkelbacteria_42_45_curated			+	11.3154	8.8216	4.6545	4.9834	4.4157	4.9119	4.6242	3.9258	3.8168	6.9066	12.9329	15.6526	14.5244	11.9955	5.9169	9.4594	8.6005	13.5743	18.2515	15.4949	12.4743	22.7853	23.7756	15.6896	37.0172
CG10_big_fil_rev_8_21_14_0_10_Falkowbacteria_OD1_38_22_curated				10.8769	10.9749	7.2543	6.1816	6.9807	5.7785	5.6499	4.8451	6.1709	9.8563	15.2008	16.5554	17.9724	15.5671	10.5669	13.8637	12.9525	14.5439	16.5944	11.8818	13.0527	18.8265	15.7158	11.7838	17.3418
CG_4_8_14_3_um_filter_Roizmanbacteria_OP11_36_12_curated				7.0131	7.2304	3.5211	3.6756	3.8699	4.9236	4.3802	3.2464	3.3957	7.4177	15.3927	20.8753	21.2894	15.9168	8.8683	12.2829	11.4914	17.1987	20.7615	16.7298	10.3733	25.0032	19.1188	11.2281	20.566
CG22_combo_CG10-13_8_21_14_all_Collierbacteria_OP11_43_12_curated				1.8647	17.2492	10.946	15.3068	15.6542	18.6835	17.0269	9.214	12.5085	22.674	24.1166	27.2399	22.4395	14.7256	8.2463	10.2929	9.2303	11.5826	14.1351	5.2198	2.5797	4.8406	3.8258	2.495	4.0831
CG_4_9_14_3_um_filter_150_Shapirobateria_OP11_39_13_curated				5.1395	6.8414	3.3458	3.4776	3.4825	3.8171	3.354	2.7466	2.7893	6.6093	12.8525	19.8021	18.1659	14.5707	6.2753	10.3773	10.9546	16.0247	22.0598	15.7807	11.4515	22.0347	18.3551	10.0585	32.1635
CG10_big_fil_rev_8_21_14_0_10_Falkowbacteria_OD1_37_14_curated	+			0.334	47.3479	30.858	29.1468	21.4469	24.4559	19.0637	14.2197	14.2767	11.5481	7.2895	7.8289	5.0249	6.7277	5.8842	4.3582	22.9048	4.0708	4.1813	0.1345	0.4694	4.0261	3.1182	2.557	3.0054
CG_4_9_14_0_2_um_filter_Shapirobateria_OP11_39_11_curated			+	12.0714	5.6481	2.7971	4.2341	3.0109	4.0126	3.8276	2.5873	4.0545	7.6543	9.4833	14.2408	12.2876	12.3409	7.6775	8.6389	7.9197	10.1451	15.0928	17.585	10.8968	29.4616	21.6013	13.9404	33.2776
CG17_big_fil_post_rev_8_21_14_2_50_Rhodobacteraceae_65_11_curated				10.3672	17.0915	9.9227	14.728	13.7792	16.7206	15.853	12.154	13.4615	11.2509	8.4873	14.1512	10.9542	10.4659	14.7301	9.9337	9.6891	8.4271	7.2678	7.0029	4.3295	13.7876	11.6304	8.2619	9.0326
CG_4_10_14_3_um_filter_Hydrogenophilales_63_21_curated	+			24.4547	14.2274	13.8855	12.4458	14.2038	22.1168	23.3428	25.1808	28.0709	27.4883	17.9551	12.0791	8.6528	5.3731	4.0102	4.4798	4.0157	4.3401	4.521	7.6809	1.1194	2.4095	1.821	1.6442	1.2665
CG_4_10_14_3_um_filter_Roizmanbacteria_OP11_39_13_curated		+		3.5634	7.9928	4.5978	6.6156	5.8136	6.9608	6.4775	3.6266	5.6798	15.6602	21.9298	22.6412	18.7267	17.3841	8.4397	11.4697	10.8873	13.8149	17.3448	12.7247	6.6534	11.1143	8.7733	6.9028	9.8313
CG22_combo_CG10-13_8_21_14_all_Uhrbacteria_OD1_47_17_curated	+			16.1242	19.0298	18.0381	18.0899	14.8785	18.342	13.9362	10.306	12.7493	15.5206	16.9307	15.6357	14.1508	9.3229	7.0329	6.6903	7.6436	7.9148	8.4957	9.5906	1.9222	2.8685	1.9343	1.1355	1.1158
CG03_land_8_20_14_0_80_cor_Omnitrophica_43_22_curated		+		9.2846	7.0553	7.2242	4.7411	4.67	4.6081	5.6579	6.9183	6.8881	11.1615	16.3049	17.287	14.9409	15.676	9.8364	19.6502	14.2955	12.4646	16.9981	7.5338	6.6659	9.2365	7.5896	5.3179	6.4633
CG_4_9_14_0_2_um_filter_Roizmanbacteria_OP11_35_15_curated			+	6.3828	7.0605	3.1467	2.8602	3.1498	3.6144	3.4124	2.3992	2.2631	4.7974	9.3734	13.3859	13.1048	9.2203	4.9386	7.5814	7.6467	10.6577	13.4056	16.124	11.2632	26.8817	20.1438	12.678	23.9166
CG22_combo_CG10-13_8_21_14_all_Woesebacteria_OP11_45_10_curated			+	8.3601	4.9793	2.5674	3.033	2.586	2.9749	2.8369	2.2294	2.4162	5.446	7.8135	12.9875	10.1935	10.1885	4.568	6.7344	6.874	9.6695	15.6922	13.5005	10.5304	23.0542	21.0636	11.2302	34.2034
CG_4_9_14_3_um_filter_150_Woesebacteria_OP11_39_10_curated				6.7071	5.2939	2.6562	2.9653	2.8675	3.0864	2.5649	2.2834	2.6971	6.1926	9.2153	13.0217	11.9965	11.9521	6.1766	8.9683	7.3139	10.044	15.8664	14.2027	11.1629	25.6634	16.6439	9.3319	24.1926
CG17_big_fil_post_rev_8_21_14_2_50_Xanthomonadales_64_11_curated				1.4023	4.8412	3.3561	3.9269	3.5086	3.6087	3.8887	3.7283	6.8533	6.1086	7.041	17.417	18.3502	20.5023	17.9208	11.9046	11.4289	11.5254	11.8918	2.2595	2.4334	13.0139	17.246	12.8689	16.6966
CG10_big_fil_rev_8_21_14_0_10_Shapirobacteria_OP11_36_6_curated		+		6.5309	5.5839	3.294	3.3729	4.085	4.189	3.738	3.1305	3.9074	7.849	15.3324	18.0154	19.3825	16.46	11.0168	12.4838	10.2538	15.2626	16.2655	11.4168	6.569	12.4142	8.6171	5.4404	8.8834
CG_4_8_14_3_um_filter_Armatimonadetes_58_9_curated				8.0359	5.2395	2.5698	5.0685	4.7407	3.8949	4.2582	3.1491	3.5773	5.4325	9.2806	12.6411	14.7485	11.3471	9.9051	10.0532	8.1483	12.3091	13.6248	13.9921	12.7801	14.3266	15.3016	11.4631	15.8019
CG_4_10_14_3_um_filter_Peregrinibacteria_44_21_curated				0.6428	11.1438	12.1791	12.7164	16.2484	13.3239	18.3448	10.2016	14.3665	21.4872	19.0785	18.8532	13.5768	11.745	6.4072	7.8476	7.5551	8.8043	11.6965	1.9803	1.0751	0.6646	0.4271	0.3592	0.6899
CG1_02_FULL_Pacebacteria_OP11_36_77_curated	+			7.0322	13.0682	16.5153	18.6092	17.8494	14.8445	13.9971	10.3083	12.0753	14.6135	14.386	13.8701	11.8342	8.4548	6.0586	6.9763	5.9331	7.1621	7.9145	2.5006	1.3863	1.7559	1.209	0.7324	1.5575
CG22_combo_CG10-13_8_21_14_all_Kuenenbacteria_OD1_39_9_curated		+		5.9161	6.6158	3.9542	4.0325	4.4043	4.839	4.2583	3.5185	5.0788	7.9805	14.5599	16.1894	18.7114	13.6692	9.7558	12.1176	11.9508	14.0995	13.4677	8.2665	7.8623	9.0768	8.1527	6.4745	7.1489
CG22_combo_CG10-13_8_21_14_all_Roizmanbacteria_OP11_34_12_curated		+		1.174	8.2255	5.8086	5.7571	5.4041	5.0454	4.2718	3.1147	6.1839	21.9548	26.4102	28.1164	19.5394	15.7862	8.9052	9.6266	7.7087	10.926	12.9207	3.7137	1.6069	3.2442	2.468	1.526	2.3087
CG_4_9_14_0_2_um_filter_Yonathbacteria_OD1_43_16_curated				0.748	14.4541	15.4801	13.4975	11.5008	11.9214	11.7128	15.437	13.7829	17.1301	13.3494	12.6725	10.8974	7.9546	6.0567	9.3749	11.0416	11.829	12.9727	2.1442	0.7584	0.8853	0.6493	0.4196	0.505
CG11_big_fil_rev_8_21_14_0_20_Gottesmanbacteria_OP11_37_11_curated				3.6546	4.2807	2.9313	3.1022	3.4006	3.4489	3.261	2.4712	2.7023	5.4129	10.9783	15.3326	15.4112	11.6676	5.9665	9.9004	9.0971	12.7494	16.0866	11.8437	7.1437	17.3258	14.2374	8.1174	12.8182
CG_4_9_14_0_2_um_filter_Kaiserbacteria_OD1_41_32_curated	+			0.3419	19.9661	44.6097	31.1617	21.5639	14.5001	12.2999	11.2219	10.5601	9.1518	5.2574	4.6886	3.2465	3.3554	2.5475	2.6825	9.4452	2.3593	2.6038	0.1562	0.1558	0.6123	0.4331	0.3316	0.4968
CG02_land_8_20_14_3_00_150_Roizmanbacteria_OP11_36_15_curated				4.7884	5.5772	2.9524	2.9229	3.1882	3.4143	3.3621	2.408	2.468	5.0066	10.9243	13.5049	13.6404	10.3817	5.4639	8.4302	8.2303	11.5648	13.4287	11.2276	7.2033	16.7179	12.9031	8.1867	14.9835
CG2_30_FULL_Gribaldobacteria_OD1_36_21_curated		+		7.219	7.3665	4.4976	3.4109	4.2994	3.2663	3.4468	3.5133	4.3983	7.8977	13.4667	13.5825	14.5307	12.7603	8.2675	11.9303	10.5634	11.4934	14.1192	6.2699	6.9929	8.3431	6.6247	4.8888	7.7271
CG_4_10_14_0_2_um_filter_Wolfebacteria_OD1_39_18_curated			+	7.1343	6.5971	3.7148	3.0229	2.989	2.8869	2.8163	2.7646	3.2774	5.9927	8.3072	9.9785	10.8885	8.3784	5.3648	7.6328	7.7283	7.6859	10.8874	12.0906	10.1146	17.6002	18.9823	7.768	14.6745
CG06_land_8_20_14_3_00_150_WWE3_42_16_curated		+		5.5451	5.3088	3.51	3.5368	4.0707	4.088	3.7219	2.7345	3.6396	6.4548	12.6112	15.2283	16.1722	13.3407	8.8817	11.0752	9.2666	13.5088	12.7877	7.9125	6.7116	9.4596	7.403	5.1649	7.1834
CG22_combo_CG10-13_8_21_14_all_WWE3_39_12_curated	+			0.1649	22.0026	24.8211	22.6196	18.802	14.2484	12.4051	6.8852	7.3985	6.6652	4.6883	5.5766	3.7401	4.541	4.0928	3.296	18.8017	3.4125	3.2554	0.1041	0.5626	3.492	2.3991	1.8507	2.8997
CG03_land_8_20_14_0_80_cor_Shapirobacteria_OP11_40_19_curated				5.4615	5.5851	2.7022	2.6986	2.4999	2.652	2.425	1.9005	2.1553	4.7042	7.7969	10.8403	10.3677	9.3293	5.0264	7.3652	6.3726	8.4246	11.8185	10.24	8.5602	18.8003	13.1157	7.7904	21.2025
CG2_30_FULL_Moranbacteria_OD1_45_14_curated				0.6842	10.0459	9.7248	11.1007	11.1573	10.4533	8.7897	6.0535	10.3139	17.4926	16.2444	16.287	13.7614	11.6872	7.5631	8.0106	7.436	9.0713	8.261	2.1574	0.698	0.6488	0.3945	0.317	0.426
CG02_land_8_20_14_3_00_150_Nealsonbacteria_OD1_34_20_curated		+		6.2998	6.1196	3.8411	3.1297	4.0489	3.0907	3.494	3.1093	4.0361	7.3333	13.0656	13.6201	15.8277	12.7518	8.9657	11.2011	10.216	11.4351	12.4735	5.6134	6.0205	7.197	5.7922	3.9692	5.7197
CG11_big_fil_rev_8_21_14_0_20_Roizmanbacteria_OP11_37_16_curated		+		2.0458	6.5985	3.9935	5.6559	4.7657	5.7753	5.0051	2.9215	4.755	13.5757	17.2963	18.0952	14.0591	12.4778	6.3346	8.1199	7.2226	9.2323	11.8391	6.9905	3.5515	6.2514	4.9993	3.6101	5.1813
CG_4_9_14_0_2_um_filter_Pacebacteria_OP11_40_15_curated				0.846	10.533	7.7761	11.4578	10.4377	11.356	11.3998	6.7525	10.682	15.2625	13.9716	15.2845	12.9066	9.3115	6.6615	7.1361	6.3756	7.605	8.291	2.815	1.2544	2.4996	1.6775	1.0611	1.576
CG_4_9_14_3_um_filter_150_Portnoybacteria_OD1_43_11_curated				5.7031	5.6049	2.9345	2.6873	2.7587	3.3231	2.7757	2.6464	3.0931	5.2229	10.1154	12.4514	13.4045	9.4466	6.7163	8.5154	8.6696	11.129	11.6749	9.8929	9.1939	10.7943	12.4044	7.2025	7.6361
CG_4_9_14_3_um_filter_150_Flavobacteriales_40_17_curated				0.9473	6.9299	9.3942	10.0473	10.1919	8.5664	6.9617	5.1984	5.8827	4.5146	3.4471	4.4934	4.0138	7.1759	8.9207	7.0128	16.8068	5.0362	5.2454	1.0007	1.9841	9.9151	12.181	11.9431	15.6629
CG2_30_FULL_Ignavibacteria_36_16_curated				3.0635	8.3966	9.4248	11.4955	11.6341	10.6522	8.8257	5.4318	9.4785	14.5711	13.9969	10.5214	11.5476	7.973	6.1724	5.2009	4.0066	5.1848	5.2938	6.1718	3.8297	4.7069	4.7272	2.6203	2.1433
CG06_land_8_20_14_3_00_150_Roizmanbacteria_OP11_34_14_curated				3.8522	5.2663	3.6208	3.7249	4.1009	3.8308	3.7076	2.9815	3.6296	8.0837	12.246	13.757	12.5922	11.3604	6.5984	8.2867	7.0663	9.9232	10.895	9.0808	5.794	10.7685	8.213	5.02	6.3729
CG2_30_FULL_Deltaproteobacteria_43_15_curated			+	11.2813	4.4321	3.4196	3.3181	3.7328	3.4006	3.2557	2.3348	3.2287	4.4608	5.9006	7.4116	8.4629	7.2592	4.8727	6.5556	5.8457	6.7677	8.3831	9.0896	8.924	13.3598	12.4616	10.9316	14.203
CG18_big_fil_WC_8_21_14_2_50_Flavobacteriales_32_9_curated	+			8.6653	14.0383	13.9404	15.321	12.1322	10.27	10.6243	6.5766	6.522	5.9737	4.634	5.151	4.3024	6.2666	7.8388	6.6963	17.0705	5.8183	6.1246	0.9344	1.1859	2.258	1.9767	1.1713	1.8428
CG10_big_fil_rev_8_21_14_0_10_Pacebacteria_OP11_42_12_curated				0.0791	19.1384	11.6854	13.1402	8.7821	10.1303	7.6937	5.3934	5.9046	6.2297	4.5808	8.6077	5.9238	10.7136	12.0864	8.8361	14.9022	6.3114	8.4691	0.14	0.221	2.4807	1.7777	1.2051	2.6821
CG_4_10_14_0_2_um_filter_Falkowbacteria_OD1_36_22_curated		+		6.9062	4.29	3.1856	2.9341	3.493	3.1779	3.1079	3.0794	4.3783	6.7147	11.2546	11.9802	15.0698	11.6604	9.4395	10.3602	9.1537	10.6796	10.5991	7.8254	5.5235	5.7906	5.0588	3.7459	4.618
CG03_land_8_20_14_0_80_cor_Shapirobacteria_OP11_39_12_curated			+	5.43	4.2121	2.045	2.4417	2.0689	2.51	2.151	1.5065	1.5652	3.8737	5.4585	8.4518	6.8587	6.6178	3.5683	5.44	4.7664	5.9131	9.0786	13.1481	8.276	18.8124	14.8252	8.2838	22.5441
CG_4_9_14_3_um_filter_150_Chloroflexi_45_9_curated			+	14.0194	4.8383	2.8865	3.3246	3.7018	3.4518	3.2315	2.1552	2.4711	3.5703	5.6562	6.82	7.9235	5.852	3.8825	5.1122	4.4687	6.5656	7.1498	9.3884	9.1254	12.2999	14.6245	12.4491	14.2354
CG_4_9_14_3_um_filter_150_Nealsonbacteria_OD1_37_13_curated		+		7.0494	7.1529	4.2792	3.3624	4.2121	3.0291	3.0214	2.7277	3.7494	6.5763	9.6927	10.5142	11.5359	10.4372	7.4346	9.7224	8.1839	8.929	11.1696	5.2142	6.3661	8.4007	5.8882	4.2039	6.9376
CG23_combo_of_CG06-09_8_20_14_all_150_Syntrophobacterales_48_27_curated			+	13.23	4.1237	2.8388	3.0554	3.2625	2.8819	2.7308	1.8833	2.3679	2.9122	3.7706	4.7147	5.2961	4.288	3.023	3.8841	3.3742	4.4675	5.2939	12.0766	10.6577	15.7168	17.6918	12.7548	17.9573
CG06_land_8_20_14_3_00_150_Shapirobacteria_OP11_40_12_curated				3.7905	4.022	1.9517	2.1719	2.6185	2.9266	2.8519	1.752	2.2757	4.5353	9.2046	11.2732	10.67	10.1812	5.971	7.911	7.5491	9.4574	10.9326	10.9067	5.8672	11.4935	9.1676	5.9276	8.6786
CG_4_8_14_3_um_filter_Portnoybacteria_OD1_44_10_curated		+		4.9498	4.4158	2.8224	2.8738	3.1905	3.0247	3.1244	2.5285	3.665	5.6395	9.7664	11.6183	12.5871	9.9423	6.6011	8.7655	8.1264	10.3211	10.5125	6.3854	6.091	8.2167	7.0253	5.1385	6.1151
CG23_combo_of_CG06-09_8_20_14_all_150_Brennerbacteria_OD1_44_41_curated				6.342	4.5427	2.7841	2.1488	1.9138	2.4599	2.3995	2.3653	2.59	4.4426	7.1111	8.9554	9.4477	7.1332	4.5953	6.1815	6.4301	6.9914	9.7564	10.1028	7.7459	11.4661	15.2683	7.563	11.0842
CG_4_9_14_0_2_um_filter_novel_Parcubacteria_35_11_curated				5.3733	4.1911	1.8148	2.1602	1.6863	2.4091	1.9452	1.4947	1.8209	3.9014	6.7593	10.3353	9.2721	6.6504	4.3724	5.0608	4.9511	7.2842	9.6837	8.623	5.8069	18.4042	12.3106	7.2054	15.0099
CG_4_10_14_3_um_filter_Flexibacter_32_15_curated				0.5145	11.5465	6.7599	9.8368	8.4766	7.1977	8.7228	9.301	8.9841	6.9023	6.3925	7.7219	5.8029	7.8901	7.8004	5.6095	7.7257	13.053	6.4479	0.9278	3.4881	5.4887	3.1381	2.6762	3.1261
CG01_land_8_20_14_3_00_Euryarchaeota_38_12_curated			+	12.8574	4.7912	4.3104	2.9994	2.8715	2.759	3.1854	4.0587	3.8572	5.2241	6.3758	6.7406	6.509	6.7495	4.3988	8.2742	5.7759	4.8143	7.1869	5.9931	5.4028	12.3885	12.7758	9.2436	8.3496
CG_4_9_14_3_um_filter_150_Portnoybacteria_OD1_40_10_curated				4.6977	4.15	3.2457	2.7687	2.9298	2.383	2.4144	2.3325	3.1094	5.4787	8.0474	9.1821	9.9296	8.4031	5.274	9.2823	8.1483	9.1203	10.6334	6.3837	6.8483	9.4587	9.5224	5.839	9.3076
CG_4_9_14_3_um_filter_150_SR1_40_9		+		4.3148	4.1479	2.6173	3.1028	3.7354	3.3662	3.3926	2.6703	3.7666	5.8351	11.9767	13.6649	14.3369	11.4132	7.5541	8.6558	7.9727	11.5449	11.2886	6.4698	4.4541	4.4066	4.1568	2.9325	3.4201
CG10_big_fil_rev_8_21_14_0_10_Uhrbacteria_OD1_41_26_curated				0.2769	8.7924	8.2328	9.8501	11.4601	8.9238	11.2822	8.6923	11.4395	13.3475	11.983	10.9271	7.8083	6.7546	4.6058	5.5473	4.475	4.5649	6.2559	0.7953	0.6667	0.6908	0.3491	0.2697	0.488
CG22_combo_CG10-13_8_21_14_all_Beckwithbacteria_OP11_01_47_9_curated		+		2.2015	4.1127	3.4252	3.0873	2.9022	2.8041	2.4493	1.9907	3.2056	11.8985	12.6173	16.7477	12.9503	11.0183	6.2333	7.6283	5.451	7.412	10.1188	4.6344	2.793	4.868	3.4282	1.9011	3.7819
CG_4_9_14_0_2_um_filter_Colwellbacteria_OD1_50_12_curated				5.776	4.1525	2.2051	2.0123	1.7343	1.7919	2.0143	2.0588	2.5997	5.1293	6.7625	9.0741	9.7416	7.2655	5.0417	6.7047	6.4809	7.0918	10.2368	6.536	6.5442	8.7155	10.4462	4.836	9.0874
CG02_land_8_20_14_3_00_150_Xanthomonadales_62_12_curated				58.7228	3.4734	3.1269	4.1684	3.814	3.9838	3.5772	2.5222	3.774	3.5582	3.3552	3.9454	3.4806	3.0141	2.5546	1.7376	5.054	1.4783	1.3918	3.0756	0.7722	2.8364	2.8418	3.2561	3.8102
CG07_land_8_20_14_0_80_Gribaldobacteria_OD1_33_18_curated				3.994	4.2202	2.3621	1.8066	2.0764	2.1102	1.9174	2.1973	2.4948	4.7624	8.5358	10.5717	11.245	7.9145	5.0283	7.3022	7.587	8.9077	11.2908	5.821	5.2145	7.6312	7.0337	4.2609	6.1325
CG2_30_FULL_Saccharibacteria_TM7_41_52_curated				0.616	6.8588	5.3489	7.3899	5.8734	9.8302	7.4523	4.5657	6.6102	8.4084	8.9274	9.8679	8.6273	6.9727	5.1547	5.8169	6.4882	9.455	12.6151	5.7786	1.1619	2.0768	1.2131	0.7268	1.0275
CG03_land_8_20_14_0_80_cor_Syntrophobacterales_58_14_curated				9.2362	2.5613	2.0064	2.1941	2.2563	2.5635	2.5251	1.8189	2.8754	4.3798	6.239	7.749	9.868	7.2364	5.894	6.6139	5.784	7.5247	8.4717	5.8245	5.028	8.8923	9.1331	7.2242	6.4965
CG18_big_fil_WC_8_21_14_2_50_Bacteroidetes_41_14_curated	+			11.0851	7.841	10.3554	9.9443	10.4777	9.3126	7.2409	4.3169	5.177	6.9252	6.3067	5.2584	6.2682	4.1521	3.7632	3.1463	4.8132	3.6855	3.8066	4.8198	2.2007	3.1661	3.8019	2.5165	3.0036
CG23_combo_of_CG06-09_8_20_14_all_150_Nealsonbacteria_OD1_38_19_curated				3.4897	3.1624	2.3262	2.1642	1.9081	2.4262	1.8995	1.9253	2.7382	4.3121	7.1435	8.4352	8.3024	7.5053	5.2021	5.9522	5.3771	6.4097	7.7888	7.0191	5.3057	13.4544	10.3147	5.801	7.6658
CG23_combo_of_CG06-09_8_20_14_all_150_WWE3_40_14_curated		+		1.954	4.0687	2.1986	2.4079	2.54	2.4225	2.4159	1.6621	2.1977	4.6727	8.9077	11.8107	10.4721	9.1415	4.6658	7.4604	7.1236	9.271	9.9336	5.4372	3.8259	8.1043	4.4799	2.5349	5.2927
CG_4_8_14_3_um_filter_Moranbacteria_OD1_34_16_curated			+	9.4628	4.7956	3.0416	2.8176	3.7886	2.7902	2.3691	1.809	2.1479	3.3527	4.7839	5.1131	5.6639	4.3525	2.9899	3.9724	3.4558	4.4113	4.0089	13.5733	11.6864	11.0574	7.781	5.8163	6.4475
CG23_combo_of_CG06-09_8_20_14_all_150_Howlettbacteria_37_9_curated		+		4.6445	5.0202	3.1333	3.396	4.3304	3.7807	3.3333	2.9398	3.5974	6.4052	9.9575	10.0627	10.176	7.6531	5.2613	6.1713	6.2543	7.921	7.4602	7.3395	3.3637	4.0573	3.2358	1.9203	3.0499
CG03_land_8_20_14_0_80_cor_Tagabacteria_OD1_41_22_curated				4.1249	4.3635	2.2884	2.1254	1.8812	2.1811	2.3235	2.1001	2.5212	4.3276	7.0313	7.4075	7.9129	6.4196	3.832	5.778	6.2151	6.5284	8.2859	6.8473	5.7631	9.9845	9.6608	5.0983	7.3573
CG2_30_FULL_Rhodocyclales_68_42_curated	+			2.4782	5.778	8.1881	9.0225	10.3484	14.3581	13.4553	9.3096	11.0891	11.6939	8.2668	6.2109	4.8185	2.5491	1.9103	2.0526	1.9212	2.7345	2.7364	7.6315	1.2617	1.5634	1.07	0.9799	0.9196
CG2_30_FULL_Deltaproteobacteria_60_27_curated		+		6.213	2.8303	2.2304	3.182	3.2883	3.5356	3.2392	2.6538	4.2281	5.8631	8.0211	9.7688	11.1247	7.4677	6.3765	6.0808	4.5618	7.1931	6.3992	7.9985	3.9832	4.801	4.7377	3.0785	3.5662
CG23_combo_of_CG06-09_8_20_14_all_150_Falkowbacteria_OD1_49_15_curated				5.9431	3.1811	2.5414	2.5093	2.4996	2.657	2.4825	2.217	2.8851	4.5579	7.168	7.7565	9.9697	6.5172	4.7817	6.3096	5.8099	7.3348	7.3623	8.3958	6.1377	6.1367	5.0994	4.1207	5.4614
CG2_30_FULL_Levybacteria_OP11_37_29_curated		+		0.1472	4.7909	2.8425	3.9268	2.8418	3.3494	2.355	1.556	3.835	12.9862	14.6087	17.4038	12.827	10.1174	6.668	6.4055	5.0061	7.4256	8.5538	1.3173	0.2346	0.6788	0.4618	0.3055	0.4746
CG23_combo_of_CG06-09_8_20_14_all_150_Nealsonbacteria_OD1_39_25_curated				5.32	4.2365	2.9042	2.4221	3.0103	2.692	2.541	2.1141	2.6135	4.5346	7.7192	7.7938	9.0035	7.6867	4.9953	6.6454	6.1561	7.3495	7.7159	4.473	4.6664	6.9453	5.3054	3.9767	5.6194
CG1_02_FULL_Pacearchaeota_35_32_curated				1.1846	7.7203	12.2342	8.2658	6.3113	4.1237	3.4302	4.1231	5.5696	12.1785	12.1012	8.8703	6.6919	5.9754	3.233	4.7621	4.7074	4.5758	4.8565	1.0258	0.9172	1.193	0.9335	0.6137	0.8426
CG06_land_8_20_14_3_00_150_Berkelbacteria_43_10_curated				3.645	3.4562	1.8717	1.881	1.753	1.9427	1.6884	1.2827	2.211	5.552	7.9712	10.4564	8.9702	7.5186	4.7711	5.8076	4.8136	6.626	8.25	5.9867	4.4673	8.4131	5.7182	3.712	5.5742
CG_4_10_14_0_2_um_filter_Magasanikbacteria_OD1_33_14_curated				0.1882	16.8359	10.7768	8.3268	7.2948	7.7184	6.2473	6.0438	6.4408	5.2601	4.6015	6.1082	5.1497	5.2006	4.4058	3.3473	10.4701	3.1731	3.1642	0.2813	0.4627	2.4095	1.8711	1.2864	1.0682
CG02_land_8_20_14_3_00_150_Desantisbacteria_49_13_curated		+		6.2838	2.4346	2.4823	2.0906	2.3978	2.3409	2.5738	2.89	2.8387	3.9655	8.133	8.4358	9.928	6.8184	4.3905	7.3249	6.8437	7.4657	7.7096	4.2008	3.618	5.0438	5.8076	3.9082	3.4167
CG12_big_fil_rev_8_21_14_0_65_Zetaproteobacteria_54_13_curated	+			0.9792	13.0908	12.8476	11.7654	10.0772	8.9303	8.1353	7.4398	6.3609	5.0844	3.3951	1.9283	1.516	1.1938	1.1396	1.1685	2.7825	1.2903	1.3357	3.699	4.4287	5.5569	4.3647	3.5355	3.3253
CG_4_9_14_3_um_filter_150_novel_Bacteria_65_15_curated	+			3.2576	7.0583	5.8553	9.2411	8.2128	11.0006	10.9857	6.1622	7.4017	6.6161	5.3268	5.2704	5.35	3.2477	3.4187	2.767	2.2616	3.1568	3.3457	9.3997	1.624	2.5692	1.9659	1.4141	1.4142
CG_4_10_14_0_2_um_filter_Nealsonbacteria_OD1_40_15_curated				4.0348	4.0478	2.2158	1.9125	1.6639	1.5776	1.5782	1.6848	2.1426	4.0074	5.0318	7.423	6.1338	5.5106	3.4745	5.2218	5.0933	5.0259	7.9458	5.2148	4.8827	10.2492	9.8	4.8641	8.6347
CG23_combo_of_CG06-09_8_20_14_all_150_Nealsonbacteria_OD1_39_17_curated		+		4.1073	2.4417	2.391	1.9461	2.3271	2.2632	2.0297	2.3722	3.003	4.7178	8.7027	8.3839	11.0813	9.1601	7.0745	8.6353	6.9955	8.8363	8.1017	3.4537	2.8493	3.213	3.0003	2.097	1.878
CG03_land_8_20_14_0_80_cor_Jorgensenbacteria_OD1_38_39_curated				6.4981	5.289	2.9115	2.337	2.0119	1.8125	2.067	2.2205	2.3592	4.4918	5.1523	5.8551	5.3413	5.3182	3.2318	5.4935	5.5	4.5338	7.685	4.1565	4.7066	8.2952	6.7694	5.3892	8.8497
CG_4_9_14_3_um_filter_150_Pacearchaeota_31_7_curated		+		2.1014	3.3544	2.1547	1.81	1.9111	1.7349	1.906	2.2167	2.3133	4.5186	7.7705	8.8021	9.1161	7.0229	3.8353	7.1623	8.5205	8.0213	11.0886	3.9694	3.9243	4.6013	3.908	3.6666	5.0798
CG02_land_8_20_14_3_00_150_Elusimicrobia_37_13_curated		+		5.9345	2.4957	2.7191	2.0402	2.1321	2.0387	2.3527	3.1723	3.2141	4.7387	8.0346	7.8435	8.3851	7.1168	4.7166	7.9844	6.8664	6.4251	7.5425	3.8164	3.6662	4.4569	4.5073	3.3996	2.915
CG03_land_8_20_14_0_80_cor_Deltaproteobacteria_45_14_curated			+	11.7411	2.6434	1.9752	1.9826	2.177	2.052	1.9464	1.3995	1.9204	2.7235	3.6746	4.3293	5.4548	4.2029	3.3744	3.9678	3.3428	4.1411	4.6886	6.4498	5.0696	7.5258	9.2044	6.1625	8.2697
CG23_combo_of_CG06-09_8_20_14_all_150_Berkelbacteria_33_15_curated				3.7077	2.824	1.3484	1.4566	1.3949	1.381	1.4114	1.1574	1.8248	4.0604	6.7819	8.0197	7.2619	6.7526	4.6076	5.8309	4.6457	6.1365	8.2394	6.175	4.0435	7.6232	5.1218	3.0411	5.0439
CG02_land_8_20_14_3_00_150_Wolfebacteria_OD1_37_12_curated		+		4.4769	3.5477	3.0722	2.3534	2.5519	2.4989	2.1933	2.6435	3.2193	5.3139	7.3382	6.5911	8.123	6.6646	5.3282	6.2413	5.9657	6.5988	6.4654	4.2983	3.1259	3.1766	2.7334	2.4287	3.2389
CG10_big_fil_rev_8_21_14_0_10_Buchananbacteria_OD1_33_19_curated	+			0.051	19.0163	12.8274	10.0893	8.1143	8.8035	7.0848	6.8273	6.9815	5.1103	3.6835	3.3341	2.3684	2.6786	2.2824	1.7568	9.6593	1.8032	1.4653	0.0363	0.0463	0.2179	0.1393	0.0918	0.1485
CG06_land_8_20_14_3_00_150_Moranbacteria_OD1_40_12_curated		+		2.8974	2.7222	1.2736	1.4149	1.8897	1.7644	1.4599	1.2442	1.8559	3.3305	7.2787	10.662	11.5742	8.3423	5.7467	7.5716	6.8074	8.4406	8.174	3.7359	3.2492	2.7132	2.0742	1.4098	1.699
CG11_big_fil_rev_8_21_14_0_20_Pacearchaeota_30_13_curated				0.6884	5.948	6.7992	4.6321	3.3547	3.7803	4.578	5.4942	5.6983	12.5486	9.7942	8.6866	5.76	5.7158	2.3809	4.96	4.9607	3.7864	7.1388	0.7687	0.6313	0.606	0.5136	0.4697	0.8979
CG1_02_FULL_Hydrogenedentes_42_14_curated				6.1536	2.1918	1.6763	1.6972	1.604	1.7033	1.7026	1.5095	2.1732	3.2032	4.5808	5.073	6.5937	5.39	4.6015	4.984	4.161	4.6451	5.936	6.8628	4.6561	7.519	6.8763	4.805	5.633
CG23_combo_of_CG06-09_8_20_14_all_150_Berkelbacteria_40_13_curated				3.5648	2.1174	1.0688	1.2641	1.064	1.3989	1.1721	0.9167	1.1512	2.7092	4.9167	7.526	6.4308	5.044	2.911	3.5429	3.1431	5.3602	7.3994	5.8293	3.8747	10.1988	6.7563	4.0208	10.3277
CG1_02_FULL_Verrucomicrobia_43_26_curated				1.1847	3.7967	3.7278	3.82	3.7062	8.0709	11.7897	11.669	9.8508	5.9525	5.2082	6.2942	5.6279	5.0068	4.106	4.1225	5.9095	3.5642	2.9229	0.7703	0.7153	1.6578	1.2881	1.221	0.9577
CG07_land_8_20_14_0_80_Desulfobacterales_52_14_curated				8.3079	2.0299	1.528	1.9148	1.722	1.7937	1.7163	1.3628	1.7619	2.9712	6.172	5.7164	6.5189	7.2463	3.9559	4.8923	3.1589	5.4852	5.7366	5.7836	3.4879	4.7057	4.448	3.8476	4.6876
CG10_big_fil_rev_8_21_14_0_10_WWE3_48_23_curated				3.3688	2.3829	1.1374	1.6267	1.0484	1.5536	1.3114	0.9601	1.2308	2.6658	4.5284	6.1537	5.6481	4.5712	3.0094	3.6189	3.3274	5.1324	5.7978	5.259	3.8196	10.4372	7.2755	4.8695	9.4225
CG1_02_FULL_Gribaldobacteria_OD1_41_26_curated				4.5527	2.8744	2.2798	1.9877	1.9828	1.7145	1.7478	1.8723	2.2084	3.5505	5.2573	5.6582	7.209	5.4153	4.1244	5.3186	4.7629	5.1151	5.7028	3.5519	4.9399	5.065	4.9776	3.0781	5.3562
CG_4_9_14_0_2_um_filter_Peregrinibacteria_41_14_curated	+			10.1347	9.2028	9.4434	9.3175	10.1497	8.3961	8.0617	4.435	4.8363	3.9857	3.6908	2.9875	2.7153	2.1615	1.7824	1.5027	2.8755	1.5261	1.6572	1.116	0.3627	0.3728	0.3092	0.2069	0.2493
CG10_big_fil_rev_8_21_14_0_10_Magasanikbacteria_OD1_36_16_curated	+			0.6055	5.823	8.4622	6.5205	6.8461	6.4479	5.8254	4.7838	6.5903	7.9454	7.2541	6.204	5.6698	4.2347	2.9245	3.0957	3.0903	2.808	3.4917	0.9008	0.6566	0.7995	0.4565	0.3544	0.5258
CG_4_10_14_0_2_um_filter_Dojkabacteria_WS6_41_15_curated				1.6158	5.7882	3.6704	4.2464	4.6842	4.5237	4.3495	2.8442	3.5286	5.8747	8.2706	7.06	6.4339	5.5392	3.4752	3.9345	3.4199	4.6341	4.8891	3.236	1.7451	1.6662	1.4102	0.8813	1.3074
CG23_combo_of_CG06-09_8_20_14_all_150_Moranbacteria_OD1_39_10_curated		+		2.7178	2.2855	1.8124	1.8587	2.2494	1.9642	1.7418	1.4044	1.8635	3.3838	6.8991	8.1197	9.5634	7.3129	4.9995	6.8381	5.585	7.3911	6.6071	3.434	2.1738	1.8827	1.423	1.1568	1.3702
CG06_land_8_20_14_3_00_150_Portnoybacteria_OD1_39_12_curated				3.3669	2.791	1.6011	1.5039	1.4018	1.6382	1.5281	1.1097	1.5247	2.7254	4.3866	5.2931	5.4772	4.3374	2.9356	3.9841	3.6993	4.2782	5.5557	4.2758	4.2163	7.7285	6.327	4.2512	7.4936
CG03_land_8_20_14_0_80_cor_Elusimicrobia_50_18_curated		+		5.3906	2.1836	2.0397	1.6134	1.5201	1.6349	1.9744	2.855	2.681	3.9716	6.0606	6.0683	6.0495	5.5318	3.8396	7.2117	5.1818	4.7908	6.1316	2.9166	3.0262	3.2534	2.5454	2.229	2.2066
CG1_02_FULL_Falkowbacteria_OD1_41_21_curated		+		3.4518	2.2908	1.6672	1.6464	1.6008	1.6476	1.612	1.561	2.2328	3.4742	5.7349	6.1279	7.6588	5.6939	4.4485	5.0153	4.5559	5.4513	6.1945	4.3394	3.6293	3.812	2.9782	2.2559	2.7834
CG2_30_FULL_Riflebacteria_54_10_curated			+	6.5642	1.4843	1.4141	1.4305	1.5913	1.5888	1.4982	1.1133	1.723	2.6901	3.9513	4.3982	5.367	4.0923	3.3903	3.4646	2.7652	3.7778	4.4062	5.3549	5.7769	6.883	6.9099	4.3074	4.0841
CG2_30_FULL_Chloroflexi_64_16_curated				5.0456	1.8285	0.8161	1.3239	1.2354	1.6278	1.4455	1.1648	1.7232	2.7763	4.8561	6.9118	7.1955	4.8944	4.1424	3.6351	2.7853	4.9448	3.8053	9.7591	3.1791	5.3545	4.3209	3.0639	2.8808
CG2_30_FULL_Bacteroidetes_33_31_curated	+			4.8948	2.9947	4.1427	5.075	5.678	6.5209	6.1494	5.1588	6.6121	6.8031	6.3156	4.8216	4.8729	2.7158	2.1939	1.7979	2.1356	1.8145	1.8089	4.7524	1.5452	1.5033	1.6942	1.166	1.2059
CG_4_9_14_3_um_filter_150_Acidobacteria_49_7_curated				1.9009	3.4827	3.5298	4.9331	5.9427	5.5936	5.7043	4.3583	6.8682	7.6761	6.0773	4.7315	5.6833	3.5186	2.9032	2.082	1.8075	1.8813	1.5191	6.1731	1.1897	1.4821	2.0539	1.188	1.6796
CG_4_9_14_3_um_filter_150_Deltaproteobacteria_63_12_curated	+			7.6412	3.8414	3.9742	6.5857	6.7288	7.2373	6.7348	4.0568	4.9387	4.7231	3.9595	3.6866	3.8109	2.2725	2.0579	1.749	1.3345	1.8885	1.8842	4.4537	1.3594	1.8589	1.8462	1.9318	2.2274
CG08_land_8_20_14_0_20_Kerfelbacteria_OD1_40_16_curated				2.3535	1.9995	1.2938	1.4107	1.5867	1.6892	1.4169	1.0817	1.4575	2.8525	5.5029	7.2874	7.2946	5.5036	3.3319	4.4817	4.1331	6.0951	6.5079	4.251	3.1227	4.9595	3.3411	2.6462	4.0844
CG10_big_fil_rev_8_21_14_0_10_Woesearchaeota_33_12_curated		+		2.9755	2.2608	1.8433	1.4665	1.5333	1.3306	1.5354	2.0019	1.9976	3.5194	5.851	6.0504	6.5934	5.5257	3.3818	6.435	5.9866	5.2878	7.0594	3.3403	2.8602	3.0315	2.505	2.3123	2.8821
CG2_30_FULL_Bacteroidetes_32_10_curated		+		3.2917	1.5643	1.6307	2.0839	2.513	2.1697	2.0644	1.6231	2.6378	3.8979	6.1518	6.8477	8.1109	6.0965	5.5777	5.1187	4.6938	6.2595	5.8854	2.4265	1.4996	2.2238	1.9579	2.0559	1.5306
CG_4_9_14_3_um_filter_150_Uhrbacteria_OD1_41_35_curated	+			10.3188	10.0385	9.346	8.324	7.605	8.1785	6.2524	3.8624	4.4187	3.3168	2.7126	1.968	2.0815	1.5258	1.3282	1.3736	1.9763	1.3154	1.6954	0.9427	0.2682	0.7507	0.6961	0.4487	0.5247
CG1_02_SUB10_Zetaproteobacteria_46_191_curated				0.2913	4.3172	5.7052	4.2604	4.1542	3.6908	4.0829	6.3971	5.3235	4.0388	2.839	2.7601	1.6239	3.7439	4.6815	6.5575	7.2699	3.1711	4.6029	0.4947	0.8696	3.3469	1.4956	2.4874	1.9199
CG_4_9_14_3_um_filter_150_Zixibacteria_46_8_curated				1.115	3.9898	4.383	5.099	5.5704	6.0989	5.4619	4.0473	5.7532	7.0597	6.342	5.1557	6.1121	3.5341	3.3227	2.8129	2.383	3.0871	2.9235	3.6468	0.7343	1.0602	0.9343	0.6722	0.5502
CG_4_10_14_0_2_um_filter_Archaea_38_6_curated				3.268	1.8159	1.3278	0.9398	0.755	0.9301	1.0095	1.7156	1.9673	4.0994	5.6815	6.5416	5.3195	5.5192	3.4791	6.4663	5.214	4.4216	7.0589	3.5282	2.3568	5.1598	4.3289	1.8246	2.4402
CG_4_10_14_0_2_um_filter_Roizmanbacteria_OP11_36_9_curated				0.1137	4.7542	6.0808	6.173	4.3917	4.171	3.2937	2.1826	3.5201	8.8832	9.4679	9.4765	6.3301	4.4914	2.4617	2.744	2.4024	2.9247	3.2703	0.5251	0.1879	0.4058	0.2535	0.1665	0.3473
CG08_land_8_20_14_0_20_WWE3_41_15_curated		+		1.8113	2.5528	1.3198	1.5971	1.3868	1.6087	1.3747	1.0147	1.4104	2.6234	5.5904	7.4648	7.2443	5.8465	3.8201	5.0553	4.389	6.6946	6.6282	3.1087	2.9155	4.5817	2.4298	2.1191	2.8456
CG10_big_fil_rev_8_21_14_0_10_Magasanikbacteria_OD1_38_6_curated	+			0.334	11.7903	10.6666	8.2501	7.6126	5.575	5.2288	4.6698	5.0162	3.7291	2.6554	2.7498	2.2129	2.6357	2.5009	2.0502	6.3903	1.6696	1.8373	0.1075	0.143	0.5779	0.3747	0.2761	0.4983
CG18_big_fil_WC_8_21_14_2_50_Ignavibacteriales_31_20_curated	+			2.2355	5.0334	6.6796	5.9624	6.3058	5.9339	4.818	3.324	4.0045	3.522	2.8974	2.5651	2.5403	2.5376	2.9706	1.8996	6.2158	1.8743	1.742	0.8966	0.699	2.6481	4.9611	3.786	2.8836
CG_4_9_14_3_um_filter_150_Ignavibacteriales_34_10_curated				3.141	3.0895	4.6957	4.9008	5.4375	5.4696	4.7513	3.5127	4.2272	4.1741	4.521	4.3572	6.2738	3.8776	3.2703	2.676	2.5881	2.7006	2.6648	2.7533	1.5674	2.4782	1.8797	1.9098	1.3797
CG12_big_fil_rev_8_21_14_0_65_Omnitrophica_42_8_curated				3.0419	2.1984	2.1555	1.4942	1.5205	1.5318	1.9006	2.0485	2.059	3.2537	4.6351	5.2511	4.7961	4.7318	2.6991	5.448	4.396	3.8708	5.4669	3.3748	2.8676	4.2728	4.21	3.4561	4.2236
CG2_30_FULL_Deltaproteobacteria_66_27_curated	+			2.6387	4.4583	6.1162	5.1359	4.8162	5.1	4.4511	3.366	4.8092	7.1283	5.6228	4.342	3.702	2.5435	1.9621	1.834	2.6659	1.4688	1.4849	5.9872	1.2278	1.7481	1.5955	1.1961	1.0922
CG1_02_FULL_Colwellbacteria_OD1_42_13_curated				2.6134	2.2872	1.2908	1.2069	1.0916	1.1899	1.0467	1.2427	1.4442	2.6844	4.0977	4.7647	5.4053	4.18	2.9463	3.6964	3.1933	3.7542	5.2032	4.3169	3.4536	7.0179	6.2225	3.1739	4.8167
CG_4_8_14_3_um_filter_Bathyarchaeota_42_8_curated				5.1419	1.7852	1.5804	1.6135	1.6721	1.4902	1.6427	1.7877	1.9797	2.9	4.1092	4.0395	5.0748	4.2219	3.2188	4.6312	3.337	3.7789	4.527	3.2414	3.7443	4.7101	4.6678	3.1245	4.2195
CG_4_9_14_3_um_filter_150_Elusimicrobia_62_55_curated	+			1.7397	7.0136	12.97	7.5484	5.5971	5.4672	5.8222	6.8956	5.45	4.3856	2.7686	2.4101	1.3571	1.5258	1.1404	1.9394	5.0917	1.071	1.1891	0.0664	0.0534	0.34	0.3181	0.252	0.2532
CG08_land_8_20_14_0_20_WWE3_43_13_curated				1.7192	1.597	0.9075	1.2644	1.0141	1.2371	1.0672	0.7465	0.9635	2.0198	3.3975	4.4132	4.6986	3.3041	1.9643	2.8761	2.8886	3.9265	4.6842	5.0348	3.729	8.2255	5.4693	3.9679	6.1652
CG10_big_fil_rev_8_21_14_0_10_Komeilibateria_OD1_36_65_curated				0.1057	5.2475	2.8233	2.9398	2.9143	3.77	2.9666	2.1813	4.3735	7.7432	9.3306	7.7449	7.4135	4.5735	3.0844	2.82	2.8145	3.3255	2.6899	0.4274	0.1722	0.287	0.2531	0.1715	0.145
CG03_land_8_20_14_0_80_cor_Portnoybacteria_OD1_41_10_curated		+		2.0927	2.243	1.4472	1.4183	1.4638	1.3394	1.5092	1.3174	1.7992	3.0106	4.9733	5.411	5.415	4.6494	3.108	4.5	3.9854	4.4169	5.6294	3.0456	2.8233	3.3955	2.8505	1.9856	3.343
CG23_combo_of_CG06-09_8_20_14_all_150_Beckwithbacteria_OP11_34_8_curated		+		1.7775	1.8487	1.0933	1.2926	1.4515	1.4204	1.2789	1.0055	1.4976	2.8259	5.5559	6.3168	6.6439	5.7057	3.7336	4.4513	3.9189	5.3966	5.647	3.3294	2.3222	3.0376	2.0131	1.4901	2.1245
CG12_big_fil_rev_8_21_14_0_65_Comamonadaceae_59_15_curated	+			14.5754	1.9927	8.8128	5.8093	6.0532	5.5831	4.322	3.1747	3.3207	2.9333	2.1475	1.6319	1.6402	1.0828	1.0507	0.935	1.9734	1.5177	1.2093	1.5996	0.6913	1.0875	1.1131	0.7935	0.656
CG_4_9_14_3_um_filter_150_Flavobacteriales_32_8_curated	+			15.9812	2.7942	4.9956	4.2803	4.0417	3.4846	3.6208	2.5644	3.0909	3.4738	3.1791	2.46	2.835	1.7972	1.8848	1.8594	2.7861	2.7853	2.8376	2.0161	0.4391	0.3007	0.3173	0.198	0.2599
CG07_land_8_20_14_0_80_Deltaproteobacteria_38_7_curated		+		2.8361	1.2893	1.0832	1.3437	1.4701	1.4232	1.3418	1.0403	1.687	2.7491	4.3137	4.8129	6.2345	4.8691	4.2782	4.1123	3.4258	4.867	4.9515	3.3711	2.7414	3.6157	3.0607	2.0631	2.26
CG02_land_8_20_14_3_00_150_Portnoybacteria_OD1_45_8_curated				2.0971	2.5649	1.537	1.3229	1.3999	1.3999	1.2847	1.0776	1.386	2.2335	3.6932	4.1834	4.0711	3.5155	2.0852	3.1073	3.011	3.7867	4.26	3.2258	3.1029	6.2749	5.1783	3.6871	5.2036
CG11_big_fil_rev_8_21_14_0_20_novel_Parcubacteria_39_14_curated				2.8266	2.7659	1.6498	1.2184	1.4325	1.2765	1.4139	1.2344	1.4409	2.2297	3.4139	4.0612	4.1415	3.6377	2.1779	3.0598	3.0068	3.2983	4.3235	3.1404	3.3484	5.7177	5.0477	3.4162	4.5736
CG_4_10_14_0_2_um_filter_WWE3_41_14_curated				0.1463	3.8373	8.1593	6.2059	5.0247	3.5569	3.2826	1.8226	2.9023	6.6286	6.6409	6.7942	4.6174	3.5832	1.9814	2.1549	1.9599	2.1723	2.3166	0.2714	0.1608	0.3085	0.1925	0.157	0.2397
CG23_combo_of_CG06-09_8_20_14_all_150_Nealsonbacteria_OD1_37_18_curated		+		2.5629	2.6137	1.6789	1.6323	1.9547	1.2807	1.2717	1.1064	1.4294	2.8051	4.0839	5.0602	5.4118	4.6302	3.2072	4.442	3.8645	4.241	4.9088	2.4472	2.7092	2.8022	2.3478	1.4592	2.7072
CG10_big_fil_rev_8_21_14_0_10_Shapirobateria_OP11_48_15_curated				1.7071	1.6591	0.7802	0.9614	0.8057	1.1158	0.8965	0.7102	0.8526	1.9179	3.8036	5.5942	5.4897	4.1245	2.6714	3.4782	3.0089	4.6683	5.3706	3.8337	2.5703	5.8626	4.1356	2.5379	3.9435
CG22_combo_CG10-13_8_21_14_all_Bdellovibrionales_38_13_curated				0.1245	5.3099	5.4399	3.7864	3.5092	2.8885	3.578	6.22	5.6766	4.0974	2.8382	3.1905	1.7893	3.8216	4.678	4.7029	6.5691	2.0869	1.8384	0.0858	0.1826	0.8484	0.4992	0.3776	0.3698
CG09_land_8_20_14_0_10_Shapirobacteria_OP11_38_17_curated				1.3157	1.5677	0.8713	0.8358	0.8856	0.957	0.8569	0.8024	0.8479	1.9749	3.463	5.2308	4.8339	4.0906	2.3203	3.2854	2.773	4.2947	5.3983	4.2352	2.5798	5.8133	4.3786	2.1903	5.8272
CG2_30_FULL_Syntrophobacteraceae_61_12_curated			+	7.0096	1.2122	0.8108	1.4811	1.3332	1.2839	1.2084	0.7801	1.1255	1.4586	1.5827	2.0273	2.5969	1.4821	1.4352	1.5376	0.9333	1.6588	1.9042	8.0654	5.6423	6.9663	6.3518	4.0494	6.0209
CG_4_9_14_0_2_um_filter_Roizmanbacteria_OP11_38_17_curated	+			0.0227	7.0876	13.1664	9.7498	6.1711	6.4792	4.7983	2.616	2.6487	4.6009	3.4598	3.5912	1.7804	1.2964	0.5918	0.7321	1.7303	0.7251	0.9681	0.0949	0.0308	0.173	0.1173	0.0856	0.1605
CG2_30_FULL_Kaiserbacteria_OD1_44_11_curated				0.417	3.2233	3.4252	3.3684	3.0374	3.2847	3.1081	3.8262	4.3211	6.3132	5.4396	4.8599	4.8081	3.9334	2.7433	3.5605	3.5658	3.7045	4.3279	1.005	0.3144	0.2505	0.1595	0.1293	0.1189
CG07_land_8_20_14_0_80_Woesearchaeota_44_23_curated			+	4.0562	2.439	1.8536	1.4709	1.581	1.5056	1.5355	1.5589	1.3602	1.8531	2.9657	3.1026	2.972	2.3959	1.2689	2.681	2.6781	2.5844	3.3624	4.6159	4.2414	4.6576	5.1225	3.6588	3.7846
CG23_combo_of_CG06-09_8_20_14_all_150_Portnoybacteria_OD1_37_13_curated				1.686	2.1176	1.4486	1.3077	1.2648	1.2381	1.1142	0.9757	1.3549	2.4161	3.5991	4.367	4.215	3.548	2.3995	3.3229	3.2937	3.5705	4.4343	3.1453	2.5757	5.0659	4.1811	2.2885	3.924
CG23_combo_of_CG06-09_8_20_14_all_150_Bacteroidetes_32_9_curated		+		3.9332	1.046	1.0552	1.146	1.5185	1.1749	1.308	1.1326	1.6641	2.4471	4.0327	4.1808	5.7417	4.2023	3.7897	3.9184	3.2522	3.9949	4.0385	1.9617	1.9212	3.0688	2.819	2.73	2.4291
CG08_land_8_20_14_0_20_Kerfelbacteria_OD1_42_7_curated				1.6605	1.9373	1.1262	1.4805	1.1341	1.5874	1.2834	0.9741	1.2817	2.3429	4.5972	5.7674	5.5575	3.9774	2.6202	3.0424	2.8853	4.1833	4.5173	3.3046	2.3664	4.0196	2.5492	1.8527	3.0225
CG15_BIG_FIL_POST_REV_8_21_14_020_Rhodobacterales_59_13_curated		+		0.2437	3.8448	2.8179	2.964	2.6388	2.4644	2.3449	2.0085	2.3089	2.4193	2.6158	4.2027	3.0719	5.3521	7.0368	5.9803	5.5074	4.2069	3.0207	0.3728	0.4645	1.3384	0.8355	0.4964	0.6027
CG1_02_FULL_Komeilibateria_OD1_37_51_curated				0.0428	2.4838	4.5153	3.5484	3.4972	2.2003	1.7214	1.194	2.9075	7.1433	9.1043	6.9476	6.6343	4.589	2.7947	2.3953	2.2713	2.5995	2.1725	0.1432	0.0363	0.0695	0.0622	0.0365	0.0591
CG06_land_8_20_14_3_00_150_Pacearchaeota_35_12_curated		+		3.2236	2.3285	1.699	1.407	1.6717	1.4295	1.3603	1.5065	1.3736	2.3251	4.265	4.439	5.6066	3.4248	1.8729	3.8772	4.3408	4.3151	5.0651	2.5095	2.57	2.0459	1.9762	1.703	2.4165
CG1_02_FULL_Alphaproteobacteria_64_396_curated		+		0.0666	0.6261	0.6497	0.7596	0.66	0.7322	0.6844	0.7359	4.8774	12.7995	12.6191	9.0667	6.694	5.073	3.0539	2.594	1.8241	2.2121	1.9756	0.1249	0.0294	0.0292	0.0151	0.0157	0.0151
CG07_land_8_20_14_0_80_Deltaproteobacteria_60_11_curated				4.1826	1.0438	0.6261	0.9724	1.0433	0.9802	0.9613	0.7632	1.0798	1.7877	2.6128	3.9453	4.4085	3.1907	2.5522	3.0033	2.0133	3.421	4.0285	3.9865	3.0519	3.8149	3.5872	2.8986	5.2917
CG_4_10_14_0_8_um_filter_cor_Roizmanbacteria_OP11_33_9_curated				1.279	1.8523	0.9747	1.141	1.1868	1.2824	1.1964	0.8239	1.1329	2.5505	4.5442	5.035	5.0033	3.9217	2.2984	3.0372	2.8211	3.8356	4.0684	2.9766	1.8711	3.5956	2.4275	1.6871	2.2591
CG11_big_fil_rev_8_21_14_0_20_Kuenenbacteria_OD1_37_9_curated		+		1.5037	1.3597	1.0618	0.9988	1.1206	1.2001	1.1937	1.0687	1.5076	2.3656	4.1271	4.4779	5.3678	3.7915	2.906	3.4461	3.4004	3.8353	3.5726	2.5778	1.9187	2.7914	2.3684	1.7498	1.9236
CG23_combo_of_CG06-09_8_20_14_all_150_Chloroflexi_45_10_curated			+	4.6924	1.4437	1.0767	1.1962	1.2901	1.2791	1.2302	0.7708	1.0425	1.5404	2.4142	2.7392	3.371	2.6846	1.7001	2.1917	2.0814	2.6315	2.8788	2.8664	2.4798	3.6663	4.5072	3.8231	4.4401
CG10_big_fil_rev_8_21_14_0_10_Berkelbacteria_41_12_curated				1.4704	1.3662	0.7054	0.9011	0.7246	0.9991	0.8365	0.7094	0.8428	1.7541	3.4434	4.2352	4.2272	3.1652	1.5882	2.348	2.2272	3.6528	4.7797	3.7499	2.3491	4.0551	3.6287	2.0372	4.7903
CG_4_9_14_3_um_filter_150_Uhrbacteria_OD1_50_9_curated	+			0.9097	2.894	3.9384	4.4446	4.4449	4.7896	4.3559	3.4448	4.3514	4.6448	4.4576	3.952	4.0053	2.5822	1.947	1.8138	1.8214	1.6897	1.9817	0.543	0.2401	0.1888	0.1083	0.0965	0.1362
CG03_land_8_20_14_0_80_cor_Nealsonbacteria_OD1_36_12_curated		+		1.4155	2.0702	1.3453	1.0868	1.3873	0.853	0.9832	1.0551	1.3635	2.3175	3.783	3.8524	4.2506	3.5811	2.1502	3.6463	3.403	3.4249	4.3093	2.06	2.0412	2.9841	2.0585	1.5895	2.9223
CG23_combo_of_CG06-09_8_20_14_all_150_Nealsonbacteria_OD1_36_12_curated				1.1342	2.0177	1.052	0.8798	0.8814	0.9535	0.8722	0.7288	0.8292	1.7464	2.8239	3.4263	3.1512	2.6537	1.5314	2.5101	2.5943	3.0774	4.1835	3.2211	2.3743	4.9197	4.3743	2.8133	4.7709
CG1_02_FULL_Micrarchaeota_60_51_curated				1.8287	1.1786	0.9312	0.8295	0.666	0.8439	0.8474	1.1043	1.48	2.6334	3.3057	4.4841	4.2011	3.5287	2.4225	3.8737	2.7547	3.0221	4.065	2.1361	1.714	4.0625	2.7663	1.511	2.0271
CG10_big_fil_rev_8_21_14_0_10_Gribaldobacteria_OD1_37_21_curated				1.1628	1.4019	0.8497	0.7521	0.7418	0.7671	0.7671	0.7943	1.0192	1.8913	3.1089	4.0208	4.4238	3.447	2.7513	3.526	3.3579	3.5315	4.5492	2.3751	2.1024	3.7584	2.8897	1.6327	1.81
CG08_land_8_20_14_0_20_Berkelbacteria_39_8_curated		+		1.5287	1.5517	0.7393	0.8616	0.7719	0.8924	0.7678	0.5952	0.8246	1.4157	3.4442	4.5986	5.0395	3.8233	2.5991	3.3826	2.6616	4.321	4.2495	2.3782	1.6078	2.6037	2.6813	1.4901	2.6674
CG23_combo_of_CG06-09_8_20_14_all_150_Parcubacteria_OD1_35_9_curated				2.3194	1.6819	1.0349	1.0106	1.1496	1.0304	1.0057	0.834	1.1678	1.7773	3.4845	3.6802	4.0731	3.3016	2.2125	2.6767	2.3684	3.063	3.1721	2.2699	2.0138	3.4255	2.5414	2.0633	2.4796
CG_4_10_14_0_8_um_filter_cor_Uhrbacteria_OD1_58_22_curated				2.1115	1.1326	0.81	0.7962	0.8481	0.984	0.9817	0.8592	1.2232	1.892	3.2991	3.9027	4.5226	3.1562	2.2254	2.7632	2.566	3.3618	3.3741	2.8464	2.0374	2.7678	2.4419	1.8705	1.7439
CG03_land_8_20_14_0_80_cor_Wolfebacteria_OD1_36_15_curated			+	3.5952	2.2318	1.3547	1.1	1.1193	0.9442	0.818	0.8601	0.9213	1.4756	2.3837	2.4545	2.7912	2.0622	1.2211	2.0192	1.8378	2.0174	2.5994	1.9224	2.8814	4.2443	3.9716	2.5165	4.0314
CG_4_10_14_0_8_um_filter_cor_Alphaproteobacteria_37_21_curated	+			0.0837	3.0015	3.3197	3.581	3.8935	2.8771	4.8191	7.5352	5.0991	2.7461	2.2812	2.6278	1.8543	2.6589	2.6907	2.045	2.6133	1.5617	0.9247	0.0344	0.1842	0.6454	0.2673	0.2695	0.246
CG07_land_8_20_14_0_80_Ignavibacteriales_59_12_curated			+	3.6583	1.3154	0.8894	0.9678	1.1024	1.1651	1.0417	0.666	0.7352	1.0402	1.6842	1.889	2.5297	1.5368	0.9404	1.3776	1.3868	1.8946	1.8489	2.5609	2.5078	4.6694	5.4645	5.2205	3.7987
CG07_land_8_20_14_0_80_Armatimonadetes_40_9_curated				3.0396	1.2412	0.688	0.77	1.0059	0.7884	0.7402	0.724	0.8081	1.2774	2.4152	3.4549	3.6502	2.8863	1.6085	2.3909	1.9459	2.7994	3.5304	2.2979	2.2101	3.6134	2.8097	2.1512	2.7231
CG11_big_fil_rev_8_21_14_0_20_Zambryskibacteria_OD1_42_18_curated	+			0.034	7.7215	9.7926	7.2902	5.5133	3.8969	3.1518	3.106	2.904	2.5992	1.2109	0.7034	0.4705	0.3786	0.3898	0.3187	2.4127	0.3502	0.2665	0.0186	0.0142	0.0706	0.0379	0.0283	0.0257
CG1_02_FULL_Micrarchaeota_55_41_curated				1.7389	1.0928	0.719	0.6575	0.5015	0.6332	0.5993	0.8453	1.0848	2.1388	2.8084	3.5218	3.2168	3.137	1.9094	3.401	2.6264	2.6585	3.7953	2.1258	1.6297	4.0056	2.7578	1.8251	1.7394
CG09_land_8_20_14_0_10_Roizmanbacteria_OP11_41_9_curated				1.2472	0.9849	0.503	0.7366	0.6191	0.6948	0.6533	0.475	0.6311	1.263	2.5838	3.3926	3.5346	3.0346	1.8219	2.5646	2.3028	3.4843	4.0193	3.2395	1.6694	3.7449	2.6694	2.0286	2.9291
CG1_02_FULL_Pacearchaeota_39_14_curated	+			0.2788	2.997	8.9242	6.4408	3.0619	2.87	2.5922	2.8433	2.7086	3.8315	2.5562	2.2795	1.4829	1.2387	0.7296	1.0617	1.7157	0.8845	1.2249	0.337	0.2525	0.317	0.2553	0.1891	0.2865
CG23_combo_of_CG06-09_8_20_14_all_150_Stahlbacteria_40_9_curated				1.9512	1.4391	0.9746	0.9435	1.3352	1.2371	1.163	0.7958	0.9246	1.3432	3.0908	3.345	4.1511	2.4254	1.4478	2.2411	2.5468	3.2901	3.3054	1.5774	1.5022	2.4382	2.7248	2.5527	1.9577
CG08_land_8_20_14_0_20_novel_Parcubacteria_43_9_curated		+		1.4264	1.5293	1.0817	1.0188	1.2057	1.0327	1.0109	0.9151	1.1204	1.9283	3.5947	3.6174	4.4129	3.1837	2.2851	3.2871	2.9808	3.3762	3.6038	1.5664	1.5514	1.5495	1.0343	0.9456	1.2753
CG1_02_FULL_SAR406_48_14_curated				0.2957	2.0819	2.6832	2.8117	2.573	2.9672	3.1066	2.6934	3.6499	5.6334	5.5231	3.9009	3.0362	2.5173	1.4554	1.7095	1.2607	1.5023	1.4092	0.3518	0.12	0.1801	0.0971	0.1514	0.1125
CG_4_10_14_0_2_um_filter_Komeilibateria_OD1_37_10_curated				0.55	3.1453	2.1446	2.3343	2.5036	3.1078	2.8109	2.1177	2.9937	3.7644	4.298	3.4227	3.3713	2.5249	1.7042	1.6747	1.7332	1.9417	1.8103	0.6824	0.3972	0.7337	0.6026	0.3878	0.3307
CG08_land_8_20_14_0_20_WWE3_40_13_curated		+		0.9939	1.5058	0.9248	0.9842	1.1875	1.1258	0.9038	0.6603	0.8621	1.7649	3.2303	3.974	3.7613	3.1858	1.954	2.955	2.8699	3.4217	3.4572	1.7065	1.633	2.3425	1.3422	0.9085	1.3365
CG_4_10_14_0_2_um_filter_Torokbacteria_OD1_35_8_curated		+		1.497	1.4699	0.6148	0.7062	0.7295	0.7346	0.709	0.5523	0.8023	1.5217	3.3025	4.1532	4.2069	3.2592	2.3338	2.5846	2.4783	3.8366	3.7987	2.1057	2.2085	1.9287	1.3924	0.837	1.1712
CG2_30_FULL_Sulfurimonas_36_10_curated				0.2195	1.1767	2.3752	1.9113	2.0106	2.0921	2.0046	1.9705	2.0302	1.8866	1.6403	1.0145	0.8654	0.9869	0.9193	1.7215	1.5646	1.4289	2.0762	2.2954	4.1326	1.0744	2.4275	4.7441	4.4704
CG1_02_FULL_Micrarchaeota_49_24_curated		+		2.1254	1.042	1.0917	0.7094	0.7139	0.6988	0.9228	1.2745	1.3609	2.2102	3.0244	3.2404	2.8323	3.059	2.0169	4.2178	2.7674	2.3878	3.4447	1.53	1.2287	1.7848	1.7173	1.0989	1.2661
CG_4_10_14_0_8_um_filter_cor_Omnitrophica_44_12_curated				0.589	2.9597	2.9976	2.0946	2.1063	1.9075	2.238	2.0963	2.5284	4.1857	4.4104	3.8516	2.7787	2.8487	1.4877	2.6312	1.817	1.5611	2.0046	0.6377	0.1896	0.3352	0.2874	0.2246	0.3172
CG_4_10_14_0_8_um_filter_cor_Shapirobacteria_OP11_39_15_curated				1.4872	1.3574	0.7045	0.7189	0.5581	0.5666	0.5681	0.5257	0.5508	1.4287	1.7648	2.7531	2.25	2.2901	1.4154	2.1438	1.671	2.1885	3.1606	2.4202	2.5746	4.2916	3.4212	1.7789	4.2508
CG08_land_8_20_14_0_20_Saganbacteria_WOR-1_45_16_curated		+		1.6985	0.7137	0.7276	0.6593	0.6323	0.6834	0.6306	0.6287	0.8827	1.3518	2.5731	3.2915	4.3944	3.108	2.4923	3.2192	2.6623	3.0511	3.1681	1.8877	1.9359	2.2542	1.7529	1.3514	1.3572
CG_4_9_14_3_um_filter_150_Magasanikbacteria_OD1_32_9_curated	+			0.3697	2.3601	3.005	3.3342	3.6243	5.1878	4.18	3.4904	3.9839	3.7253	3.4182	2.6462	2.69	1.3914	0.9941	0.8399	0.9092	0.9188	0.9558	0.8953	0.3247	0.7443	0.5717	0.286	0.2243
CG07_land_8_20_14_0_80_Omnitrophica_42_15_curated				2.6662	0.9924	1.0815	0.8111	0.7365	0.8655	1.0217	1.1958	1.2646	1.899	2.6914	2.8057	2.4818	2.5862	1.6177	3.1584	2.1994	2.042	2.9665	1.9076	1.8169	2.2493	1.8244	1.7227	1.9978
CG10_big_fil_rev_8_21_14_0_10_Tagabacteria_OD1_40_13_curated		+		1.2353	1.1119	0.8042	0.7656	0.7826	0.7344	0.7643	0.7451	0.973	1.8573	2.7861	3.081	3.5743	2.8022	2.1515	2.7865	2.5138	2.6663	3.4374	1.9049	1.8519	1.984	1.8814	1.0854	2.0146
CG_4_9_14_3_um_filter_150_Ignavibacteriales_30_11_curated	+			0.1764	2.6578	11.3719	7.7499	7.2746	3.7835	2.7884	1.7456	1.8042	1.5287	0.9023	0.4862	0.4674	0.2694	0.2583	0.1845	1.244	0.2386	0.1962	0.1894	0.0786	0.1283	0.0957	0.084	0.1021
CG_4_10_14_0_8_um_filter_cor_Levybacteria_OP11_35_23_curated				0.1095	3.0065	3.8076	3.4107	2.4539	2.5642	1.715	1.1288	1.4547	4.1315	3.2503	4.8209	2.8159	2.3868	1.157	1.4517	1.3176	1.4813	2.5353	0.5157	0.1328	0.3286	0.249	0.1407	0.3579
CG_4_10_14_0_2_um_filter_Roizmanbacteria_OP11_39_13_curated				0.0371	3.3081	3.6234	3.7022	2.4033	2.2877	1.8671	1.1219	1.6377	4.4932	3.8055	4.7887	2.6771	2.0676	1.2038	1.1986	1.9805	1.2694	1.6934	0.1467	0.0585	0.2904	0.2175	0.1502	0.299
CG09_land_8_20_14_0_10_Torokbacteria_OD1_42_11_curated		+		0.8612	1.2738	0.8226	0.7823	0.8946	0.8695	0.7272	0.5943	0.8103	1.462	2.713	3.7485	3.7185	2.8928	1.7168	2.7718	2.4157	3.2653	3.4378	1.8438	1.5428	1.8346	1.4238	0.9022	1.5855
CG2_30_FULL_Wirthbacteria_54_11_curated				0.6408	2.9167	2.4577	2.7329	2.7136	2.9624	2.6346	1.5382	1.9281	2.8615	3.2579	3.1593	2.9162	2.0028	1.3583	1.3601	1.3145	1.8402	1.6319	0.8137	0.4609	0.6785	0.7008	0.4974	0.5585
CG22_combo_CG10-13_8_21_14_all_Nomurabacteria_OD1_32_8_curated				0.1784	2.7573	2.754	2.4654	2.2874	1.8294	1.8198	1.6385	2.434	4.6983	3.8705	3.446	2.7243	2.1767	1.4945	1.7126	1.6502	1.5203	1.8381	0.2608	0.1831	0.288	0.189	0.1464	0.2315
CG1_02_FULL_Elusimicrobia_56_21_curated				0.6402	1.6197	2.0723	1.4929	1.2052	1.3793	1.4812	1.6929	2.3994	4.6454	4.7316	4.0707	3.194	2.8381	1.7205	2.5447	1.7223	1.4812	1.749	0.3723	0.2105	0.3309	0.2631	0.2281	0.206
CG10_big_fil_rev_8_21_14_0_10_Uhrbacteria_OD1_48_16_curated	+			0.8894	2.1164	3.9518	3.4506	3.1342	3.3419	2.9404	2.2474	2.7116	2.9965	3.0182	2.8372	2.7139	1.652	1.1097	1.217	1.3239	1.1297	1.2562	0.408	0.1484	0.2327	0.1368	0.0741	0.1108
CG06_land_8_20_14_3_00_150_Elusimicrobia_38_11_curated				2.7043	1.1594	1.165	0.8551	0.8782	0.8309	0.9473	1.1571	1.0184	1.4092	2.2897	2.2737	2.48	2.0159	1.3259	2.3887	2.0346	1.8733	2.3172	1.6082	2.3402	2.3313	1.875	1.7535	1.7633
CG_4_9_14_0_2_um_filter_Pacearchaeota_30_8_curated	+			0.0293	3.6143	11.8623	6.4445	4.0219	3.4852	2.9646	2.8465	2.3473	2.3045	1.0915	0.6774	0.3202	0.1705	0.1049	0.1131	0.7603	0.1191	0.1324	0.0249	0.0175	0.0216	0.0216	0.0119	0.0223
CG10_big_fil_rev_8_21_14_0_10_Shapirobacteria_OP11_40_9_curated			+	2.4611	0.8947	0.4703	0.6085	0.5328	0.5945	0.507	0.3576	0.5385	1.016	1.3086	1.9569	1.6213	1.8064	1.0861	1.2734	1.0974	1.3931	2.3742	1.9777	1.6255	4.4185	2.978	2.0278	5.9471
CG10_big_fil_rev_8_21_14_0_10_Taylorbacteria_OD1_41_48_curated				0.0268	6.3384	5.5018	3.9389	2.5534	2.0852	2.4426	2.7807	2.4431	2.7589	1.0758	0.9998	0.5171	0.8744	0.7185	0.8519	4.9565	0.6085	0.7721	0.0107	0.0227	0.1783	0.0974	0.1218	0.1891
CG10_big_fil_rev_8_21_14_0_10_Moranbacteria_OD1_35_21_curated				0.0403	2.3732	3.0669	2.1136	1.9024	1.2804	0.9654	0.743	1.5233	5.5957	4.4097	4.6135	3.0268	2.3632	1.38	1.6997	1.32	1.4679	1.8659	0.0673	0.0284	0.0442	0.026	0.0167	0.043
CG_4_9_14_3_um_filter_150_WWE3_34_6_curated				0.0579	3.0397	2.0013	2.1605	2.0981	1.6335	1.4324	0.947	1.7815	4.5543	4.1696	4.609	3.1292	2.2029	1.3465	1.514	1.399	1.4621	1.6598	0.196	0.0827	0.1409	0.0826	0.0496	0.0864
CG_4_9_14_3_um_filter_150_Kerfelbacteria_OD1_45_8_curated	+			1.6113	2.6736	3.7656	4.1056	3.8604	3.691	3.1232	1.7358	2.0324	2.0261	2.1077	2.1832	1.9341	1.3453	0.8616	0.8195	1.0636	0.9161	0.9636	0.6365	0.2234	0.2227	0.1301	0.1033	0.1307
CG23_combo_of_CG06-09_8_20_14_all_150_Omnitrophica_40_11_curated				2.6786	1.0853	1.1122	0.7479	0.7811	0.7721	0.9235	1.0215	0.9527	1.3279	1.9876	2.1978	2.0275	1.7405	1.1081	2.1025	1.6125	1.6125	2.0503	1.3408	1.3631	2.9047	2.5524	1.9863	2.1299
CG_4_10_14_0_8_um_filter_cor_Desantisbacteria_39_17_curated				1.811	1.0709	0.8462	0.6803	0.9004	0.7538	0.7556	0.7653	0.8188	1.1444	2.4214	2.5766	2.815	2.1926	1.3109	2.1446	2.1207	2.2696	2.6373	1.3238	1.3715	1.8479	1.9462	1.4057	1.2721
CG10_big_fil_rev_8_21_14_0_10_Parcubacteria_OD1_35_15_curated		+		0.897	1.4983	1.1492	1.0003	1.0323	0.9519	0.869	0.8795	1.1759	2.2213	3.0434	3.0925	3.0424	2.569	1.8113	2.1113	1.7379	2.0822	2.2494	1.1527	0.8161	1.3135	1.1334	0.6161	0.6846
CG10_big_fil_rev_8_21_14_0_10_Falkowbacteria_OD1_39_9_curated		+		1.1167	1.0205	0.7687	0.6869	0.7402	0.7074	0.6323	0.6489	0.9887	1.6777	2.5522	2.8568	3.2823	2.4863	1.7844	2.3889	2.3067	2.6569	3.0134	1.1434	1.1737	1.1855	0.8471	0.7094	0.9435
CG08_land_8_20_14_0_20_Kerfelbacteria_OD1_43_14_curated				1.0008	1.163	0.5292	0.5251	0.5485	0.571	0.5802	0.4608	0.5468	1.1771	2.1474	3.2797	2.7301	1.9662	1.0553	1.6202	1.6488	2.1917	2.9003	2.5835	1.6855	2.4866	1.676	1.0916	1.8539
CG09_land_8_20_14_0_10_Shapirobacteria_OP11_39_12_curated				0.7621	0.8807	0.4287	0.447	0.4141	0.5515	0.4606	0.3498	0.4095	0.9482	1.68	2.7746	2.3152	2.0158	1.0704	1.6	1.5172	1.9362	3.1153	2.1868	1.5655	3.2139	2.4438	1.3575	3.2326
CG09_land_8_20_14_0_10_Shapirobateria_OP11_47_13_curated				1.2362	0.8626	0.4489	0.4935	0.3679	0.4671	0.3974	0.3066	0.4497	1.0465	1.3189	2.3149	1.9385	1.8351	1.2083	1.5305	1.2875	1.519	2.6345	1.967	1.5065	4.0882	2.6962	1.3697	3.6509
CG23_combo_of_CG06-09_8_20_14_all_150_Syntrophobacteraceae_50_8_curated			+	3.0431	0.8212	0.6537	0.6393	0.6961	0.6471	0.6439	0.5278	0.6356	0.8917	1.1156	1.2779	1.4302	1.2842	0.9158	1.1718	1.0176	1.1543	1.3738	1.867	1.9476	3.216	3.2597	2.7663	2.9936
CG23_combo_of_CG06-09_8_20_14_all_150_Stahlbacteria_34_7_curated				1.6691	0.9395	0.745	0.7057	1.0356	0.9045	0.8242	0.6037	0.6955	0.9954	1.8547	2.0318	2.8312	1.5815	1.0832	1.6085	1.7262	2.0636	2.199	1.5204	1.3479	1.9357	2.1054	1.9336	1.6847
CG08_land_8_20_14_0_20_Actinobacteria_35_9_curated				2.0633	1.064	0.4406	0.5881	0.6478	0.6389	0.6994	0.4666	0.5235	0.7599	1.4109	2.1869	2.4718	1.7138	1.1852	1.0804	1.0232	1.5603	1.9293	2.3274	1.6919	2.8316	2.3985	1.8661	2.4832
CG23_combo_of_CG06-09_8_20_14_all_150_Desulfobacterales_51_8_curated			+	4.4963	0.9179	0.5781	0.6841	0.6732	0.5942	0.5096	0.3158	0.3469	0.346	0.3495	0.3438	0.3775	0.2723	0.239	0.2703	0.1977	0.3098	0.3248	5.0848	3.3706	4.2944	3.9696	2.806	3.2763
CG23_combo_of_CG06-09_8_20_14_all_150_Jorgensenbacteria_OD1_54_14_curated			+	1.5673	1.3795	0.7271	0.6628	0.5336	0.6319	0.632	0.5953	0.5789	0.9804	1.3974	1.6046	1.6661	1.2274	0.7571	1.0705	1.1202	1.2816	1.5817	1.3505	1.6076	3.0156	3.9232	1.8852	2.9273
CG1_02_FULL_Zetaproteobacteria_53_45_curated	+			5.6437	2.1098	2.9166	2.5014	2.3646	2.6103	2.2367	1.8867	1.8646	1.678	1.2339	0.9391	0.8195	0.5957	0.545	0.5647	2.214	0.7633	0.6608	0.2814	0.1914	0.229	0.2149	0.1614	0.1498
CG_4_9_14_0_2_um_filter_Magasanikbacteria_OD1_42_11_curated	+			0.2124	3.3063	3.9514	3.2886	2.3439	3.1685	2.3355	1.9536	2.0685	1.563	1.7498	1.7902	1.9112	1.0642	0.8241	0.7375	1.4945	0.7937	0.7703	0.2005	0.1271	0.3378	0.216	0.169	0.1383
CG10_big_fil_rev_8_21_14_0_10_Vogelbacteria_OD1_50_13_curated				0.2786	2.0544	2.3273	1.8556	1.4834	1.2994	1.0548	0.9292	1.6898	3.4693	2.7496	2.7497	2.2376	1.6555	1.1179	1.2986	1.3898	1.4677	1.6969	0.3818	0.3939	0.5616	0.2614	0.237	0.4027
CG_4_10_14_0_2_um_filter_Saccharibacteria_52_9_curated				0.0086	0.3137	0.1916	0.2159	0.1589	0.1929	0.1334	0.0924	1.1838	6.7437	7.1267	7.1374	3.6149	2.4364	1.1185	1.0697	0.7426	0.9887	1.0319	0.0504	0.0057	0.0113	0.0144	0.013	0.0084
CG_4_9_14_3_um_filter_150_Moranbacteria_OD1_42_9_curated				0.1473	2.6378	3.4217	2.4917	2.6962	1.7715	1.5233	1.0336	1.3909	2.719	2.6109	2.4899	2.0812	1.636	0.9499	1.2447	1.0429	1.1804	1.1261	0.2584	0.1034	0.1116	0.0562	0.0519	0.0836
CG1_02_FULL_Desulfobacterales_45_11_curated		+		1.4009	0.7724	0.7025	0.7493	0.8021	0.7048	0.7069	0.4637	0.6723	0.9798	1.4219	1.7372	2.264	1.8173	1.4589	1.7678	1.6322	1.9698	2.1994	1.864	1.397	1.3119	1.3808	0.971	1.9153
CG_4_10_14_0_2_um_filter_Nomurabacteria_OD1_30_12_curated				0.2313	1.8428	1.9002	1.6274	1.5287	1.2113	1.2342	1.3831	1.8274	3.1895	3.146	2.6223	2.1629	1.6773	1.1622	1.3748	1.216	1.2757	1.5674	0.2228	0.1767	0.2286	0.2241	0.146	0.2025
CG_4_10_14_0_2_um_filter_Gammaproteobacteria_38_22_curated	+			0.0632	2.8235	2.379	2.0943	1.9789	1.6052	1.9994	2.11	2.4065	1.7915	1.396	1.5722	0.8737	1.4549	1.6491	1.4007	1.9896	0.8177	0.5808	0.0293	0.283	1.0458	0.3674	0.2497	0.2704
CG_4_9_14_0_2_um_filter_Roizmanbacteria_OP11_39_13_curated				0.02	1.2068	4.6799	3.2006	2.1948	1.4472	1.1363	0.7366	1.0703	3.358	3.0072	3.1211	1.6646	1.3883	0.6457	0.7179	0.7205	0.7558	0.9548	0.0674	0.0204	0.0448	0.0347	0.0266	0.0447
CG10_big_fil_rev_8_21_14_0_10_Portnoybacteria_OD1_38_18_curated				0.6736	1.0007	0.4518	0.5124	0.3877	0.4793	0.4614	0.4048	0.6003	1.1504	2.0162	2.1827	2.1332	1.9074	1.0585	1.5841	1.7238	1.9284	2.2421	1.2985	1.2269	1.8543	1.5643	1.0911	1.6949
CG08_land_8_20_14_0_20_WWE3_41_10_curated		+		0.5817	1.1431	0.6326	0.6438	0.8381	0.7221	0.6154	0.4999	0.6368	1.191	2.1528	2.5412	2.6072	2.0981	1.1623	1.9437	1.5688	1.9607	2.2109	1.1749	1.0939	1.3055	0.8923	0.5668	0.8815
CG10_big_fil_rev_8_21_14_0_10_Shapirobateria_OP11_38_14_curated			+	0.9851	0.6978	0.3703	0.3518	0.3104	0.4281	0.362	0.3092	0.3152	0.7545	1.0061	1.676	1.5285	1.2159	0.704	1.0248	0.902	1.1525	2.1082	1.9293	1.4438	3.5802	2.6631	1.2475	3.5077
CG1_02_FULL_Magasanikbacteria_OD1_41_34_curated				0.1421	1.6212	1.8293	1.3776	1.2496	1.5492	1.4205	1.3389	2.0526	3.3242	2.9532	3.0236	2.4714	1.5121	1.0333	0.9983	1.1385	1.0126	1.2084	0.272	0.1454	0.2258	0.1623	0.0918	0.1039
CG10_big_fil_rev_8_21_14_0_10_Roizmanbacteria_OP11_39_6_curated				0.0365	1.1807	0.9434	1.0565	0.7098	0.942	0.7257	0.4177	0.979	4.1501	4.4307	4.7735	2.6819	2.0706	1.0015	1.1394	0.8795	1.1583	1.6118	0.2036	0.0453	0.1229	0.087	0.0534	0.0971
CG_4_10_14_0_8_um_filter_cor_Gribaldobacteria_OD1_33_9_curated		+		1.0806	0.9119	0.7327	0.4769	0.5227	0.4987	0.4743	0.5945	0.7138	1.2127	1.8909	1.9287	2.0062	2.0743	1.4223	2.0365	1.8308	1.7883	2.1379	0.8724	0.9475	0.8951	0.7589	0.5888	0.8252
CG10_big_fil_rev_8_21_14_0_10_Kuenenbacteria_OD1_36_11_curated				1.3083	1.2458	0.6438	0.5496	0.5732	0.4278	0.4551	0.4581	0.6365	0.9892	1.4111	1.5668	1.5672	1.473	1.0017	1.4917	1.2691	1.2492	1.6636	0.95	1.3399	1.797	1.645	1.0598	1.8112
CG10_big_fil_rev_8_21_14_0_10_WWE3_35_32_curated	+			0.0218	1.5084	5.1838	3.8269	2.6487	1.6814	1.3331	0.8488	1.0536	2.5749	1.9883	1.8947	0.9947	0.7394	0.3321	0.3837	0.5344	0.3632	0.4516	0.0401	0.0214	0.0423	0.0313	0.0238	0.0513
CG10_big_fil_rev_8_21_14_0_10_Nealsonbacteria_OD1_36_24_curated			+	1.8642	1.5222	0.8197	0.6104	0.6314	0.5346	0.5154	0.5101	0.5197	0.8767	1.1776	1.2899	1.2018	1.0611	0.5951	1.0807	1.2443	1.1485	1.4347	0.6109	1.2055	1.9221	1.5488	1.4472	2.3858
CG10_big_fil_rev_8_21_14_0_10_Saccharibacteria_47_8_curated				0.0511	1.4133	0.4646	0.7015	0.4321	0.9028	0.7133	0.4274	1.0053	3.7722	4.1738	4.1627	2.531	1.8719	0.9256	0.8787	0.9385	1.3476	1.3405	0.1114	0.0308	0.0577	0.0388	0.0305	0.0246
CG12_big_fil_rev_8_21_14_0_65_Ignavibacteriales_30_8_curated	+			0.138	2.3657	5.252	3.7202	3.4564	2.2624	1.7347	1.0143	1.0732	0.9064	0.6063	0.4655	0.465	0.378	0.4085	0.3103	2.149	0.3022	0.2327	0.1319	0.0563	0.1299	0.0868	0.0727	0.1025
CG22_combo_CG10-13_8_21_14_all_Parcubacteria_OD1_41_9_curated				0.0173	1.2718	3.0018	1.8176	1.3735	1.1359	0.9457	0.7361	1.153	3.1041	2.7925	2.8593	1.8574	1.4188	0.7828	0.661	0.679	0.6326	0.782	0.0471	0.0252	0.0383	0.0293	0.0224	0.0339
CG1_02_FULL_Yonathbacteria_OD1_43_90_curated		+		0.0847	1.3679	1.2183	1.0467	0.9321	0.9567	0.8414	0.8505	1.4043	2.6773	2.7648	2.2232	1.9194	1.7143	1.0388	1.2329	1.1869	1.3852	1.5002	0.2329	0.0623	0.0764	0.06	0.0414	0.0378
CG_4_10_14_0_8_um_filter_cor_Kerfelbacteria_OD1_42_10_curated				0.0221	1.5216	0.7902	0.8152	0.7787	0.7544	0.6413	0.3834	0.819	2.8293	3.6313	3.7611	2.2173	1.896	1.0564	1.1225	0.8256	1.1669	1.162	0.0997	0.0239	0.0506	0.0379	0.0308	0.0327
CG22_combo_CG10-13_8_21_14_all_Bdellovibrio_39_27_curated				0.0592	1.763	3.1367	1.9265	1.5581	1.2106	1.2719	1.5298	1.3307	1.243	1.0042	1.1276	0.5744	1.0699	0.9773	1.422	2.917	0.8039	0.9115	0.0294	0.0563	0.1351	0.0854	0.0736	0.0747
CG10_big_fil_rev_8_21_14_0_10_Magasanikbacteria_OD1_42_10_curated				0.0207	1.573	1.0812	1.0506	0.8043	1.153	0.8835	0.7548	1.4459	3.7488	2.6976	3.3057	1.9862	1.3662	0.636	0.7702	0.8136	0.7378	1.0767	0.1246	0.0157	0.0671	0.0514	0.0336	0.0395
CG23_combo_of_CG06-09_8_20_14_all_150_Moranbacteria_OD1_35_22_curated				1.7143	1.7863	1.1818	0.9868	1.343	0.7721	0.6621	0.5841	0.5249	0.6919	0.8533	0.9271	1.0363	0.8472	0.5188	0.8998	0.8464	0.7624	0.9383	0.9967	1.7568	1.0652	1.1127	0.9744	1.446
CG_4_9_14_3_um_filter_150_Zetaproteobacteria_53_7_curated	+			0.5117	1.5775	2.323	1.7782	2.8754	2.3775	1.848	1.8609	1.6528	1.2769	0.7001	0.519	0.3723	0.4933	0.757	0.9131	0.8546	0.7206	0.7603	0.2784	0.3428	0.4127	0.4287	0.318	0.2359
CG08_land_8_20_14_0_20_Micraarchaeota_59_11_curated		+		1.1147	0.8276	0.415	0.3586	0.3153	0.3671	0.3885	0.5043	0.6175	0.9587	1.5582	1.5755	1.6725	1.5508	1.0115	1.8459	1.3583	1.5527	1.6578	0.824	0.9223	1.0588	0.8607	0.5591	0.659
CG10_big_fil_rev_8_21_14_0_10_Pacearchaeota_31_9_curated		+		0.0068	0.5786	0.5106	0.4063	0.2797	0.221	0.2361	0.3074	1.2153	4.4753	4.1336	2.9157	1.7894	1.8545	0.9066	1.1722	0.9598	0.9264	1.115	0.0513	0.0032	0.0077	0.0087	0.0067	0.0077
CG09_land_8_20_14_0_10_Diapherotrites_32_12_curated		+		0.8362	0.8029	0.6527	0.4453	0.5016	0.3824	0.4556	0.6401	0.6049	1.0286	1.3627	1.4633	1.3171	1.3372	0.8417	1.6419	1.5019	1.1816	1.7328	0.8318	0.8017	0.9549	0.8449	0.7243	1.0204
CG10_big_fil_rev_8_21_14_0_10_Harrisonbacteria_OD1_45_28_curated	+			0.02	2.2036	3.0726	2.6141	1.899	2.2165	3.034	2.7281	2.457	1.9336	1.0915	0.6182	0.3928	0.2074	0.1584	0.1729	0.331	0.1708	0.132	0.0414	0.0263	0.0211	0.0274	0.0138	0.0151
CG08_land_8_20_14_0_20_SAR406_45_22_curated				2.0822	0.722	0.6396	0.6689	0.7067	0.6262	0.6295	0.4063	0.4468	0.5661	0.9253	0.97	1.2048	0.8643	0.6468	0.9152	0.8667	1.1176	1.0142	0.7522	0.9888	1.6042	1.017	1.7153	0.9551
CG10_big_fil_rev_8_21_14_0_10_Berkelbacteria_43_13_curated	+			0.0189	1.9055	3.3237	2.5952	1.8834	1.6412	1.1714	0.7542	1.0636	1.9253	1.838	1.614	0.961	0.7942	0.4172	0.3941	0.4358	0.4119	0.3982	0.0415	0.0142	0.0341	0.0244	0.0196	0.0357
CG03_land_8_20_14_0_80_cor_Wolfebacteria_OD1_40_12_curated			+	1.0851	1.2006	0.6517	0.4566	0.3954	0.3102	0.3458	0.4541	0.47	0.779	0.8966	1.013	0.9058	0.8878	0.5067	0.9194	1.0121	0.8613	1.3573	0.8958	1.3496	1.743	1.3335	0.9262	1.7748
CG11_big_fil_rev_8_21_14_0_20_Deltaproteobacteria_42_23_curated	+			0.0066	1.3833	4.7216	3.3154	2.7625	1.4357	1.4215	0.84	0.9846	0.8272	0.4513	0.4528	0.2768	0.2798	0.245	0.2175	2.1413	0.2019	0.2047	0.0051	0.0099	0.0438	0.0217	0.0225	0.0402
CG07_land_8_20_14_0_80_Bathyarchaeota_47_9_curated			+	2.6706	1.0151	0.5942	0.6938	0.6305	0.554	0.5687	0.3187	0.3605	0.3836	0.3747	0.4039	0.3984	0.3264	0.2482	0.2937	0.2131	0.3015	0.3617	0.5828	1.0786	2.1729	2.1727	1.6772	3.0427
CG_4_10_14_0_8_um_filter_cor_Pacebacteria_OP11_42_14_curated				0.0672	1.0741	1.8312	2.1012	1.4758	1.4381	1.2106	0.7396	0.9789	1.7647	1.5789	1.6825	1.404	0.9788	0.6384	0.6638	0.5885	0.7285	0.7614	0.2385	0.0781	0.1901	0.1592	0.0911	0.1545
CG22_combo_CG10-13_8_21_14_all_Gammaproteobacteria_40_8_curated	+			0.107	2.5911	2.8592	2.1012	1.9833	1.86	1.9401	1.8444	1.6153	1.228	0.6971	0.3981	0.3014	0.2899	0.2471	0.2337	1.0372	0.2874	0.1993	0.0537	0.0568	0.0963	0.0902	0.0589	0.0641
CG10_big_fil_rev_8_21_14_0_10_Pacebacteria_OP11_44_11_curated				0.0688	1.3323	0.7571	0.9662	0.7517	0.8792	0.6692	0.3456	0.7444	2.0487	2.1827	2.6423	1.8934	1.231	0.7551	0.6926	0.6831	0.7783	0.9129	0.3058	0.0857	0.2436	0.1653	0.0937	0.1784
CG23_combo_of_CG06-09_8_20_14_all_150_Omnitrophica_41_10_curated			+	2.5542	0.8341	0.6882	0.5137	0.4819	0.4516	0.504	0.5329	0.4031	0.3937	0.4583	0.4076	0.366	0.349	0.2072	0.3787	0.2953	0.2838	0.3969	0.7841	1.1325	2.2053	1.9974	1.4701	2.0019
CG2_30_FULL_Gracilibacteria_GN02_37_12_curated	+			0.0995	1.5311	1.5343	1.9439	2.0275	1.7279	1.5572	1.0354	1.3197	1.4158	1.2458	0.9728	0.9393	0.6944	0.5456	0.5155	0.4632	0.6059	0.5973	0.2971	0.0861	0.1153	0.1082	0.0986	0.0856
CG10_big_fil_rev_8_21_14_0_10_Collierbacteria_OP11_44_9_curated				0.077	1.0596	0.8391	0.8513	0.6976	0.5827	0.582	0.4369	0.7644	2.3203	1.9587	2.3856	1.5724	1.3943	0.7603	0.899	0.7577	0.6483	0.9377	0.253	0.1043	0.2462	0.1447	0.0915	0.177
CG11_big_fil_rev_8_21_14_0_20_Nitrospinae_45_15_curated				0.0929	1.9959	3.3603	1.6742	1.5276	1.2192	1.2601	1.2405	0.9841	0.7189	0.3502	0.2793	0.1464	0.2262	0.167	0.2203	4.1595	0.1689	0.1493	0.0166	0.0154	0.1113	0.1146	0.0913	0.2352
CG_4_10_14_0_8_um_filter_cor_Roizmanbacteria_OP11_39_9_curated				0.1614	1.0703	0.712	0.9109	0.7283	0.891	0.7841	0.5745	0.8007	1.3886	1.8921	1.7316	1.4359	1.0932	0.638	0.7516	0.7322	0.9697	0.9769	0.5837	0.2216	0.5802	0.3972	0.2596	0.2835
CG11_big_fil_rev_8_21_14_0_20_Diapherotrites_37_9_curated	+			0.0987	1.6737	4.0452	1.9991	1.4879	1.1017	1.1195	1.4557	1.1743	1.4643	1.1473	0.6839	0.473	0.4267	0.2882	0.3359	0.3521	0.2033	0.2328	0.1479	0.0728	0.1	0.0786	0.0562	0.0561
CG11_big_fil_rev_8_21_14_0_20_Liptonbacteria_OD1_35_14_curated	+			0.0086	1.2416	5.4373	3.2739	2.1463	1.431	1.0725	1.0537	0.8969	0.8397	0.442	0.2165	0.1219	0.0965	0.0802	0.1003	0.3438	0.0573	0.0509	0.0114	0.0076	0.0186	0.0141	0.0137	0.0108
CG08_land_8_20_14_0_20_Nealsonbacteria_OD1_43_11_curated		+		0.6379	0.5595	0.3728	0.3232	0.3126	0.2439	0.3174	0.3082	0.3916	0.7783	1.0188	1.2904	1.3335	1.1106	0.7499	1.1224	1.1165	1.0134	1.2739	0.6727	0.6732	0.9195	0.769	0.5475	0.872
CG12_big_fil_rev_8_21_14_0_65_Bacteroidetes_60_17_curated				0.0387	1.0006	2.2417	1.8056	1.4649	1.0831	0.8201	0.5774	0.6416	0.5759	0.5404	0.8454	0.6771	0.8657	0.936	0.7596	1.7231	0.64	0.4972	0.0333	0.0517	0.2505	0.2385	0.2177	0.2175
CG08_land_8_20_14_0_20_Diapherotrites_30_16_curated		+		0.6439	0.6126	0.5381	0.3819	0.4187	0.3221	0.3859	0.5345	0.5088	0.8177	1.1949	1.1439	1.1004	1.111	0.6926	1.3847	1.1549	0.9388	1.2899	0.5654	0.6079	0.57	0.4957	0.4157	0.6547
CG08_land_8_20_14_0_20_Elusimicrobia_59_10_curated		+		0.7615	0.4035	0.4212	0.3235	0.2929	0.3401	0.3704	0.4623	0.695	1.484	1.6339	1.6594	1.4078	1.2088	0.7648	1.2615	0.77	0.7808	0.9289	0.3799	0.3732	0.5018	0.3995	0.3505	0.3446
CG11_big_fil_rev_8_21_14_0_20_Alphaproteobacteria_44_7_curated				0.0254	1.1732	1.0038	0.9947	0.8998	0.7442	0.8066	0.8861	0.984	0.8121	0.7563	1.3481	1.0062	1.1129	1.1636	1.0039	1.9141	0.9362	0.7705	0.0461	0.025	0.0637	0.047	0.0376	0.073
CG10_big_fil_rev_8_21_14_0_10_Diapherotrites_31_34_curated		+		0.5707	0.7624	0.7101	0.3841	0.3018	0.2731	0.3265	0.521	0.4789	1.0452	1.1666	1.1184	1.0415	1.1167	0.7273	1.4915	1.1624	0.8781	1.3675	0.4744	0.4529	0.5824	0.3775	0.3289	0.4828
CG07_land_8_20_14_0_80_Omnitrophica_50_8_curated		+		0.9957	0.3179	0.3465	0.2745	0.2949	0.2808	0.3488	0.5128	0.5177	0.7884	1.1067	1.2818	1.1205	1.036	0.7603	1.41	0.8848	0.8251	1.172	0.6621	0.4295	0.7643	0.643	0.5214	0.4907
CG08_land_8_20_14_0_20_Elusimicrobia_51_18_curated				1.0315	0.5489	0.5771	0.4418	0.4219	0.408	0.5185	0.5604	0.5503	0.7182	0.9319	0.9988	0.9565	0.8325	0.5793	1.0065	0.7765	0.6678	0.859	0.8463	0.7902	0.7136	0.6118	0.5466	0.5433
CG11_big_fil_rev_8_21_14_0_20_Zambryskibacteria_OD1_40_24_curated	+			0.0124	1.7546	3.6666	2.5716	1.4036	1.1513	1.0554	1.0713	1.0593	1.0558	0.4386	0.3957	0.2337	0.1828	0.1752	0.1841	0.6718	0.1286	0.1598	0.0054	0.0061	0.0244	0.0177	0.0113	0.0237
CG11_big_fil_rev_8_21_14_0_20_Deltaproteobacteria_49_13_curated				0.0165	0.9263	2.1409	1.4715	1.2042	0.816	0.7759	0.5236	0.8798	1.822	1.4591	1.3311	0.9813	0.7199	0.4199	0.4227	0.4078	0.3806	0.4398	0.041	0.0257	0.0302	0.025	0.0238	0.032
CG_4_9_14_0_2_um_filter_Nitrosopumilales_34_16_curated	+			0.0116	0.9916	4.9114	2.6289	2.0233	1.0939	1.0688	1.0808	0.8397	0.6386	0.3512	0.1562	0.0829	0.0711	0.0536	0.0639	0.4667	0.0499	0.0477	0.0084	0.0053	0.0093	0.0068	0.0061	0.0103
CG1_02_FULL_Peregrinibacteria_41_10_curated				0.2595	0.4885	0.2845	0.218	0.2546	0.2642	0.2986	0.2056	0.2683	0.5242	0.872	1.2937	1.179	0.9315	0.4956	0.7395	0.8093	0.8522	1.2172	0.8194	0.5703	1.2193	1.031	0.657	0.9132
CG1_02_FULL_Omnitrophica_49_16_curated		+		0.8107	0.3098	0.3511	0.2814	0.2803	0.2904	0.3413	0.4565	0.5038	0.7956	1.1044	1.2424	1.0454	0.984	0.6852	1.2569	0.7688	0.7763	1.0806	0.5652	0.3534	0.6636	0.5425	0.4521	0.4154
CG10_big_fil_rev_8_21_14_0_10_Woesearchaeota_32_9_curated				0.3286	1.0702	1.562	1.0221	1.0231	0.8261	0.7285	0.9022	0.9387	1.3166	1.3266	0.9811	0.9304	0.7331	0.4865	0.6059	0.6594	0.4587	0.4896	0.0739	0.0725	0.0476	0.0444	0.0383	0.0359
CG23_combo_of_CG06-09_8_20_14_all_150_Ratteibacteria_48_7_curated				1.5363	0.4646	0.4043	0.3011	0.3758	0.306	0.2924	0.3084	0.327	0.5017	0.6574	0.7429	0.7436	0.761	0.4339	0.7682	0.6459	0.632	0.8194	0.691	0.6422	0.8986	0.8259	0.6825	1.1451
CG11_big_fil_rev_8_21_14_0_20_Campbellbacteria_OD1_44_21_curated	+			0.0068	0.8908	4.246	3.1002	2.184	1.1884	1.0114	0.8289	0.7422	0.6608	0.4304	0.2022	0.1474	0.0692	0.036	0.0347	0.1862	0.0288	0.0225	0.0071	0.0025	0.0023	0.005	0.0039	0.0058
CG09_land_8_20_14_0_10_Nealsonbacteria_OD1_42_14_curated		+		0.4763	0.5904	0.3531	0.26	0.3438	0.2845	0.2704	0.3286	0.3402	0.6472	1.0051	1.0011	1.2032	0.9313	0.5776	0.9402	0.9773	0.9276	1.1232	0.4737	0.6729	0.6474	0.556	0.4589	0.6485
CG10_big_fil_rev_8_21_14_0_10_Pacebacteria_OP11_45_6_curated	+			0.0074	1.9496	2.5258	2.3876	1.5643	1.5558	1.1312	0.6681	0.7324	0.682	0.3677	0.4551	0.2649	0.2316	0.1611	0.1701	0.8084	0.2141	0.24	0.0055	0.0036	0.0551	0.0467	0.0239	0.0497
CG11_big_fil_rev_8_21_14_0_20_Woesearchaeota_43_8_curated				0.2047	1.451	1.2832	0.9008	0.7562	0.7698	0.8299	1.0515	0.9812	1.2174	1.1937	0.8685	0.7168	0.743	0.5047	0.8173	0.4821	0.409	0.5278	0.1922	0.0957	0.1288	0.1121	0.1039	0.0779
CG17_big_fil_post_rev_8_21_14_2_50_Cytophagales_40_13_curated				0.0284	0.7101	0.5619	0.5505	0.4986	0.4864	0.5491	0.5562	0.6802	0.6549	0.6845	0.6587	0.3829	1.4293	2.8656	1.416	1.0862	0.6813	0.7181	0.0512	0.0531	0.1167	0.086	0.0666	0.0697
CG1_02_FULL_Micrarchaeota_51_15_curated		+		0.6987	0.3351	0.3004	0.2161	0.2166	0.2187	0.2812	0.3674	0.4171	0.704	1.035	1.0069	0.9457	1.0642	0.6507	1.2858	0.8894	0.8124	1.167	0.5242	0.4154	0.472	0.4184	0.3223	0.482
CG10_big_fil_rev_8_21_14_0_10_Campbellbacteria_OD1_35_52_curated	+			0.0088	0.5029	4.6985	2.7849	2.4383	0.9305	0.8544	0.7188	0.5987	0.582	0.2674	0.1187	0.0766	0.0316	0.0139	0.0111	0.2064	0.0114	0.014	0.0086	0.0062	0.0067	0.0058	0.0079	0.0077
CG10_big_fil_rev_8_21_14_0_10_Staskawiczbacteria_OD1_38_10_curated				0.4782	0.8129	0.5326	0.3502	0.4383	0.3244	0.3201	0.2405	0.2783	0.4582	0.6648	0.665	0.75	0.6056	0.3129	0.5903	0.633	0.6667	0.8574	0.591	0.5896	1.2357	1.0769	0.5905	0.9517
CG11_big_fil_rev_8_21_14_0_20_Magasanikbacteria_OD1_39_34_curated	+			0.0988	1.0314	2.5815	1.5474	1.242	1.0651	0.949	0.7216	0.805	0.6923	0.5348	0.6585	0.4469	0.4083	0.3407	0.3601	0.7575	0.27	0.356	0.0223	0.0195	0.1499	0.1162	0.0815	0.1144
CG22_combo_CG10-13_8_21_14_all_Omnitrophica_43_16_curated	+			0.0437	1.309	2.4801	1.2872	1.2552	0.836	1.0303	0.9159	0.769	1.2622	0.8627	0.7097	0.4396	0.4162	0.189	0.3701	0.2859	0.1975	0.3237	0.0998	0.0536	0.0869	0.0728	0.0563	0.0798
CG_4_9_14_0_8_um_filter_Nitrosopumilales_34_10_curated	+			0.048	0.5261	4.6086	2.6445	2.0053	0.8428	0.8182	0.8638	0.6465	0.5325	0.2873	0.1374	0.0809	0.0695	0.0423	0.0467	0.1278	0.035	0.0383	0.0477	0.0321	0.029	0.0301	0.0243	0.0449
CG1_02_FULL_Micrarchaeota_47_40_curated				0.0781	1.3716	1.0348	0.6574	0.5267	0.4855	0.5687	0.6417	0.645	1.5086	1.3569	1.2434	0.7384	0.8277	0.3935	0.6572	0.4307	0.4359	0.556	0.108	0.0684	0.1009	0.0765	0.0756	0.0751
CG07_land_8_20_14_0_80_Chloroflexi_51_10_curated				1.1927	0.3659	0.3033	0.2822	0.2872	0.2927	0.3795	0.3772	0.3604	0.4696	0.761	0.8921	0.9221	0.6817	0.3811	0.738	0.6353	0.6712	0.7968	0.3339	0.2962	0.6791	0.5806	0.8213	0.653
CG10_big_fil_rev_8_21_14_0_10_Pacearchaeota_32_42_curated				0.0412	0.8981	1.3308	0.974	0.5686	0.611	0.5611	0.7181	0.8609	1.6767	1.1616	0.9964	0.6441	0.5793	0.3008	0.496	0.5234	0.4068	0.5575	0.0719	0.0526	0.0817	0.0526	0.042	0.0838
CG10_big_fil_rev_8_21_14_0_10_Harrisonbacteria_OD1_49_15_curated	+			0.0095	2.5189	2.45	1.9315	1.4875	1.0965	0.9841	0.8512	0.7672	0.663	0.3139	0.1837	0.111	0.0878	0.0628	0.0648	0.6186	0.0632	0.0481	0.0072	0.0098	0.0202	0.0167	0.0103	0.0177
CG10_big_fil_rev_8_21_14_0_10_Pacearchaeota_32_14_curated		+		0.0059	0.3849	0.4796	0.2807	0.2159	0.1502	0.1749	0.2231	0.518	2.811	1.7893	1.8335	0.9856	1.0573	0.4958	0.776	0.5755	0.4099	0.682	0.0124	0.0021	0.0046	0.0055	0.0069	0.0171
CG17_big_fil_post_rev_8_21_14_2_50_Thalassolituus_53_8_curated				0.0954	0.7128	0.683	0.6831	0.6076	0.5952	0.9246	1.1565	0.9255	0.552	0.438	0.5328	0.3411	0.6113	0.6819	1.3766	1.5876	0.8087	0.756	0.057	0.0401	0.1154	0.0691	0.0488	0.0651
CG11_big_fil_rev_8_21_14_0_20_Omnitrophica_41_12_curated	+			0.0512	1.0527	3.4866	1.8081	1.398	1.0841	1.0054	0.9336	0.6986	0.6908	0.4856	0.321	0.2135	0.163	0.0797	0.1153	0.1483	0.1044	0.1102	0.0489	0.0296	0.0537	0.0417	0.0263	0.0378
CG10_big_fil_rev_8_21_14_0_10_Kaiserbacteria_OD1_44_10_curated				0.0287	1.4879	0.8616	0.8454	0.5614	0.5175	0.5579	1.1068	1.0589	0.883	0.6172	0.7498	0.4956	0.6635	0.6949	0.6946	1.0993	0.5179	0.5517	0.0223	0.0212	0.0705	0.0295	0.0207	0.0329
CG10_big_fil_rev_8_21_14_0_10_Magasanikbacteria_OD1_40_10_curated				0.0969	0.7468	0.8255	0.7672	0.7476	0.9462	0.8503	0.8132	0.9823	1.0569	0.9249	0.8307	0.7537	0.554	0.3725	0.4249	0.4189	0.432	0.4933	0.2055	0.1174	0.2602	0.2318	0.1307	0.1692
CG10_big_fil_rev_8_21_14_0_10_Pacebacteria_OP11_44_54_curated	+			0.005	1.2482	1.7226	1.5186	1.0267	0.8212	0.6989	0.5031	0.5154	0.562	0.3961	0.6212	0.3638	0.4434	0.4216	0.4348	0.9031	0.3953	0.452	0.0064	0.0041	0.0317	0.0164	0.0084	0.0378
CG10_big_fil_rev_8_21_14_0_10_Kaiserbacteria_OD1_47_16_curated	+			0.0092	1.6515	1.1133	1.1059	0.7166	0.6022	0.6504	1.1861	1.0328	0.7637	0.5033	0.5428	0.367	0.4247	0.4573	0.5211	0.9986	0.3179	0.2479	0.005	0.0214	0.0896	0.0405	0.0282	0.0341
CG_4_9_14_3_um_filter_150_Uhrbacteria_OD1_36_7_curated	+			0.0239	1.0218	3.0742	2.1252	2.1764	1.3288	0.899	0.5278	0.6053	0.4181	0.2518	0.1182	0.08	0.0409	0.0314	0.021	0.0532	0.0205	0.0235	0.0253	0.0021	0.0153	0.0107	0.006	0.0112
CG1_02_FULL_Woesearchaeota_57_44_curated				0.0077	0.5082	1.9973	0.9353	0.7327	0.5033	0.543	0.5979	0.7212	1.4972	1.256	0.9341	0.5844	0.5437	0.256	0.381	0.3246	0.2261	0.2433	0.0098	0.0029	0.0032	0.0064	0.0055	0.0083
CG10_big_fil_rev_8_21_14_0_10_Falkowbacteria_OD1_43_11_curated				0.0874	0.8117	0.6739	0.5264	0.4882	0.4395	0.4181	0.2883	0.4642	1.0294	1.1236	1.0725	0.9356	0.7167	0.4195	0.5185	0.5093	0.4827	0.6096	0.2117	0.1586	0.2364	0.2343	0.1409	0.1631
CG08_land_8_20_14_0_20_Elusimicrobia_44_26_curated				0.9132	0.3257	0.3237	0.2082	0.23	0.2376	0.2678	0.3276	0.3538	0.4686	0.6921	0.686	0.6407	0.5917	0.4253	0.8195	0.6073	0.5396	0.7349	0.3829	0.457	0.578	0.4684	0.4478	0.4457
CG10_big_fil_rev_8_21_14_0_10_Levybacteria_OP11_35_13_curated				0.1009	0.6527	1.4453	1.3991	1.0159	0.6736	0.4575	0.3157	0.4237	1.1087	0.9718	0.9528	0.6534	0.4992	0.3104	0.268	0.2516	0.295	0.3476	0.05	0.0182	0.0245	0.0236	0.013	0.0286
CG08_land_8_20_14_0_20_Gribaldobacteria_OD1_39_15_curated			+	0.601	0.4599	0.3252	0.2851	0.2651	0.26	0.2299	0.1945	0.173	0.2331	0.3449	0.342	0.3556	0.2849	0.2082	0.275	0.2853	0.3352	0.3264	0.629	0.8083	1.5936	1.4861	0.8084	0.9072
CG_4_10_14_0_2_um_filter_Woesearchaeota_33_13_curated				0.1074	1.082	1.3497	0.8529	0.5579	0.5256	0.5594	1.1013	0.8714	0.997	0.7384	0.579	0.3499	0.4436	0.2929	0.4429	0.5274	0.3131	0.3508	0.0318	0.0369	0.1005	0.0828	0.04	0.0357
CG10_big_fil_rev_8_21_14_0_10_Micraarchaeota_59_7_curated		+		0.2529	0.3499	0.2355	0.2259	0.1785	0.2122	0.1799	0.2513	0.291	0.4975	0.7546	0.8786	1.0227	0.7703	0.6006	0.9079	0.7406	0.7308	0.8363	0.3313	0.2994	0.5273	0.389	0.2285	0.2668
CG10_big_fil_rev_8_21_14_0_10_Woesearchaeota_32_24_curated				0.0174	0.7103	2.2075	1.0404	0.7883	0.5125	0.5128	0.5904	0.5684	1.2056	0.9859	0.6935	0.4375	0.4124	0.1987	0.287	0.2917	0.2028	0.2536	0.0209	0.0077	0.0145	0.0064	0.0086	0.0117
CG10_big_fil_rev_8_21_14_0_10_Roizmanbacteria_OP11_45_7_curated				0.0184	0.5416	0.3153	0.4099	0.2861	0.325	0.2543	0.1546	0.3849	1.5909	1.553	1.7808	1.073	0.724	0.3434	0.3727	0.3445	0.4865	0.6059	0.1023	0.0278	0.0713	0.045	0.0303	0.0731
CG_4_10_14_0_2_um_filter_Peregrinibacteria_38_24_curated				0.0123	0.673	0.8761	0.7755	0.821	0.4483	0.5011	0.2891	0.5738	1.3267	1.1474	1.0697	0.6775	0.6171	0.3336	0.3907	0.3072	0.3419	0.3885	0.0475	0.0399	0.0356	0.0254	0.0215	0.0455
CG10_big_fil_rev_8_21_14_0_10_Pacearchaeota_30_48_curated	+			0.01	0.7688	3.2206	1.8314	0.7626	0.8642	0.6881	0.6414	0.6547	0.6978	0.3241	0.2047	0.1011	0.0818	0.0387	0.0664	0.3028	0.0652	0.0817	0.0123	0.0087	0.0116	0.0081	0.0131	0.018
CG08_land_8_20_14_0_20_Woesearchaeota_47_9_curated				0.3848	0.3357	0.2589	0.1649	0.1608	0.1401	0.2224	0.281	0.2657	0.4966	0.5891	0.6869	0.5405	0.7196	0.3852	0.8359	0.6743	0.5304	0.9517	0.39	0.417	0.5409	0.5126	0.34	0.5639
CG_4_9_14_3_um_filter_150_Alphaproteobacteria_47_13_curated	+			0.0335	0.7687	1.3377	1.0852	0.9214	0.6776	0.6287	0.6508	0.6646	0.4599	0.325	0.3495	0.2555	0.3807	0.4907	0.4248	0.6738	0.2245	0.1974	0.0153	0.054	0.1846	0.1066	0.0671	0.0989
CG10_big_fil_rev_8_21_14_0_10_novel_Parcubacteria_OD1_36_14_curated				0.0357	0.7789	1.2485	0.7675	0.6854	0.5663	0.4623	0.411	0.4983	0.7363	0.7768	0.6812	0.7474	0.4274	0.2892	0.3137	0.3728	0.3361	0.3213	0.085	0.0559	0.082	0.0987	0.0624	0.05
CG_4_9_14_0_2_um_filter_Peregrinibacteria_53_11_curated	+			0.012	0.9875	1.3033	0.9471	1.1013	0.6921	0.7182	0.4241	0.5272	0.6877	0.5765	0.5367	0.3751	0.3434	0.2091	0.2385	0.5199	0.2437	0.3111	0.0117	0.0099	0.0252	0.0226	0.0151	0.0261
CG10_big_fil_rev_8_21_14_0_10_Doudnabacteria_OD1_41_10_curated	+			0.0095	1.0496	2.6162	1.6133	1.348	0.7973	0.7573	0.5587	0.5152	0.4507	0.2564	0.1476	0.0814	0.072	0.0445	0.0428	0.1517	0.0339	0.0358	0.0069	0.0041	0.0082	0.0121	0.006	0.0104
CG10_big_fil_rev_8_21_14_0_10_Parcubacteria_OD1_46_32_curated	+			0.0029	0.64	2.7081	1.587	1.3011	1.2828	0.8267	0.5462	0.6118	0.5153	0.2229	0.1696	0.0792	0.0498	0.0245	0.0202	0.0992	0.0145	0.0189	0.0031	0.0008	0.0057	0.0038	0.0014	0.0031
CG10_big_fil_rev_8_21_14_0_10_Niyogibacteria_OD1_42_19_curated				0.0151	0.3813	1.1144	0.6127	0.4236	0.3181	0.2522	0.2949	0.43	1.1891	1.2121	1.073	0.6326	0.5622	0.2643	0.334	0.2718	0.2391	0.2994	0.0258	0.0149	0.0233	0.0159	0.0104	0.0101
CG10_big_fil_rev_8_21_14_0_10_Vogelbacteria_OD1_49_38_curated	+			0.0116	1.3239	1.8657	1.2132	0.7867	0.6389	0.6195	0.5793	0.5295	0.5504	0.2808	0.2303	0.1377	0.1521	0.1473	0.1503	0.3843	0.0972	0.1146	0.01	0.0076	0.02	0.0156	0.0111	0.0161
CG12_big_fil_rev_8_21_14_0_65_Omnitrophica_50_5_curated	+			0.0063	0.3633	3.108	1.2143	1.0689	0.5903	0.6887	0.6979	0.4994	0.5204	0.2826	0.1793	0.0789	0.0902	0.0517	0.067	0.1156	0.0378	0.0392	0.0111	0.0057	0.009	0.0084	0.01	0.0062
CG10_big_fil_rev_8_21_14_0_10_Peregrinibacteria_36_19_curated	+			0.0039	1.3373	1.0375	0.7746	0.888	0.517	0.7524	0.6873	0.6818	0.5355	0.3178	0.3848	0.2002	0.2931	0.221	0.2432	0.7295	0.1731	0.2104	0.0048	0.0079	0.0128	0.009	0.0102	0.0191
CG08_land_8_20_14_0_20_Nealsonbacteria_OD1_38_20_curated			+	0.734	0.4539	0.3626	0.2406	0.2523	0.1874	0.2443	0.2397	0.2207	0.3134	0.374	0.3748	0.3816	0.3583	0.2439	0.3871	0.3272	0.2882	0.3487	0.4395	0.4696	0.6199	0.4573	0.3942	0.6562
CG_4_10_14_0_8_um_filter_cor_Alphaproteobacteria_53_9_curated	+			0.0316	0.9413	0.7277	0.7719	0.7405	0.659	0.7414	0.6121	0.5717	0.4141	0.3065	0.374	0.2911	0.32	0.3599	0.3987	0.5059	0.3039	0.2305	0.0171	0.0364	0.2187	0.1418	0.0871	0.0788
CG10_big_fil_rev_8_21_14_0_10_Portnoybacteria_OD1_36_7_curated		+		0.006	0.4142	0.3698	0.2732	0.2237	0.2138	0.1949	0.1546	0.3127	1.16	1.0809	1.0956	0.866	0.6539	0.3804	0.4499	0.3878	0.3864	0.5312	0.0253	0.0042	0.0129	0.0106	0.0108	0.0111
CG_4_10_14_0_2_um_filter_Peregrinibacteria_43_11_curated				0.0121	0.396	0.6279	0.4108	0.4191	0.3891	0.4259	0.2687	0.5001	1.0142	0.9487	0.8538	0.7151	0.5062	0.3131	0.2782	0.2797	0.2846	0.308	0.0394	0.021	0.0394	0.0199	0.0209	0.0248
CG17_big_fil_post_rev_8_21_14_2_50_Blackallbacteria_48_46_curated	+			0.0725	0.8919	0.8443	0.9852	0.9683	0.7633	0.5598	0.3555	0.3976	0.3372	0.2771	0.3883	0.2509	0.2211	0.2123	0.1921	0.4944	0.1951	0.1513	0.0497	0.0208	0.0575	0.0448	0.029	0.0282
CG_4_10_14_0_8_um_filter_cor_Howlettbacteria_40_9_curated				0.1351	0.5001	0.2558	0.3132	0.3047	0.306	0.2517	0.2239	0.282	0.5084	0.641	0.7374	0.5871	0.4617	0.3024	0.3313	0.2681	0.4084	0.4716	0.3108	0.1433	0.2421	0.1823	0.1097	0.2042
CG10_big_fil_rev_8_21_14_0_10_Kaiserbacteria_OD1_45_20_curated		+		0.0049	0.5036	0.4406	0.3822	0.2718	0.292	0.2709	0.404	0.4314	0.4411	0.4883	0.6584	0.4009	0.4944	0.6201	0.5614	0.7277	0.4653	0.3164	0.0106	0.018	0.0994	0.0334	0.0238	0.0186
CG11_big_fil_rev_8_21_14_0_20_novel_Parcubacteria_OD1_39_22_curated	+			0.0049	0.9349	1.3028	1.0357	0.8552	0.6558	0.5758	0.4989	0.425	0.3441	0.2181	0.1776	0.1512	0.1472	0.1895	0.1306	0.4387	0.1181	0.1025	0.0029	0.0075	0.0136	0.0127	0.0091	0.0144
CG08_land_8_20_14_0_20_Diapherotrites_34_12_curated				0.2712	0.2607	0.2515	0.1348	0.1653	0.1281	0.1731	0.2494	0.2435	0.3699	0.4596	0.4159	0.337	0.4695	0.2692	0.6364	0.4824	0.3451	0.5624	0.2896	0.2915	0.3209	0.2724	0.2423	0.3851
CG11_big_fil_rev_8_21_14_0_20_Peregrinibacteria_49_14_curated	+			0.0019	0.3582	2.4953	1.5188	1.0756	0.4859	0.4479	0.4426	0.3425	0.2992	0.1174	0.0606	0.0272	0.0181	0.014	0.017	0.1047	0.0098	0.0124	0.0006	0.0011	0.0025	0.0018	0.0012	0.0024
CG2_30_FULL_Oscillatoriales_40_61_curated				0.0045	0.1666	0.138	0.1918	0.1425	0.0724	0.0962	0.1074	0.204	0.2416	0.1017	0.0829	0.0725	0.3463	0.6937	0.5404	0.1212	0.0764	0.1986	0.0659	0.9377	0.5876	0.8143	0.2927	1.3752
CG1_02_FULL_Omnitrophica_40_15_curated				0.154	0.4813	0.5479	0.2885	0.3258	0.2713	0.3536	0.3217	0.2922	0.4598	0.5104	0.4722	0.3828	0.4146	0.2171	0.4411	0.3538	0.2844	0.4367	0.1826	0.1505	0.1996	0.1641	0.1341	0.1538
CG10_big_fil_rev_8_21_14_0_10_WWE3_32_10_curated				0.2986	1.1052	0.6963	0.4545	0.3757	0.3205	0.2645	0.2933	0.305	0.5512	0.3735	0.391	0.233	0.2438	0.1175	0.1903	0.1763	0.2809	0.211	0.3635	0.1868	0.1778	0.1124	0.0716	0.0901
CG22_combo_CG10-13_8_21_14_all_Campbellbacteria_OD1_36_13_curated	+			0.0047	0.8055	1.9162	1.0981	0.7685	0.5075	0.4973	0.4443	0.4095	0.3643	0.1654	0.1227	0.0709	0.0673	0.0594	0.047	0.1547	0.0383	0.046	0.0046	0.0052	0.0075	0.0055	0.0013	0.0068
CG10_big_fil_rev_8_21_14_0_10_Uhrbacteria_OD1_50_16_curated	+			0.0164	0.6578	1.3345	1.1198	0.8496	0.5479	0.5537	0.3404	0.3918	0.3317	0.2261	0.166	0.1125	0.1098	0.0732	0.0799	0.2809	0.0768	0.0842	0.0066	0.0087	0.0162	0.0113	0.0112	0.012
CG11_big_fil_rev_8_21_14_0_20_Elusimicrobia_64_6_curated				0.0875	0.3817	0.8634	0.5029	0.3334	0.3139	0.3567	0.4173	0.4431	0.6986	0.5561	0.5241	0.3165	0.3043	0.1749	0.2829	0.4064	0.1573	0.1751	0.0124	0.0076	0.0308	0.0255	0.0191	0.0195
CG_4_9_14_3_um_filter_150_Nitrospirae_51_5_curated	+			0.0173	0.1997	2.1644	0.9334	0.7837	0.442	0.4431	0.3925	0.287	0.2574	0.2023	0.1522	0.0738	0.1153	0.0995	0.088	0.1695	0.0416	0.0454	0.1157	0.0648	0.0132	0.0064	0.0075	0.008
CG11_big_fil_rev_8_21_14_0_20_Omnitrophica_45_26_curated	+			0.0024	0.2439	2.4012	1.1366	0.7988	0.4615	0.5044	0.5017	0.3298	0.2577	0.1193	0.0608	0.02	0.0115	0.0053	0.0094	0.0436	0.004	0.0041	0.0024	0.0024	0.0019	0.0019	0.0022	0.0016
CG_4_10_14_0_2_um_filter_Magasanikbacteria_OD1_37_12_curated	+			0.0246	0.4272	0.7705	0.5349	0.5749	0.4022	0.5286	0.3675	0.4482	0.5836	0.3778	0.3478	0.3386	0.2342	0.1579	0.1958	0.2078	0.1704	0.2569	0.0506	0.0325	0.0377	0.0346	0.0226	0.0432
CG1_02_FULL_Omnitrophica_46_14_curated				0.0444	0.2334	0.2616	0.1877	0.1423	0.151	0.1522	0.1699	0.2947	0.902	0.9393	0.8094	0.5213	0.4671	0.2301	0.3521	0.2053	0.2269	0.2721	0.0517	0.0283	0.0557	0.0458	0.0337	0.039
CG10_big_fil_rev_8_21_14_0_10_Falkowbacteria_OD1_43_10_curated				0.0138	0.4086	0.3225	0.2381	0.2257	0.1805	0.1646	0.1497	0.2724	0.8006	0.7322	0.6801	0.57	0.4245	0.2322	0.261	0.2648	0.2692	0.2953	0.033	0.0235	0.0307	0.0228	0.0122	0.0261
CG1_02_FULL_Alphaproteobacteria_46_17_curated		+		0.4011	0.2483	0.1019	0.099	0.0998	0.1057	0.099	0.0992	0.1332	0.2193	0.3277	0.3638	0.3485	0.3783	0.262	0.3675	0.2737	0.3994	0.3835	0.3555	0.2774	0.2562	0.2277	0.1796	0.2265
CG10_big_fil_rev_8_21_14_0_10_Uhrbacteria_OD1_48_11_curated	+			0.0013	0.5405	1.6134	1.0769	0.6155	0.5523	0.4042	0.3506	0.3305	0.2687	0.1309	0.0847	0.0471	0.02	0.0103	0.0118	0.0799	0.0151	0.0127	0.0045	0.0044	0.0121	0.0048	0.0052	0.0072
CG12_big_fil_rev_8_21_14_0_65_Sphingomonadales_65_10_curated		+		0.0416	0.1712	0.1017	0.1199	0.1025	0.1058	0.0935	0.0924	0.1413	0.2401	0.3068	0.5799	0.4	0.6485	0.6333	0.6005	0.4082	0.4909	0.3456	0.0686	0.037	0.1006	0.0579	0.0395	0.0714
CG10_big_fil_rev_8_21_14_0_10_Falkowbacteria_OD1_44_15_curated				0.0101	0.3781	0.2868	0.237	0.1863	0.1645	0.164	0.1302	0.2599	0.8858	0.63	0.7969	0.4933	0.32	0.1695	0.2086	0.1723	0.187	0.2655	0.0233	0.0089	0.0171	0.0125	0.0096	0.0108
CG10_big_fil_rev_8_21_14_0_10_Falkowbacteria_OD1_39_11_curated	+			0.0028	0.7117	1.0673	0.7603	0.582	0.6738	0.4973	0.3024	0.3908	0.3126	0.2395	0.1625	0.0968	0.0713	0.0508	0.038	0.0755	0.0409	0.0398	0.004	0.0029	0.0059	0.0024	0.0047	0.0039
CG22_combo_CG10-13_8_21_14_all_Vogelbacteria_OD1_37_9_curated	+			0.0023	0.6419	1.32	0.7986	0.4652	0.4861	0.3462	0.3438	0.3378	0.3984	0.1934	0.1481	0.106	0.0578	0.0338	0.0269	0.1474	0.0261	0.042	0.0053	0.0018	0.0087	0.0112	0.0046	0.0058
CG10_big_fil_rev_8_21_14_0_10_Parcubacteria_OD1_38_31_curated	+			0.0021	0.2414	1.9377	0.9145	0.579	0.3125	0.2634	0.3092	0.2593	0.2598	0.0993	0.0563	0.0265	0.0074	0.0102	0.0056	0.0891	0.0033	0.005	0.0024	0.0013	0.0025	0.0028	0.0031	0.0036
CG10_big_fil_rev_8_21_14_0_10_Nitrosopumilus_33_7	+			0.008	0.245	1.6344	0.8942	0.7103	0.3174	0.3323	0.3179	0.2359	0.2004	0.1185	0.0675	0.0312	0.0371	0.0324	0.0304	0.0848	0.0123	0.0213	0.0116	0.0059	0.0114	0.0054	0.0065	0.0092
CG22_combo_CG10-13_8_21_14_all_Zambryskibacteria_OD1_42_17_curated	+			0.002	0.2575	1.6757	1.0289	0.7677	0.3088	0.2761	0.284	0.2123	0.196	0.0943	0.0534	0.0308	0.0188	0.0106	0.0071	0.0504	0.0063	0.0102	0.0049	0.0031	0.0019	0.0011	0.0034	0.006
CG10_big_fil_rev_8_21_14_0_10_Woesearchaeota_34_12		+		0.0058	0.2701	0.1784	0.1344	0.0733	0.0816	0.0828	0.1186	0.24	0.8889	0.6155	0.5789	0.3023	0.3653	0.182	0.3599	0.2887	0.2195	0.4139	0.0117	0.0048	0.0074	0.0051	0.0035	0.005
CG10_big_fil_rev_8_21_14_0_10_Bdellovibrio_47_8_curated				0.0478	0.2586	0.3113	0.2303	0.2172	0.2013	0.2022	0.2699	0.2253	0.2077	0.1614	0.1467	0.0981	0.1389	0.1181	0.2466	0.2324	0.1923	0.274	0.2034	0.542	0.395	0.1722	0.1377	0.2018
CG_SAG_2014_w16S_Bacteria_49_1				0.2295	0.0816	0.0712	0.098	0.098	0.1146	0.0983	0.0676	0.1046	0.1498	0.2327	0.2695	0.3593	0.2597	0.2364	0.257	0.1913	0.2775	0.2917	0.3814	0.1802	0.2912	0.3906	0.2327	0.2869
CG11_big_fil_rev_8_21_14_0_20_Deltaproteobacteria_45_16_curated	+			0.0036	0.3713	1.2495	0.7841	0.4867	0.3697	0.3021	0.2867	0.2393	0.2008	0.1342	0.1263	0.0519	0.0815	0.0618	0.0677	0.2746	0.0512	0.0464	0.0024	0.0045	0.0199	0.0132	0.0122	0.014
CG1_02_FULL_Peregrinibacteria_PER_54_53_curated		+		0.0012	0.1565	0.1747	0.1196	0.0865	0.064	0.076	0.0732	0.2456	1.017	0.6783	0.626	0.4057	0.3479	0.1691	0.2221	0.1832	0.1827	0.2156	0.0047	0.002	0.0026	0.0013	0.0026	0.0019
CG08_land_8_20_14_0_20_Hadesarchaea_51_8_curated			+	0.3959	0.1687	0.138	0.1049	0.1142	0.086	0.0967	0.1056	0.0974	0.1296	0.1806	0.196	0.2022	0.1797	0.0978	0.1736	0.1453	0.1524	0.177	0.1666	0.2008	0.4585	0.3947	0.3334	0.3867
CG1_02_SUB10_Pacearchaeota_32_132_curated				0.0337	0.2178	0.4134	0.2332	0.1556	0.1561	0.1528	0.1416	0.2616	0.6605	0.4978	0.3746	0.2681	0.2823	0.1335	0.1905	0.1768	0.1665	0.2236	0.0451	0.0323	0.0401	0.0272	0.0207	0.0212
CG22_combo_CG10-13_8_21_14_all_Nitrospinae_47_10_curated	+			0.0038	0.2048	1.5867	0.6612	0.5442	0.2889	0.3325	0.3358	0.2515	0.1643	0.0815	0.0442	0.0185	0.0171	0.008	0.0134	0.1209	0.0112	0.0129	0.0028	0.0015	0.0029	0.0028	0.0009	0.0027
CG_4_10_14_0_8_um_filter_cor_Woesearchaeota_47_5_curated		+		0.0407	0.1883	0.1977	0.144	0.1478	0.1302	0.1443	0.1419	0.1773	0.238	0.3482	0.3348	0.3854	0.3456	0.2248	0.4322	0.3017	0.2898	0.3372	0.0444	0.0255	0.0331	0.0344	0.0195	0.0262
CG10_big_fil_rev_8_21_14_0_10_Terrybacteria_OD1_41_10_curated	+			0.001	0.1687	1.589	0.7538	0.6203	0.2322	0.2265	0.234	0.2007	0.1745	0.0766	0.032	0.0206	0.008	0.0088	0.0122	0.0854	0.0077	0.0035	0.0022	0.0041	0.0052	0.003	0.0048	0.0044
CG10_big_fil_rev_8_21_14_0_10_Chlamydiia_42_34_curated				0.0032	0.3411	0.2755	0.2721	0.1745	0.1744	0.1326	0.2421	0.2283	0.3322	0.2687	0.3671	0.182	0.2892	0.2828	0.2874	0.34	0.1767	0.2115	0.0021	0.0011	0.0151	0.0071	0.0052	0.0069
CG1_02_FULL_Magasanikbacteria_OD1_32_51_curated				0.0179	0.2002	0.2055	0.1661	0.1515	0.1298	0.1275	0.1203	0.2811	0.6061	0.6123	0.4354	0.3713	0.286	0.1629	0.1502	0.1429	0.1364	0.1582	0.0219	0.0164	0.0194	0.014	0.0093	0.0157
CG10_big_fil_rev_8_21_14_0_10_Peregrinibacteria_55_24_curated	+			0.0047	0.3639	1.146	0.765	0.5552	0.3516	0.2964	0.2455	0.2213	0.1794	0.0866	0.0421	0.0254	0.0102	0.0051	0.004	0.0363	0.0031	0.0049	0.0018	0.0006	0.0012	0.0006	0.0006	0.0014
CG11_big_fil_rev_8_21_14_0_20_Magasanikbacteria_OD1_43_7_curated	+			0.0045	0.5107	0.772	0.4716	0.4014	0.3564	0.3208	0.2666	0.2367	0.2139	0.1114	0.1109	0.0641	0.0575	0.044	0.0425	0.243	0.0359	0.0413	0.003	0.0018	0.0152	0.013	0.0022	0.0139
CG10_big_fil_rev_8_21_14_0_10_Zambryskibacteria_OD1_34_34_curated	+			0.0053	0.2593	0.9637	0.6137	0.3904	0.2804	0.2641	0.1997	0.1946	0.2596	0.1412	0.0871	0.0485	0.0432	0.0177	0.036	0.0731	0.0208	0.0436	0.0069	0.0055	0.0062	0.0038	0.004	0.0085
CG1_02_FULL_Propionibacterium_60_36_curated				0.3513	0.0977	0.0407	0.0663	0.0552	0.0578	0.0465	0.0492	0.0443	0.0737	0.1311	0.1847	0.1887	0.1408	0.1079	0.1152	0.4218	0.1559	0.2148	0.213	0.1648	0.2146	0.2879	0.1512	0.234
CG10_big_fil_rev_8_21_14_0_10_Pacebacteria_OP11_56_10_curated	+			0.0021	0.1575	1.1258	0.8771	0.5045	0.3078	0.2241	0.1411	0.1202	0.1197	0.0634	0.0355	0.0178	0.0102	0.0053	0.0067	0.0224	0.0047	0.0024	0.0014	0.0008	0.0017	0.0002	0.0004	0.0014
CG2_30_FULL_Porphyromonadaceae_38_12_curated				0.0443	0.1349	0.1995	0.2018	0.1813	0.179	0.1349	0.1096	0.1316	0.1191	0.1289	0.2227	0.1715	0.2154	0.218	0.124	0.2747	0.0953	0.0889	0.024	0.0188	0.0619	0.0597	0.0921	0.0785
CG11_big_fil_rev_8_21_14_0_20_Deltaproteobacteria_47_16_curated	+			0.0021	0.1373	0.8983	0.5707	0.4725	0.2159	0.2099	0.1295	0.1157	0.1204	0.0595	0.0477	0.0303	0.0295	0.0298	0.0216	0.0633	0.0155	0.0167	0.001	0.0022	0.0064	0.0036	0.0033	0.0079
CG1_02_FULL_Micrarchaeota_55_22_curated				0.0288	0.1744	0.3971	0.2058	0.1327	0.109	0.1315	0.1341	0.1527	0.3483	0.2465	0.2394	0.1619	0.141	0.0711	0.1238	0.0942	0.0735	0.1041	0.0367	0.0213	0.0526	0.0396	0.0233	0.031
CG10_big_fil_rev_8_21_14_0_10_Harrisonbacteria_OD1_38_8_curated	+			0.0028	0.5264	0.519	0.3446	0.335	0.2283	0.2351	0.2095	0.1689	0.169	0.0819	0.0524	0.0322	0.0366	0.0422	0.0248	0.1686	0.0362	0.0188	0.0008	0.0019	0.0082	0.0051	0.0021	0.002
CG10_big_fil_rev_8_21_14_0_10_Nomurabacteria_OD1_35_16_curated	+			0.0048	0.4469	0.6176	0.3629	0.2615	0.2609	0.2165	0.2536	0.1891	0.1593	0.1001	0.0578	0.0391	0.0316	0.0196	0.0204	0.0758	0.0167	0.0299	0.0037	0.0062	0.0125	0.0071	0.0034	0.0046
CG10_big_fil_rev_8_21_14_0_10_Pacearchaeota_35_13_curated	+			0.0009	0.2049	0.6446	0.3347	0.1658	0.1446	0.1385	0.1696	0.1616	0.3397	0.1769	0.1441	0.0626	0.0646	0.0284	0.0569	0.0734	0.0393	0.0671	0.004	0.0002	0.0018	0.0014	0.0014	0.0026
CG10_big_fil_rev_8_21_14_0_10_Wolfebacteria_OD1_31_9_curated				0.0572	0.2444	0.1873	0.1045	0.1146	0.0886	0.1036	0.0919	0.1105	0.1794	0.1437	0.1557	0.149	0.1443	0.1129	0.1555	0.155	0.1336	0.2034	0.0608	0.0509	0.0763	0.0413	0.051	0.0584
CG10_big_fil_rev_8_21_14_0_10_Vogelbacteria_OD1_51_16_curated	+			0.0014	0.2929	0.765	0.4055	0.3012	0.2244	0.196	0.1982	0.1592	0.1369	0.077	0.0428	0.0272	0.0117	0.0128	0.0101	0.0629	0.0094	0.0082	0.0025	0.001	0.0029	0.0016	0.0016	0.0022
CG11_big_fil_rev_8_21_14_0_20_Omnitrophica_43_6_curated	+			0.0098	0.3107	0.399	0.2292	0.1973	0.1683	0.1849	0.1858	0.1558	0.2624	0.1595	0.1814	0.0829	0.0885	0.0369	0.0764	0.0559	0.0416	0.07	0.0258	0.0103	0.0216	0.0145	0.0088	0.0159
CG1_02_FULL_Desulfovibrionales_65_16_curated				0.2018	0.0923	0.0604	0.0585	0.0583	0.0563	0.0576	0.0469	0.0446	0.0666	0.0935	0.1293	0.135	0.1115	0.0838	0.1161	0.0883	0.1141	0.1251	0.4915	0.1288	0.1249	0.0957	0.0839	0.1388
CG10_big_fil_rev_8_21_14_0_10_Ryanbacteria_OD1_43_42_curated	+			0.0008	0.0246	0.9997	0.6502	0.2879	0.1506	0.1256	0.1559	0.1083	0.0986	0.0427	0.0169	0.0057	0.005	0.0023	0.0019	0.0038	0.0011	0.0013	0.0012	0.0011	0.0005	0.0007	0.0009	0.0005
CG10_big_fil_rev_8_21_14_0_10_Kaiserbacteria_OD1_43_70_curated	+			0.0011	0.0803	0.7994	0.6177	0.4123	0.1712	0.1661	0.157	0.1196	0.0754	0.049	0.0203	0.0076	0.0092	0.0052	0.0063	0.0155	0.004	0.007	0.0005	0.0012	0.0017	0.0013	0.0005	0.0006
CG10_big_fil_rev_8_21_14_0_10_Doudnabacteria_OD1_42_18_curated	+			0.0039	0.302	0.7254	0.3593	0.2863	0.2091	0.1652	0.1558	0.132	0.1366	0.0681	0.0429	0.026	0.0215	0.0204	0.0201	0.0425	0.0131	0.0101	0.002	0.0016	0.0086	0.0037	0.0035	0.0043
CG10_big_fil_rev_8_21_14_0_10_Portnoybacteria_OD1_44_7_curated	+			0.0526	0.14	0.3989	0.3231	0.2207	0.1766	0.1409	0.1211	0.1319	0.148	0.1291	0.1149	0.0945	0.073	0.0418	0.0525	0.0568	0.0484	0.0505	0.0883	0.0172	0.0381	0.0177	0.0169	0.0182
CG10_big_fil_rev_8_21_14_0_10_Harrisonbacteria_OD1_44_23_curated	+			0.003	0.3006	0.6132	0.4599	0.3279	0.2285	0.1764	0.1478	0.1344	0.113	0.0539	0.0258	0.0205	0.0175	0.0168	0.0123	0.0339	0.0073	0.0082	0.0014	0.0019	0.0026	0.0012	0.0008	0.0022
CG10_big_fil_rev_8_21_14_0_10_Vogelbacteria_OD1_45_14_curated	+			0.0025	0.2365	0.6849	0.3433	0.2918	0.1506	0.1634	0.1772	0.1282	0.1515	0.0657	0.0407	0.0182	0.0259	0.0129	0.0186	0.1024	0.0209	0.0181	0.0042	0.0029	0.0042	0.0054	0.0042	0.0036
CG10_big_fil_rev_8_21_14_0_10_Pacearchaeota_31_24_curated	+			0.0021	0.1479	0.8212	0.3202	0.2247	0.1219	0.1447	0.2151	0.1208	0.1318	0.078	0.0528	0.0285	0.0327	0.0288	0.0272	0.0833	0.0227	0.0173	0.001	0.0017	0.0066	0.0026	0.0045	0.0053
CG10_big_fil_rev_8_21_14_0_10_Peregrinibacteria_54_7_curated				0.0461	0.1703	0.1358	0.1157	0.0768	0.0884	0.0803	0.0699	0.0976	0.2202	0.2091	0.1865	0.1413	0.1407	0.0881	0.1494	0.1077	0.1133	0.1314	0.0294	0.0303	0.0206	0.0095	0.0114	0.015
CG11_big_fil_rev_8_21_14_0_20_Falkowbacteria_OD1_39_10_curated	+			0.0071	0.2249	0.6061	0.338	0.2656	0.2306	0.1434	0.12	0.1123	0.1038	0.0712	0.0352	0.0244	0.0187	0.015	0.0205	0.043	0.015	0.0127	0.0042	0.0041	0.0065	0.0033	0.0031	0.0044
CG22_combo_CG10-13_8_21_14_all_Peregrinibacteria_49_11_curated	+			0.0008	0.0203	0.7831	0.499	0.3783	0.1357	0.1325	0.0925	0.0808	0.0645	0.0314	0.0134	0.0069	0.0043	0.0021	0.0008	0.0049	0.0002	0.0012	0.0006	0.0004	0.0005	0.0003	0.0006	0.0006
CG10_big_fil_rev_8_21_14_0_10_Magasanikbacteria_OD1_36_32_curated	+			0.0033	0.2606	0.5775	0.3681	0.2901	0.1894	0.1636	0.1513	0.1244	0.1109	0.0532	0.0214	0.0109	0.0069	0.003	0.0034	0.0079	0.0035	0.0062	0.0028	0.0032	0.0021	0.0017	0.0025	0.0022
CG22_combo_CG10-13_8_21_14_all_Lloydbacteria_OD1_47_15_curated	+			0.0019	0.1902	0.5518	0.3232	0.2304	0.2119	0.1816	0.1252	0.142	0.1149	0.0567	0.0453	0.0206	0.0127	0.0157	0.0133	0.0829	0.0095	0.0118	0.0014	0.0015	0.0043	0.0038	0.0014	0.0033
CG10_big_fil_rev_8_21_14_0_10_Pacearchaeota_34_76_curated	+			0.0032	0.2434	0.5907	0.2967	0.1531	0.1711	0.1328	0.1667	0.1361	0.1364	0.0633	0.0379	0.0183	0.0189	0.0136	0.0121	0.0579	0.0086	0.0112	0.0012	0.0016	0.0031	0.0022	0.0021	0.0023
CG10_big_fil_rev_8_21_14_0_10_Beckwithbacteria_OP11_34_10_curated				0.053	0.1167	0.2263	0.1866	0.1411	0.0922	0.0703	0.0513	0.0503	0.0742	0.0788	0.0805	0.0663	0.0695	0.0424	0.0483	0.045	0.0566	0.0716	0.0807	0.0497	0.1281	0.0896	0.0578	0.1231
CG10_big_fil_rev_8_21_14_0_10_Archaea_43_11_curated	+			0.003	0.1273	0.4692	0.2886	0.171	0.1488	0.113	0.1388	0.1209	0.1559	0.1242	0.0811	0.0509	0.0505	0.0256	0.0373	0.028	0.0225	0.0253	0.004	0.0024	0.0072	0.0035	0.0025	0.0024
CG10_big_fil_rev_8_21_14_0_10_Komeilibateria_OD1_41_13_curated	+			0.0026	0.1659	0.5699	0.3491	0.3026	0.1282	0.1262	0.1124	0.1167	0.0967	0.0588	0.035	0.0198	0.0133	0.0117	0.0061	0.0181	0.0044	0.0042	0.0008	0.0022	0.0016	0.0003	0.0011	0.0015
CG10_big_fil_rev_8_21_14_0_10_Andersenbacteria_OD1_54_11_curated	+			0.0003	0.0304	0.5955	0.538	0.3054	0.1867	0.1241	0.0563	0.057	0.0527	0.0308	0.0144	0.0094	0.0049	0.003	0.0033	0.006	0.0038	0.0047	0.0025	0.0013	0.0029	0.0013	0.0012	0.0017
CG10_big_fil_rev_8_21_14_0_10_Levybacteria_OP11_36_7_curated	+			0.0059	0.1846	0.3314	0.2382	0.1732	0.157	0.1323	0.0923	0.1092	0.1133	0.0512	0.0677	0.0318	0.0393	0.0389	0.0368	0.0709	0.0264	0.0327	0.0055	0.003	0.0128	0.0093	0.0057	0.0172
CG17_big_fil_post_rev_8_21_14_2_50_Gracilibacteria_48_13_curated	+			0.0056	0.1955	0.217	0.211	0.2	0.2063	0.1522	0.0862	0.0845	0.0703	0.0638	0.0641	0.0466	0.0507	0.0473	0.0536	0.128	0.0628	0.0347	0.0065	0.0019	0.0059	0.0051	0.005	0.0037
CG11_big_fil_rev_8_21_14_0_20_Omnitrophica_42_13_curated	+			0.0009	0.0683	0.6156	0.3212	0.2634	0.1279	0.1348	0.1219	0.0909	0.0682	0.0323	0.0227	0.006	0.0058	0.0026	0.0031	0.0113	0.0023	0.0033	0.0009	0.0011	0.0016	0.0006	0.001	0.0012
CG11_big_fil_rev_8_21_14_0_20_Taylorbacteria_OD1_46_11_curated	+			0.0009	0.1113	0.5164	0.2608	0.2128	0.1145	0.1273	0.1135	0.0891	0.0748	0.0395	0.0258	0.0128	0.0118	0.0119	0.0182	0.0762	0.011	0.0145	0.0005	0.0006	0.002	0.0023	0.0007	0.0005
CG15_BIG_FIL_POST_REV_8_21_14_020_Nitrosopumilales_37_12	+			0.0024	0.0487	0.4553	0.254	0.1552	0.0922	0.092	0.084	0.0712	0.0844	0.0765	0.054	0.026	0.0401	0.0635	0.0614	0.0719	0.0261	0.0268	0.003	0.0017	0.002	0.0004	0.0007	0.0021
CG10_big_fil_rev_8_21_14_0_10_Yanofskybacteria_OD1_46_23_curated	+			0.0025	0.0658	0.4719	0.4253	0.2169	0.1546	0.1074	0.089	0.0977	0.0705	0.0291	0.0116	0.0063	0.0031	0.003	0.0065	0.0049	0.0032	0.0005	0.0017	0.0007	0.0003	0	0.0006	0.0009
CG10_big_fil_rev_8_21_14_0_10_Kaiserbacteria_OD1_59_10_curated	+			0.7734	0.0466	0.1407	0.0861	0.0618	0.0728	0.0554	0.0658	0.0576	0.0561	0.0305	0.0294	0.0119	0.0175	0.0129	0.0176	0.0299	0.0092	0.0178	0.0246	0.01	0.007	0.0075	0.0033	0.0058
CG11_big_fil_rev_8_21_14_0_20_Alphaproteobacteria_39_49_curated				0.0034	0.0977	0.1147	0.0995	0.0919	0.0745	0.0631	0.0766	0.0812	0.0665	0.067	0.1158	0.0822	0.1055	0.1056	0.1057	0.1765	0.1003	0.0695	0.0044	0.0037	0.0105	0.0041	0.0052	0.0057
CG10_big_fil_rev_8_21_14_0_10_Micrarchaeota_45_29_curated	+			0.0022	0.1046	0.4815	0.245	0.1471	0.1456	0.1027	0.0986	0.0868	0.072	0.0411	0.0253	0.0089	0.0058	0.0029	0.0033	0.0126	0.0039	0.0038	0.0013	0.0013	0.0019	0.0009	0.0005	0.0008
CG10_big_fil_rev_8_21_14_0_10_Pacearchaeota_34_12_curated	+			0.0027	0.057	0.3694	0.26	0.1298	0.1028	0.0822	0.0872	0.0927	0.1092	0.0637	0.0474	0.0185	0.01	0.0093	0.0113	0.0188	0.0108	0.0123	0.0021	0.0013	0.0042	0.0017	0.0018	0.0015
CG11_big_fil_rev_8_21_14_0_20_Omnitrophica_63_9_curated	+			0.0015	0.0224	0.478	0.2758	0.1768	0.098	0.0919	0.084	0.0696	0.0541	0.0248	0.0209	0.0105	0.0111	0.009	0.0094	0.0194	0.0093	0.0054	0.002	0.0011	0.0018	0.0013	0.0014	0.0011
CG11_big_fil_rev_8_21_14_0_20_Gammaproteobacteria_46_22_curated	+			0.004	0.0809	0.2016	0.1475	0.13	0.0686	0.0798	0.0675	0.0729	0.0608	0.0427	0.0561	0.0437	0.059	0.0449	0.0399	0.0704	0.0314	0.0313	0.0058	0.009	0.0233	0.0268	0.0286	0.0373
CG11_big_fil_rev_8_21_14_0_20_Peregrinibacteria_46_8_curated				0.0259	0.035	0.1901	0.1115	0.1041	0.0426	0.0401	0.027	0.0364	0.0532	0.0548	0.0592	0.0572	0.0423	0.0372	0.0389	0.0386	0.0375	0.0489	0.032	0.0217	0.028	0.0302	0.0166	0.0226
CG10_big_fil_rev_8_21_14_0_10_Colwellbacteria_OD1_41_28_curated	+			0.0009	0.1496	0.2758	0.2139	0.1197	0.079	0.089	0.0722	0.081	0.0601	0.0305	0.0187	0.0103	0.0089	0.0086	0.0034	0.021	0.0059	0.0021	0.0024	0.0005	0.0007	0.0005	0.0007	0.0005
CG10_big_fil_rev_8_21_14_0_10_Niyogibacteria_OD1_46_36_curated	+			0.0004	0.0193	0.3653	0.298	0.1394	0.1083	0.0776	0.0502	0.0471	0.0367	0.0208	0.0143	0.0072	0.0013	0.0029	0.0034	0.0045	0.0023	0.0022	0.0007	0.0006	0.0013	0.0003	0.0008	0.0017
CG10_big_fil_rev_8_21_14_0_10_Woesearchaeota_34_8_curated				0.0043	0.0757	0.1577	0.0755	0.0676	0.0525	0.049	0.054	0.0567	0.1581	0.1198	0.0912	0.0474	0.0484	0.0217	0.0403	0.0411	0.0263	0.0344	0.0036	0.003	0.0053	0.0041	0.0019	0.0033
CG12_big_fil_rev_8_21_14_0_65_Shewanella_47_15_curated				0.0083	0.0488	0.0478	0.0467	0.045	0.0354	0.0485	0.0431	0.0387	0.0269	0.0227	0.0382	0.0267	0.0391	0.0804	0.1296	0.1197	0.1339	0.1392	0.0045	0.0101	0.0291	0.0242	0.012	0.0156
CG2_30_FULL_Fibrobacteres_45_31_curated		+		0.0511	0.0444	0.029	0.0286	0.0314	0.0352	0.0281	0.0283	0.0316	0.0502	0.0758	0.0779	0.0761	0.0695	0.0439	0.0546	0.0537	0.0735	0.0665	0.0711	0.0422	0.0429	0.0372	0.0258	0.0325
CG10_big_fil_rev_8_21_14_0_10_Bdellovibrionales_45_34_curated		+		0.0011	0.0648	0.0498	0.0362	0.0267	0.0267	0.0275	0.0499	0.0499	0.0586	0.0636	0.1029	0.0415	0.0828	0.07	0.1088	0.1347	0.055	0.0673	0.0008	0.0006	0.0044	0.0024	0.0025	0.0025
CG10_big_fil_rev_8_21_14_0_10_Kaiserbacteria_OD1_56_12_curated	+			0.0049	0.0781	0.2383	0.1858	0.1112	0.1321	0.0699	0.0552	0.0705	0.0416	0.031	0.024	0.0151	0.0128	0.0059	0.0069	0.022	0.0092	0.0092	0.0038	0.0014	0.0045	0.0042	0.003	0.0035
CG10_big_fil_rev_8_21_14_0_10_Peregrinibacteria_49_10_curated	+			0.0007	0.0552	0.3306	0.2112	0.1269	0.0751	0.066	0.0559	0.0494	0.0325	0.018	0.0065	0.0051	0.0025	0.0015	0.0024	0.0124	0.0023	0.0029	0.0007	0.0005	0.0005	0.0007	0.0008	0.0007
CG10_big_fil_rev_8_21_14_0_10_Yanofskybacteria_OD1_36_16_curated	+			0.0031	0.0702	0.2447	0.1934	0.0869	0.108	0.0931	0.0573	0.071	0.0534	0.0182	0.0201	0.0082	0.0047	0.0046	0.0029	0.0168	0.0026	0.0025	0.0018	0.0012	0.0016	0.0017	0.0015	0.0016
CG10_big_fil_rev_8_21_14_0_10_Colwellbacteria_OD1_42_22_curated	+			0.0006	0.0932	0.2687	0.2001	0.1311	0.0663	0.0694	0.0534	0.0462	0.0375	0.0196	0.0125	0.0047	0.005	0.0046	0.0036	0.0083	0.0025	0.0006	0.0003	0.0009	0.001	0.0013	0.0006	0.0003
CG11_big_fil_rev_8_21_14_0_20_Omnitrophica_64_10_curated	+			0.0071	0.0105	0.3168	0.1544	0.1139	0.0522	0.061	0.0638	0.0476	0.0382	0.0173	0.0169	0.0127	0.0107	0.006	0.0107	0.0095	0.0078	0.0103	0.009	0.0045	0.0071	0.0049	0.0042	0.0042
CG10_big_fil_rev_8_21_14_0_10_Zambryskibacteria_OD1_42_12_curated	+			0.0047	0.0656	0.1712	0.1203	0.0734	0.0507	0.0325	0.0443	0.0497	0.0536	0.0306	0.0376	0.0306	0.0249	0.0298	0.0265	0.0304	0.0216	0.0174	0.0072	0.004	0.004	0.0046	0.0033	0.006
CG10_big_fil_rev_8_21_14_0_10_Yanofskybacteria_OD1_37_15_curated	+			0.0015	0.0223	0.2699	0.2009	0.1155	0.0634	0.0545	0.0349	0.0486	0.031	0.016	0.0041	0.0064	0.0024	0.0027	0.0021	0.0048	0.0027	0.0013	0.0012	0.0001	0.0022	0.0022	0.0007	0.0014
CG10_big_fil_rev_8_21_14_0_10_Peregrinibacteria_42_8_curated	+			0.0023	0.0722	0.1515	0.1132	0.0784	0.0588	0.0684	0.0633	0.055	0.039	0.0301	0.0214	0.017	0.0208	0.021	0.0197	0.0462	0.0117	0.0178	0.0021	0.003	0.0025	0.0026	0.0042	0.0028
CG10_big_fil_rev_8_21_14_0_10_Kaiserbacteria_OD1_49_17_curated	+			0.0012	0.0426	0.1956	0.1541	0.0935	0.0683	0.0681	0.0296	0.04	0.0367	0.0186	0.0148	0.0096	0.0085	0.0179	0.0139	0.0169	0.0081	0.0075	0.0007	0	0.0032	0	0.0003	0.0017
CG10_big_fil_rev_8_21_14_0_10_Woesearchaeota_30_7_curated	+			0.0131	0.0315	0.2226	0.0905	0.074	0.0433	0.043	0.0583	0.0359	0.0413	0.0254	0.0203	0.0168	0.016	0.01	0.0154	0.0219	0.0124	0.0193	0.0051	0.0046	0.0118	0.0049	0.0057	0.0062
CG10_big_fil_rev_8_21_14_0_10_Harrisonbacteria_OD1_42_17_curated	+			0.0036	0.0207	0.2107	0.191	0.1075	0.072	0.0436	0.0357	0.0299	0.0343	0.0148	0.0093	0.0106	0.0049	0.0048	0.0057	0.0067	0.0029	0.0031	0.0025	0.0012	0.0025	0.0011	0.0015	0.0023
CG10_big_fil_rev_8_21_14_0_10_Woesearchaeota_44_13_curated	+			0.0201	0.0567	0.1259	0.0663	0.0491	0.0307	0.0342	0.0516	0.0333	0.051	0.0253	0.0232	0.0185	0.0177	0.0094	0.0146	0.0206	0.0173	0.0214	0.0176	0.0213	0.0231	0.0256	0.0179	0.0144
CG15_BIG_FIL_POST_REV_8_21_14_020_Rhodospirillales_66_15_curated	+			0.0133	0.0393	0.1311	0.077	0.0512	0.05	0.0476	0.0499	0.0389	0.0359	0.0228	0.0283	0.016	0.021	0.018	0.0207	0.0363	0.0173	0.013	0.0033	0.0038	0.0137	0.0117	0.0072	0.0081
CG10_big_fil_rev_8_21_14_0_10_Harrisonbacteria_OD1_40_38_curated	+			0.0013	0.0206	0.1763	0.1267	0.07	0.0343	0.0466	0.0217	0.0352	0.0309	0.0136	0.0118	0.0062	0.0046	0.0041	0.0025	0.008	0.0042	0.0042	0.0018	0.001	0.003	0.0029	0.0022	0.0026
CG10_big_fil_rev_8_21_14_0_10_Kaiserbacteria_OD1_51_14_curated	+			0.0008	0.0118	0.2184	0.1407	0.0706	0.0379	0.0291	0.0201	0.0313	0.0275	0.0087	0.0044	0.0021	0.0015	0.0003	0.0009	0.0016	0.0002	0.0007	0.0002	0.0005	0.0002	0	0.0003	0.0005
CG10_big_fil_rev_8_21_14_0_10_Woesearchaeota_36_11_curated	+			0.0019	0.0466	0.1769	0.0927	0.0601	0.0415	0.0376	0.0373	0.033	0.0353	0.0167	0.0048	0.0046	0.0027	0.0033	0.003	0.0086	0.0036	0.0019	0.0018	0.001	0.0016	0.0003	0.0005	0.0014
CG08_land_8_20_14_0_20_Methylobacterium_71_15_curated				0.0586	0.0133	0.004	0.0217	0.0062	0.0066	0.0052	0.0046	0.006	0.0058	0.0069	0.0123	0.0177	0.0329	0.0397	0.0062	0.0051	0.0044	0.0059	0.2245	0.0458	0.037	0.0259	0.0037	0.0055
CG10_big_fil_rev_8_21_14_0_10_Falkowbacteria_OD1_37_6_curated	+			0.0042	0.0528	0.1227	0.0899	0.043	0.0534	0.0315	0.029	0.0366	0.0371	0.0227	0.0118	0.0105	0.0074	0.0047	0.0052	0.0124	0.0084	0.008	0.0019	0.0008	0.0019	0.0027	0.0008	0.0038
CG10_big_fil_rev_8_21_14_0_10_Magasanikbacteria_OD1_43_6_curated	+			0.0005	0.0436	0.13	0.072	0.0629	0.0296	0.0218	0.024	0.0198	0.0254	0.0095	0.0107	0.0076	0.0057	0.0089	0.0065	0.0164	0.0057	0.0044	0.002	0.0026	0.0032	0.0047	0.0012	0.003
CG10_big_fil_rev_8_21_14_0_10_Magasanikbacteria_OD1_47_10_curated	+			0.0022	0.0277	0.1278	0.0894	0.0706	0.0429	0.0285	0.017	0.0201	0.0149	0.0114	0.0065	0.004	0.0025	0.0019	0.0015	0.0044	0.0025	0.0019	0.0014	0.001	0.0013	0.0006	0.0014	0.0017
CG10_big_fil_rev_8_21_14_0_10_Buchananbacteria_OD1_42_9_curated	+			0.001	0.0126	0.0852	0.0678	0.0459	0.0254	0.0185	0.0144	0.0187	0.0195	0.0141	0.0121	0.0087	0.0083	0.0054	0.006	0.0051	0.0074	0.0061	0.0053	0.0015	0.0031	0.0027	0.0023	0.0036
CG10_big_fil_rev_8_21_14_0_10_Woesearchaeota_37_12_curated	+			0.0018	0.0185	0.1051	0.0614	0.0365	0.0196	0.0233	0.0223	0.017	0.0154	0.0094	0.0082	0.004	0.004	0.004	0.0037	0.0053	0.0025	0.0026	0.0009	0.0014	0.0007	0.0009	0.0022	0.0011
CG11_big_fil_rev_8_21_14_0_20_Nitrospinae_56_8_curated	+			0.0015	0.0119	0.0505	0.0287	0.022	0.0144	0.0163	0.0187	0.0131	0.0108	0.0067	0.0069	0.0037	0.0047	0.0048	0.0068	0.0184	0.0056	0.0038	0.0014	0.0006	0.0039	0.0021	0.0016	0.0014
CG10_big_fil_rev_8_21_14_0_10_Woesearchaeota_45_16_curated	+			0.0013	0.0108	0.073	0.0437	0.0299	0.0074	0.0166	0.0111	0.0145	0.0117	0.004	0.0013	0.0012	0.0017	0.001	0.002	0.0034	0.001	0.0012	0.0002	0.0008	0.0011	0.0006	0.0007	0.0005
CG10_big_fil_rev_8_21_14_0_10_Chlamydiia_35_9_curated				0.0037	0.0035	0.0079	0.0056	0.0049	0.0055	0.0027	0.0036	0.0021	0.0039	0.0046	0.0072	0.0035	0.0047	0.0052	0.0041	0.004	0.0045	0.0086	0.0037	0.0031	0.0071	0.0051	0.0049	0.007
CG18_big_fil_WC_8_21_14_2_50_Cytophagales_42_9_curated				0.0015	0.0026	0.0033	0.0036	0.0034	0.0023	0.0022	0.0022	0.0022	0.0047	0.0044	0.0039	0.0038	0.004	0.0042	0.0024	0.0025	0.0027	0.0024	0.0019	0.0014	0.0017	0.0015	0.0017	0.0012
CG2_30_FULL_Oscillatoriales_44_21_curated				0.0006	0.0006	0.0012	0.001	0.0017	0.0004	0.0007	0.0002	0.0006	0.0011	0.001	0.0004	0.0006	0.0015	0.0013	0.0021	0.0008	0.0004	0.0005	0.0007	0.0004	0.0005	0.0003	0.0003	0.0005

## Sheet: Sheet2
R	minors	major
CG11_big_fil_rev_8_21_14_0_20_Gallionellaceae_60_62_curated	CG_4_9_14_0_8_um_filter_Altiarchaeum_SM1_32_206_curated	CG07_land_8_20_14_0_80_Sulfurimonas_36_56_curated
CG12_big_fil_rev_8_21_14_0_65_Hydrogenophilales_61_21_curated	CG03_land_8_20_14_0_80_cor_Huberarchaea_31_114_curated	CG_4_9_14_3_um_filter_150_Nitrospirae_41_27_curated
CG_4_9_14_0_8_um_filter_Comamonadaceae_57_21_curated	CG1_02_FULL_Anaerolineae_58_13_curated	CG15_BIG_FIL_POST_REV_8_21_14_020_Ratteibacteria_41_12_curated
CG_4_9_14_0_8_um_filter_Flavobacteriaceae_31_91_curated	CG_4_10_14_0_8_um_filter_cor_Actinobacteria_50_43_curated	CG15_BIG_FIL_POST_REV_8_21_14_020_Chloroflexi_46_15_curated
CG18_big_fil_WC_8_21_14_2_50_Flavobacteriaceae_34_36_curated	CG2_30_FULL_Nitrospirae_53_67_curated	CG2_30_FULL_Caldiserica_36_11_curated
CG03_land_8_20_14_0_80_cor_Gallionellales_55_15_curated	CG_4_9_14_3_um_filter_150_Flavobacteriaceae_33_16_curated	CG1_02_FULL_Berkelbacteria_42_45_curated
CG03_land_8_20_14_0_80_cor_Flavobacteriales_35_15_curated	CG02_land_8_20_14_3_00_150_Nitrospirae_44_33_curated	CG_4_9_14_0_2_um_filter_Shapirobateria_OP11_39_11_curated
CG2_30_SUB10_Moranbacteria_OD1_41_165_curated	CG15_BIG_FIL_POST_REV_8_21_14_020_Aenigmarchaeota_37_27_curated	CG_4_9_14_0_2_um_filter_Roizmanbacteria_OP11_35_15_curated
CG1_02_SUB100_Gallionellaceae_60_948_curated	CG2_30_FULL_Deltaproteobacteria_51_40_curated	CG22_combo_CG10-13_8_21_14_all_Woesebacteria_OP11_45_10_curated
CG1_02_FULL_Zetaproteobacteria_59_1487_curated	CG_4_9_14_3_um_filter_150_Moranbacteria_OD1_44_28_curated	CG_4_10_14_0_2_um_filter_Wolfebacteria_OD1_39_18_curated
CG08_land_8_20_14_0_20_Gallionellales_59_87_curated	CG23_combo_of_CG06-09_8_20_14_all_150_Desantisbacteria_40_23_curated	CG2_30_FULL_Deltaproteobacteria_43_15_curated
CG_4_8_14_3_um_filter_Kaiserbacteria_OD1_38_9_curated	CG_4_8_14_3_um_filter_Bacteroidetes_31_14_curated	CG03_land_8_20_14_0_80_cor_Shapirobacteria_OP11_39_12_curated
CG12_big_fil_rev_8_21_14_0_65_Gracilibacteria_GN02_38_15_curated	CG09_land_8_20_14_0_10_Collierbacteria_OP11_46_12_curated	CG_4_9_14_3_um_filter_150_Chloroflexi_45_9_curated
CG18_big_fil_WC_8_21_14_2_50_Hydrogenophilales_58_12_curated	CG2_30_FULL_Kaiserbacteria_OD1_50_59_curated	CG23_combo_of_CG06-09_8_20_14_all_150_Syntrophobacterales_48_27_curated
CG2_30_FULL_Anaerolineae_57_67_curated	CG_4_10_14_3_um_filter_Roizmanbacteria_OP11_39_13_curated	CG01_land_8_20_14_3_00_Euryarchaeota_38_12_curated
CG_4_9_14_3_um_filter_150_Zetaproteobacteria_49_83_curated	CG03_land_8_20_14_0_80_cor_Omnitrophica_43_22_curated	CG_4_8_14_3_um_filter_Moranbacteria_OD1_34_16_curated
CG1_02_FULL_Zetaproteobacteria_55_237_curated	CG10_big_fil_rev_8_21_14_0_10_Shapirobacteria_OP11_36_6_curated	CG03_land_8_20_14_0_80_cor_Deltaproteobacteria_45_14_curated
CG1_02_FULL_Falkowbacteria_OD1_37_21_curated	CG22_combo_CG10-13_8_21_14_all_Kuenenbacteria_OD1_39_9_curated	CG2_30_FULL_Riflebacteria_54_10_curated
CG10_big_fil_rev_8_21_14_0_10_Falkowbacteria_OD1_37_14_curated	CG22_combo_CG10-13_8_21_14_all_Roizmanbacteria_OP11_34_12_curated	CG2_30_FULL_Syntrophobacteraceae_61_12_curated
CG_4_10_14_3_um_filter_Hydrogenophilales_63_21_curated	CG2_30_FULL_Gribaldobacteria_OD1_36_21_curated	CG07_land_8_20_14_0_80_Woesearchaeota_44_23_curated
CG22_combo_CG10-13_8_21_14_all_Uhrbacteria_OD1_47_17_curated	CG06_land_8_20_14_3_00_150_WWE3_42_16_curated	CG23_combo_of_CG06-09_8_20_14_all_150_Chloroflexi_45_10_curated
CG1_02_FULL_Pacebacteria_OP11_36_77_curated	CG02_land_8_20_14_3_00_150_Nealsonbacteria_OD1_34_20_curated	CG03_land_8_20_14_0_80_cor_Wolfebacteria_OD1_36_15_curated
CG_4_9_14_0_2_um_filter_Kaiserbacteria_OD1_41_32_curated	CG11_big_fil_rev_8_21_14_0_20_Roizmanbacteria_OP11_37_16_curated	CG07_land_8_20_14_0_80_Ignavibacteriales_59_12_curated
CG22_combo_CG10-13_8_21_14_all_WWE3_39_12_curated	CG_4_10_14_0_2_um_filter_Falkowbacteria_OD1_36_22_curated	CG10_big_fil_rev_8_21_14_0_10_Shapirobacteria_OP11_40_9_curated
CG18_big_fil_WC_8_21_14_2_50_Flavobacteriales_32_9_curated	CG_4_9_14_3_um_filter_150_Nealsonbacteria_OD1_37_13_curated	CG23_combo_of_CG06-09_8_20_14_all_150_Syntrophobacteraceae_50_8_curated
CG18_big_fil_WC_8_21_14_2_50_Bacteroidetes_41_14_curated	CG_4_8_14_3_um_filter_Portnoybacteria_OD1_44_10_curated	CG23_combo_of_CG06-09_8_20_14_all_150_Desulfobacterales_51_8_curated
CG2_30_FULL_Rhodocyclales_68_42_curated	CG_4_9_14_3_um_filter_150_SR1_40_9	CG23_combo_of_CG06-09_8_20_14_all_150_Jorgensenbacteria_OD1_54_14_curated
CG12_big_fil_rev_8_21_14_0_65_Zetaproteobacteria_54_13_curated	CG22_combo_CG10-13_8_21_14_all_Beckwithbacteria_OP11_01_47_9_curated	CG10_big_fil_rev_8_21_14_0_10_Shapirobateria_OP11_38_14_curated
CG_4_9_14_3_um_filter_150_novel_Bacteria_65_15_curated	CG23_combo_of_CG06-09_8_20_14_all_150_WWE3_40_14_curated	CG10_big_fil_rev_8_21_14_0_10_Nealsonbacteria_OD1_36_24_curated
CG10_big_fil_rev_8_21_14_0_10_Buchananbacteria_OD1_33_19_curated	CG23_combo_of_CG06-09_8_20_14_all_150_Howlettbacteria_37_9_curated	CG03_land_8_20_14_0_80_cor_Wolfebacteria_OD1_40_12_curated
CG_4_9_14_0_2_um_filter_Peregrinibacteria_41_14_curated	CG2_30_FULL_Deltaproteobacteria_60_27_curated	CG07_land_8_20_14_0_80_Bathyarchaeota_47_9_curated
CG10_big_fil_rev_8_21_14_0_10_Magasanikbacteria_OD1_36_16_curated	CG2_30_FULL_Levybacteria_OP11_37_29_curated	CG23_combo_of_CG06-09_8_20_14_all_150_Omnitrophica_41_10_curated
CG2_30_FULL_Bacteroidetes_33_31_curated	CG02_land_8_20_14_3_00_150_Desantisbacteria_49_13_curated	CG08_land_8_20_14_0_20_Gribaldobacteria_OD1_39_15_curated
CG_4_9_14_3_um_filter_150_Deltaproteobacteria_63_12_curated	CG23_combo_of_CG06-09_8_20_14_all_150_Nealsonbacteria_OD1_39_17_curated	CG08_land_8_20_14_0_20_Nealsonbacteria_OD1_38_20_curated
CG_4_9_14_3_um_filter_150_Uhrbacteria_OD1_41_35_curated	CG_4_9_14_3_um_filter_150_Pacearchaeota_31_7_curated	CG08_land_8_20_14_0_20_Hadesarchaea_51_8_curated
CG10_big_fil_rev_8_21_14_0_10_Magasanikbacteria_OD1_38_6_curated	CG02_land_8_20_14_3_00_150_Elusimicrobia_37_13_curated
CG18_big_fil_WC_8_21_14_2_50_Ignavibacteriales_31_20_curated	CG02_land_8_20_14_3_00_150_Wolfebacteria_OD1_37_12_curated
CG2_30_FULL_Deltaproteobacteria_66_27_curated	CG06_land_8_20_14_3_00_150_Moranbacteria_OD1_40_12_curated
CG_4_9_14_3_um_filter_150_Elusimicrobia_62_55_curated	CG23_combo_of_CG06-09_8_20_14_all_150_Moranbacteria_OD1_39_10_curated
CG12_big_fil_rev_8_21_14_0_65_Comamonadaceae_59_15_curated	CG03_land_8_20_14_0_80_cor_Elusimicrobia_50_18_curated
CG_4_9_14_3_um_filter_150_Flavobacteriales_32_8_curated	CG1_02_FULL_Falkowbacteria_OD1_41_21_curated
CG_4_9_14_0_2_um_filter_Roizmanbacteria_OP11_38_17_curated	CG10_big_fil_rev_8_21_14_0_10_Woesearchaeota_33_12_curated
CG_4_9_14_3_um_filter_150_Uhrbacteria_OD1_50_9_curated	CG2_30_FULL_Bacteroidetes_32_10_curated
CG_4_10_14_0_8_um_filter_cor_Alphaproteobacteria_37_21_curated	CG08_land_8_20_14_0_20_WWE3_41_15_curated
CG11_big_fil_rev_8_21_14_0_20_Zambryskibacteria_OD1_42_18_curated	CG03_land_8_20_14_0_80_cor_Portnoybacteria_OD1_41_10_curated
CG1_02_FULL_Pacearchaeota_39_14_curated	CG23_combo_of_CG06-09_8_20_14_all_150_Beckwithbacteria_OP11_34_8_curated
CG_4_9_14_3_um_filter_150_Magasanikbacteria_OD1_32_9_curated	CG07_land_8_20_14_0_80_Deltaproteobacteria_38_7_curated
CG_4_9_14_3_um_filter_150_Ignavibacteriales_30_11_curated	CG23_combo_of_CG06-09_8_20_14_all_150_Nealsonbacteria_OD1_37_18_curated
CG10_big_fil_rev_8_21_14_0_10_Uhrbacteria_OD1_48_16_curated	CG23_combo_of_CG06-09_8_20_14_all_150_Bacteroidetes_32_9_curated
CG_4_9_14_0_2_um_filter_Pacearchaeota_30_8_curated	CG15_BIG_FIL_POST_REV_8_21_14_020_Rhodobacterales_59_13_curated
CG_4_9_14_3_um_filter_150_Kerfelbacteria_OD1_45_8_curated	CG06_land_8_20_14_3_00_150_Pacearchaeota_35_12_curated
CG1_02_FULL_Zetaproteobacteria_53_45_curated	CG1_02_FULL_Alphaproteobacteria_64_396_curated
CG_4_9_14_0_2_um_filter_Magasanikbacteria_OD1_42_11_curated	CG11_big_fil_rev_8_21_14_0_20_Kuenenbacteria_OD1_37_9_curated
CG_4_10_14_0_2_um_filter_Gammaproteobacteria_38_22_curated	CG03_land_8_20_14_0_80_cor_Nealsonbacteria_OD1_36_12_curated
CG10_big_fil_rev_8_21_14_0_10_WWE3_35_32_curated	CG08_land_8_20_14_0_20_Berkelbacteria_39_8_curated
CG12_big_fil_rev_8_21_14_0_65_Ignavibacteriales_30_8_curated	CG08_land_8_20_14_0_20_novel_Parcubacteria_43_9_curated
CG_4_9_14_3_um_filter_150_Zetaproteobacteria_53_7_curated	CG08_land_8_20_14_0_20_WWE3_40_13_curated
CG10_big_fil_rev_8_21_14_0_10_Harrisonbacteria_OD1_45_28_curated	CG_4_10_14_0_2_um_filter_Torokbacteria_OD1_35_8_curated
CG10_big_fil_rev_8_21_14_0_10_Berkelbacteria_43_13_curated	CG1_02_FULL_Micrarchaeota_49_24_curated
CG11_big_fil_rev_8_21_14_0_20_Deltaproteobacteria_42_23_curated	CG08_land_8_20_14_0_20_Saganbacteria_WOR-1_45_16_curated
CG22_combo_CG10-13_8_21_14_all_Gammaproteobacteria_40_8_curated	CG10_big_fil_rev_8_21_14_0_10_Tagabacteria_OD1_40_13_curated
CG2_30_FULL_Gracilibacteria_GN02_37_12_curated	CG09_land_8_20_14_0_10_Torokbacteria_OD1_42_11_curated
CG11_big_fil_rev_8_21_14_0_20_Diapherotrites_37_9_curated	CG10_big_fil_rev_8_21_14_0_10_Parcubacteria_OD1_35_15_curated
CG11_big_fil_rev_8_21_14_0_20_Liptonbacteria_OD1_35_14_curated	CG10_big_fil_rev_8_21_14_0_10_Falkowbacteria_OD1_39_9_curated
CG11_big_fil_rev_8_21_14_0_20_Zambryskibacteria_OD1_40_24_curated	CG1_02_FULL_Desulfobacterales_45_11_curated
CG_4_9_14_0_2_um_filter_Nitrosopumilales_34_16_curated	CG08_land_8_20_14_0_20_WWE3_41_10_curated
CG11_big_fil_rev_8_21_14_0_20_Campbellbacteria_OD1_44_21_curated	CG_4_10_14_0_8_um_filter_cor_Gribaldobacteria_OD1_33_9_curated
CG10_big_fil_rev_8_21_14_0_10_Pacebacteria_OP11_45_6_curated	CG1_02_FULL_Yonathbacteria_OD1_43_90_curated
CG10_big_fil_rev_8_21_14_0_10_Campbellbacteria_OD1_35_52_curated	CG08_land_8_20_14_0_20_Micraarchaeota_59_11_curated
CG11_big_fil_rev_8_21_14_0_20_Magasanikbacteria_OD1_39_34_curated	CG10_big_fil_rev_8_21_14_0_10_Pacearchaeota_31_9_curated
CG22_combo_CG10-13_8_21_14_all_Omnitrophica_43_16_curated	CG09_land_8_20_14_0_10_Diapherotrites_32_12_curated
CG_4_9_14_0_8_um_filter_Nitrosopumilales_34_10_curated	CG08_land_8_20_14_0_20_Nealsonbacteria_OD1_43_11_curated
CG10_big_fil_rev_8_21_14_0_10_Harrisonbacteria_OD1_49_15_curated	CG08_land_8_20_14_0_20_Diapherotrites_30_16_curated
CG11_big_fil_rev_8_21_14_0_20_Omnitrophica_41_12_curated	CG08_land_8_20_14_0_20_Elusimicrobia_59_10_curated
CG10_big_fil_rev_8_21_14_0_10_Pacebacteria_OP11_44_54_curated	CG10_big_fil_rev_8_21_14_0_10_Diapherotrites_31_34_curated
CG10_big_fil_rev_8_21_14_0_10_Kaiserbacteria_OD1_47_16_curated	CG07_land_8_20_14_0_80_Omnitrophica_50_8_curated
CG_4_9_14_3_um_filter_150_Uhrbacteria_OD1_36_7_curated	CG1_02_FULL_Omnitrophica_49_16_curated
CG10_big_fil_rev_8_21_14_0_10_Pacearchaeota_30_48_curated	CG09_land_8_20_14_0_10_Nealsonbacteria_OD1_42_14_curated
CG_4_9_14_3_um_filter_150_Alphaproteobacteria_47_13_curated	CG1_02_FULL_Micrarchaeota_51_15_curated
CG_4_9_14_0_2_um_filter_Peregrinibacteria_53_11_curated	CG10_big_fil_rev_8_21_14_0_10_Pacearchaeota_32_14_curated
CG10_big_fil_rev_8_21_14_0_10_Doudnabacteria_OD1_41_10_curated	CG10_big_fil_rev_8_21_14_0_10_Micraarchaeota_59_7_curated
CG10_big_fil_rev_8_21_14_0_10_Parcubacteria_OD1_46_32_curated	CG10_big_fil_rev_8_21_14_0_10_Portnoybacteria_OD1_36_7_curated
CG10_big_fil_rev_8_21_14_0_10_Vogelbacteria_OD1_49_38_curated	CG10_big_fil_rev_8_21_14_0_10_Kaiserbacteria_OD1_45_20_curated
CG12_big_fil_rev_8_21_14_0_65_Omnitrophica_50_5_curated	CG1_02_FULL_Alphaproteobacteria_46_17_curated
CG10_big_fil_rev_8_21_14_0_10_Peregrinibacteria_36_19_curated	CG12_big_fil_rev_8_21_14_0_65_Sphingomonadales_65_10_curated
CG_4_10_14_0_8_um_filter_cor_Alphaproteobacteria_53_9_curated	CG10_big_fil_rev_8_21_14_0_10_Woesearchaeota_34_12
CG17_big_fil_post_rev_8_21_14_2_50_Blackallbacteria_48_46_curated	CG1_02_FULL_Peregrinibacteria_PER_54_53_curated
CG11_big_fil_rev_8_21_14_0_20_novel_Parcubacteria_OD1_39_22_curated	CG_4_10_14_0_8_um_filter_cor_Woesearchaeota_47_5_curated
CG11_big_fil_rev_8_21_14_0_20_Peregrinibacteria_49_14_curated	CG2_30_FULL_Fibrobacteres_45_31_curated
CG22_combo_CG10-13_8_21_14_all_Campbellbacteria_OD1_36_13_curated	CG10_big_fil_rev_8_21_14_0_10_Bdellovibrionales_45_34_curated
CG10_big_fil_rev_8_21_14_0_10_Uhrbacteria_OD1_50_16_curated
CG_4_9_14_3_um_filter_150_Nitrospirae_51_5_curated
CG11_big_fil_rev_8_21_14_0_20_Omnitrophica_45_26_curated
CG_4_10_14_0_2_um_filter_Magasanikbacteria_OD1_37_12_curated
CG10_big_fil_rev_8_21_14_0_10_Uhrbacteria_OD1_48_11_curated
CG10_big_fil_rev_8_21_14_0_10_Falkowbacteria_OD1_39_11_curated
CG22_combo_CG10-13_8_21_14_all_Vogelbacteria_OD1_37_9_curated
CG10_big_fil_rev_8_21_14_0_10_Parcubacteria_OD1_38_31_curated
CG10_big_fil_rev_8_21_14_0_10_Nitrosopumilus_33_7
CG22_combo_CG10-13_8_21_14_all_Zambryskibacteria_OD1_42_17_curated
CG11_big_fil_rev_8_21_14_0_20_Deltaproteobacteria_45_16_curated
CG22_combo_CG10-13_8_21_14_all_Nitrospinae_47_10_curated
CG10_big_fil_rev_8_21_14_0_10_Terrybacteria_OD1_41_10_curated
CG10_big_fil_rev_8_21_14_0_10_Peregrinibacteria_55_24_curated
CG11_big_fil_rev_8_21_14_0_20_Magasanikbacteria_OD1_43_7_curated
CG10_big_fil_rev_8_21_14_0_10_Zambryskibacteria_OD1_34_34_curated
CG10_big_fil_rev_8_21_14_0_10_Pacebacteria_OP11_56_10_curated
CG11_big_fil_rev_8_21_14_0_20_Deltaproteobacteria_47_16_curated
CG10_big_fil_rev_8_21_14_0_10_Harrisonbacteria_OD1_38_8_curated
CG10_big_fil_rev_8_21_14_0_10_Nomurabacteria_OD1_35_16_curated
CG10_big_fil_rev_8_21_14_0_10_Pacearchaeota_35_13_curated
CG10_big_fil_rev_8_21_14_0_10_Vogelbacteria_OD1_51_16_curated
CG11_big_fil_rev_8_21_14_0_20_Omnitrophica_43_6_curated
CG10_big_fil_rev_8_21_14_0_10_Ryanbacteria_OD1_43_42_curated
CG10_big_fil_rev_8_21_14_0_10_Kaiserbacteria_OD1_43_70_curated
CG10_big_fil_rev_8_21_14_0_10_Doudnabacteria_OD1_42_18_curated
CG10_big_fil_rev_8_21_14_0_10_Portnoybacteria_OD1_44_7_curated
CG10_big_fil_rev_8_21_14_0_10_Harrisonbacteria_OD1_44_23_curated
CG10_big_fil_rev_8_21_14_0_10_Vogelbacteria_OD1_45_14_curated
CG10_big_fil_rev_8_21_14_0_10_Pacearchaeota_31_24_curated
CG11_big_fil_rev_8_21_14_0_20_Falkowbacteria_OD1_39_10_curated
CG22_combo_CG10-13_8_21_14_all_Peregrinibacteria_49_11_curated
CG10_big_fil_rev_8_21_14_0_10_Magasanikbacteria_OD1_36_32_curated
CG22_combo_CG10-13_8_21_14_all_Lloydbacteria_OD1_47_15_curated
CG10_big_fil_rev_8_21_14_0_10_Pacearchaeota_34_76_curated
CG10_big_fil_rev_8_21_14_0_10_Archaea_43_11_curated
CG10_big_fil_rev_8_21_14_0_10_Komeilibateria_OD1_41_13_curated
CG10_big_fil_rev_8_21_14_0_10_Andersenbacteria_OD1_54_11_curated
CG10_big_fil_rev_8_21_14_0_10_Levybacteria_OP11_36_7_curated
CG17_big_fil_post_rev_8_21_14_2_50_Gracilibacteria_48_13_curated
CG11_big_fil_rev_8_21_14_0_20_Omnitrophica_42_13_curated
CG11_big_fil_rev_8_21_14_0_20_Taylorbacteria_OD1_46_11_curated
CG15_BIG_FIL_POST_REV_8_21_14_020_Nitrosopumilales_37_12
CG10_big_fil_rev_8_21_14_0_10_Yanofskybacteria_OD1_46_23_curated
CG10_big_fil_rev_8_21_14_0_10_Kaiserbacteria_OD1_59_10_curated
CG10_big_fil_rev_8_21_14_0_10_Micrarchaeota_45_29_curated
CG10_big_fil_rev_8_21_14_0_10_Pacearchaeota_34_12_curated
CG11_big_fil_rev_8_21_14_0_20_Omnitrophica_63_9_curated
CG11_big_fil_rev_8_21_14_0_20_Gammaproteobacteria_46_22_curated
CG10_big_fil_rev_8_21_14_0_10_Colwellbacteria_OD1_41_28_curated
CG10_big_fil_rev_8_21_14_0_10_Niyogibacteria_OD1_46_36_curated
CG10_big_fil_rev_8_21_14_0_10_Kaiserbacteria_OD1_56_12_curated
CG10_big_fil_rev_8_21_14_0_10_Peregrinibacteria_49_10_curated
CG10_big_fil_rev_8_21_14_0_10_Yanofskybacteria_OD1_36_16_curated
CG10_big_fil_rev_8_21_14_0_10_Colwellbacteria_OD1_42_22_curated
CG11_big_fil_rev_8_21_14_0_20_Omnitrophica_64_10_curated
CG10_big_fil_rev_8_21_14_0_10_Zambryskibacteria_OD1_42_12_curated
CG10_big_fil_rev_8_21_14_0_10_Yanofskybacteria_OD1_37_15_curated
CG10_big_fil_rev_8_21_14_0_10_Peregrinibacteria_42_8_curated
CG10_big_fil_rev_8_21_14_0_10_Kaiserbacteria_OD1_49_17_curated
CG10_big_fil_rev_8_21_14_0_10_Woesearchaeota_30_7_curated
CG10_big_fil_rev_8_21_14_0_10_Harrisonbacteria_OD1_42_17_curated
CG10_big_fil_rev_8_21_14_0_10_Woesearchaeota_44_13_curated
CG15_BIG_FIL_POST_REV_8_21_14_020_Rhodospirillales_66_15_curated
CG10_big_fil_rev_8_21_14_0_10_Harrisonbacteria_OD1_40_38_curated
CG10_big_fil_rev_8_21_14_0_10_Kaiserbacteria_OD1_51_14_curated
CG10_big_fil_rev_8_21_14_0_10_Woesearchaeota_36_11_curated
CG10_big_fil_rev_8_21_14_0_10_Falkowbacteria_OD1_37_6_curated
CG10_big_fil_rev_8_21_14_0_10_Magasanikbacteria_OD1_43_6_curated
CG10_big_fil_rev_8_21_14_0_10_Magasanikbacteria_OD1_47_10_curated
CG10_big_fil_rev_8_21_14_0_10_Buchananbacteria_OD1_42_9_curated
CG10_big_fil_rev_8_21_14_0_10_Woesearchaeota_37_12_curated
CG11_big_fil_rev_8_21_14_0_20_Nitrospinae_56_8_curated
CG10_big_fil_rev_8_21_14_0_10_Woesearchaeota_45_16_curated
