# Supplementary material for: Differential depth distribution of microbial function and putative symbionts through sediment-hosted aquifers in the deep terrestrial subsurface
Source: Nat Microbiol. 2018 Jan 29;3(3):328–36. doi: 10.1038/s41564-017-0098-y (PMC6792436; doi:10.1038/s41564-017-0098-y)
Supplement: Supplementary file 9 — Overview of the environmental variables collected for each metagenomic sample. Continuously collected data for variables like temperature were averaged over the sampling time, in which the metagenomic sample was acquired. BioENV was performed on all continuous variables listed, except sampling date. [file 41564_2017_98_MOESM9_ESM.xlsx]

## Sheet: Sheet1
Sample name	CG02	CG03	CG04	CG05	CG06	CG07	CG08	CG09	CG10	CG11	CG12	CG13	CG14	CG15	CG16	CG17	CG18	CG19	CG20	CG21	CG22	CG23	CG24	CG25	BIOENV correlation
Date	2015-05-25	2015-05-25	2015-05-25	2015-05-25	2015-05-26	2015-05-26	2015-05-26	2015-05-26	2015-05-26	2015-05-26	2015-05-27	2015-05-27	2015-05-27	2015-05-27	2015-05-27	2015-05-27	2015-05-28	2015-05-28	2015-05-28	2015-05-28	2015-05-28	2015-05-29	2015-05-29	2015-05-29	not used
Day time filtration started	14:30:00	07:55:00	13:40:00	16:50:00	21:15:00	00:52:00	05:10:00	09:00:00	13:00:00	17:00:00	23:00:00	03:00:00	07:11:00	11:00:00	15:10:00	19:10:00	11:08:00	02:41:00	05:49:00	10:17:00	17:00:00	21:21:00	00:51:00	05:07:00	not used
Elapsed time of sampling (min)	1080	1450	1620	1905	2100	2362	2610	2850	3090	3450	3690	3932	4170	4410	4641	4887	5091	5286	5550	5970	6199	6497	6739	6902	0.841942
Downhole measurements
Water pressure @ 8.5 mbgs (Kpa)	76.2099	82.6822	85.025	86.6136	88.171	89.5482	90.4717	90.3649	89.3335	89.2908	89.6585	89.8256	89.1654	88.6559	88.6614	88.6732	89.1861	87.9253	77.0152	77.7302	77.781	77.9294	78.0604	77.7001	no contribution to correlation
temperature @ 8.5 mbgs (°Celcius)	17	17.0186	17	17	17	17.0279	17.1065	17.1837	17.3004	17.3694	17.3483	17.331	17.366	17.4438	17.4766	17.4126	17.3652	17.3241	16.8962	16.9	16.9	16.9	16.9	16.9	no contribution to correlation
Electrical conductivity @ 8.5 mbgs (mS/m)	16.0237	16.4171	16.4278	16.5732	16.7297	16.9063	17.2084	17.7034	18.2254	18.6028	18.7022	18.7828	18.7587	18.7889	18.8448	18.876	18.8999	18.752	16.0744	15.3389	15.1807	15.1075	15.034	14.9916	no contribution to correlation
Total dissolved gas pressure @ 8.5 mbgs (kPa)	120.415	127.584	128.46	130.881	132.979	135.692	141.959	147.073	137.556	136.718	137.67	133.548	134.958	133.732	131.978	129.947	132.601	132.148	116.367	117.736	117.933	118.121	118.096	118.013	no contribution to correlation
Sample analyses
Na (ppm)	3587.57	2530.27	3083.7	2383.35	2939.55	2935.32	2098.06	2830.82	3308.6	4264.65	4288.6	4292.6	4423.45	4428.84	4446.35	4286.26	4299.73	4211.1	3580.3	3568.49	3566.9	3507.92	3499.04	3494.22	no contribution to correlation
NH4 (ppm)	5.54375	4.5	3.35	4.95	4.525	4.72	0.82	0	2.975	2.01667	4.175	4.35	4.275	4.45556	3.78182	4.3	6.9	5.675	5.5	6	5.8	5.62	5.64	5.22	no contribution to correlation
K (ppm)	328.869	225.9	273.975	213.15	260.225	261.62	204.396	243.925	284.75	360.133	362.375	362.375	372.3	373.711	373.864	358.36	360.325	360	332.78	326.057	327.567	322.1	323.22	320.56	no contribution to correlation
Ca (ppm)	1041.9	722.586	858.025	660.333	804.35	799.5	616.054	725.225	826.2	1057.3	1042.42	1044.32	1077.65	1077.72	1086.5	1037.72	1043.12	1049.08	1045.06	1068.64	1075.23	1066	1064.04	1063.84	no contribution to correlation
Mg (ppm)	236.794	161.114	194.5	150.217	182.45	180.12	138.38	161.625	183.35	230.95	228.8	228.35	235.325	235.778	236.345	225.5	228.475	228.475	233.86	241.586	242.1	240.98	239.94	240.44	no contribution to correlation
Cl (ppm)	4023.91	3582.08	3538.07	4241.37	4146.58	4104.35	4365.92	4762.49	4114.24	4798.08	4764.26	4799.08	4822.6	4720.18	4780.45	4613.59	4616.36	4580.84	3932.25	3758.15	3792.48	3759.1	3747.71	3695.38	no contribution to correlation
SO4 (ppm)	2350.6	2050.37	2011.16	2395.39	2323.52	2282.41	2389.17	2553.13	2255.8	2476.03	2448.52	2458.17	2458.11	2406.54	2443.13	2364.87	2367.57	2376.72	2243.16	2189.33	2226.78	2223.17	2226.41	2207.25	no contribution to correlation
NO3 (ppm)	0	54.6129	15.125	17.8433	0	0	0	13.185	2.975	0.6385	0	0.31125	0	0.390222	100.447	0	0	0.495	0.4616	0	0	1.417	1.5824	0.338	no contribution to correlation
Br (ppm)	0.40875	0.227143	0.63	0	0.4225	0.694	0	0.8575	0	4.50783	4.26225	4.35825	4.06675	4.79922	4.27618	4.3066	4.268	3.69575	3.6842	3.23971	2.17467	4.295	1.899	2.8448	no contribution to correlation
HCO3 (ppm)	3699.88	2913.4	3117.25	3694.5	3643.5	3670.8	3667.4	3736.75	3077.5	2827.33	2338.5	3448.5	3039.25	3316.67	3070.36	3782.8	3520.75	3347	2988.6	2438.29	2814.33	2598.8	2650.2	2865.2	no contribution to correlation
Mn (ppb)	1412.72	1288.75	1451.4	1212.6	1305.25	1231.1	1082.85	1047.35	1027.87	1140.73	1384.7	1402.4	1303.6	1152.6	1152.47	1364.85	1373.1	1335	1818.35	1675.88	1736.3	1625.5	1787.4	1858.75	no contribution to correlation
Cu (ppb)	7.65	23.48	12.7	10.2	8.45	11.4	22.15	1.98	1.77	0.33	0.5	0.55	0.6	1.24	0.36	0	0	0	2.5	0.83	2.1	0	3.3	6.35	no contribution to correlation
Ge (ppb)	1.06	1	1.01	0.9	0.98	0.94	0.81	0.85	0.82	1.06	1.19	1.37	1.27	0.97	1.01	1.37	1.32	1.19	1.01	1.09	1.15	1.11	1.16	1.22	no contribution to correlation
As (ppb)	28.38	27.55	29	29.33	27.6	21	27.7	26.68	27.47	30.87	39.35	38.35	35	30.9	30.88	37.05	35.8	37	36.55	36.95	37.3	31.1	36.2	42.55	no contribution to correlation
Sr (ppb)	14125.7	12760.2	14485.7	12385.7	13299.1	11363.2	12396.6	11764	10309.4	12197.9	14870.1	14954	13940.9	12028.9	12382	14531.5	14698.1	14196.7	16089	15718.5	16882.4	15012	17534	18003.5	no contribution to correlation
Y (ppb)	0.71	0.72	0.57	0.59	0.55	0.4	0.54	0.53	0.54	0.63	0.72	0.82	0.78	0.63	0.62	0.72	0.75	0.73	1.31	1.06	1.19	1.07	1.15	1.17	no contribution to correlation
U (ppb)	5.31	4.74	5.43	4.53	4.9	4.68	4.16	4	3.77	4.34	5.17	5.22	4.98	4.21	4.26	5.06	5.11	4.96	6.04	5.98	6.56	5.75	6.96	7.04	no contribution to correlation
Fe (ppb)	10.12	9.77	10.19	10.16	9.79	6.52	9.16	8.78	9.1	9.65	11.01	10.98	10.37	8.98	9.13	10.72	10.76	10.51	12.17	12.04	12.63	11.25	13.01	12.73	no contribution to correlation
Si (ppb)	6.17	4.55	6.25	4.68	5.4	4.42	4.56	4.52	3.88	5.33	6.63	6.6	6.23	5.16	5.39	6.52	6.66	6.38	6.46	6.45	6.62	6.46	6.52	6.62	no contribution to correlation
