# Supplementary material for: Differential depth distribution of microbial function and putative symbionts through sediment-hosted aquifers in the deep terrestrial subsurface
Source: Nat Microbiol. 2018 Jan 29;3(3):328–36. doi: 10.1038/s41564-017-0098-y (PMC6792436; doi:10.1038/s41564-017-0098-y)
Supplement: Supplementary file 10 — Metabolic profile of 505 species detected at Crystal Geyser based on recovered genomic content. [file 41564_2017_98_MOESM10_ESM.xlsx]

## Sheet: Probst_Suppl_Table_7_metabolism
genome | predicted metabolism (presence/absence)	sulfide_oxidation	sulfite_reduction	sulfur_oxidation	sulfate_reduction	thiosulfate_disproportionation	hydrogen_metabolism	nitrogen_fixation	nitrite_oxidation	nitrate_reduction	nitrite_reduction	nitric_oxide_reduction	nitrous_oxide_reduction	calvin_cycle	reverse_TCA	Wood_Ljungdhal	oxygen_respiration	metal_oxidation_reduction
CG_4_10_14_0_2_um_filter_Archaea_38_6_curated	0	0	0	0	0	0	0	0	0	0	0	0	0	0	0	0	0
CG_4_10_14_0_2_um_filter_Torokbacteria_OD1_35_8_curated	0	0	0	0	0	1	0	0	0	0	0	0	0	0	0	0	0
CG_4_10_14_0_2_um_filter_Komeilibateria_OD1_37_10_curated	0	0	0	0	0	1	0	0	0	0	0	0	0	0	0	0	0
CG_4_10_14_0_2_um_filter_WWE3_41_14_curated	0	0	0	0	0	0	0	0	0	0	0	0	0	0	0	0	0
CG_4_10_14_0_2_um_filter_Dojkabacteria_WS6_41_15_curated	0	0	0	0	0	0	0	0	0	0	0	0	0	0	0	0	0
CG_4_10_14_0_2_um_filter_Peregrinibacteria_43_11_curated	0	0	0	0	0	0	0	0	0	0	0	0	0	0	0	0	0
CG_4_10_14_0_2_um_filter_Saccharibacteria_52_9_curated	0	0	0	0	0	0	0	0	0	0	0	0	0	0	0	0	0
CG_4_10_14_0_2_um_filter_Falkowbacteria_OD1_36_22_curated	0	0	0	0	0	1	0	0	0	0	0	0	0	0	0	0	0
CG_4_10_14_0_2_um_filter_Nomurabacteria_OD1_30_12_curated	0	0	0	0	0	0	0	0	0	0	0	0	0	0	0	0	0
CG_4_10_14_0_2_um_filter_Gammaproteobacteria_38_22_curated	0	0	1	0	0	0	0	0	0	0	0	0	0	0	0	1	0
CG_4_10_14_0_2_um_filter_Magasanikbacteria_OD1_33_14_curated	0	0	0	0	0	0	0	0	0	0	0	0	0	0	0	0	0
CG_4_10_14_0_2_um_filter_Magasanikbacteria_OD1_37_12_curated	0	0	0	0	0	0	0	0	0	0	0	0	0	0	0	0	0
CG_4_10_14_0_2_um_filter_Roizmanbacteria_OP11_36_9_curated	0	0	0	0	0	0	0	0	0	0	0	0	0	0	0	0	0
CG_4_10_14_0_2_um_filter_Roizmanbacteria_OP11_39_13_curated	0	0	0	0	0	1	0	0	0	0	0	0	0	0	0	0	0
CG_4_10_14_0_2_um_filter_Nealsonbacteria_OD1_40_15_curated	0	0	0	0	0	0	0	0	0	0	0	0	0	0	0	0	0
CG_4_10_14_0_2_um_filter_Peregrinibacteria_38_24_curated	0	0	0	0	0	0	0	0	0	0	0	0	0	0	0	0	0
CG_4_10_14_0_2_um_filter_Woesearchaeota_33_13_curated	0	0	0	0	0	0	0	0	0	0	0	0	0	0	0	0	0
CG_4_10_14_0_2_um_filter_Wolfebacteria_OD1_39_18_curated	0	0	0	0	0	0	0	0	0	0	0	0	0	0	0	0	0
CG_4_10_14_0_8_um_filter_cor_Alphaproteobacteria_37_21_curated	0	0	1	0	0	0	0	0	0	0	0	0	0	0	0	0	0
CG_4_10_14_0_8_um_filter_cor_Woesearchaeota_47_5_curated	0	0	0	0	0	0	0	0	0	0	0	0	0	0	0	0	0
CG_4_10_14_0_8_um_filter_cor_Gribaldobacteria_OD1_33_9_curated	0	0	0	0	0	1	0	0	0	0	0	0	0	0	0	0	0
CG_4_10_14_0_8_um_filter_cor_Howlettbacteria_40_9_curated	0	0	0	0	0	0	0	0	0	0	0	0	0	0	0	0	0
CG_4_10_14_0_8_um_filter_cor_Uhrbacteria_OD1_58_22_curated	0	0	0	0	0	1	0	0	0	0	0	0	0	0	0	0	0
CG_4_10_14_0_8_um_filter_cor_Desantisbacteria_39_17_curated	0	0	0	0	0	0	0	0	0	0	0	0	0	0	0	0	0
CG_4_10_14_0_8_um_filter_cor_Omnitrophica_44_12_curated	0	0	0	0	0	1	0	0	0	0	0	0	0	0	0	0	0
CG_4_10_14_0_8_um_filter_cor_Actinobacteria_50_43_curated	1	0	1	1	0	1	0	0	0	0	0	0	0	0	1	0	0
CG_4_10_14_0_8_um_filter_cor_Chloroflexi_57_5_curated	0	0	0	0	0	0	0	0	0	0	0	0	0	0	0	0	0
CG_4_10_14_0_8_um_filter_cor_Levybacteria_OP11_35_23_curated	0	0	0	0	0	0	0	0	0	0	0	0	0	0	0	0	0
CG_4_10_14_0_8_um_filter_cor_Roizmanbacteria_OP11_33_9_curated	0	0	0	0	0	1	0	0	0	0	0	0	0	0	0	0	0
CG_4_10_14_0_8_um_filter_cor_Shapirobacteria_OP11_39_15_curated	0	0	0	0	0	0	0	0	0	0	0	0	0	0	0	0	0
CG_4_10_14_0_8_um_filter_cor_Pacebacteria_OP11_42_14_curated	0	0	0	0	0	0	0	0	0	0	0	0	0	0	0	0	0
CG_4_10_14_0_8_um_filter_cor_Kerfelbacteria_OD1_42_10_curated	0	0	0	0	0	1	0	0	0	0	0	0	0	0	0	0	0
CG_4_10_14_0_8_um_filter_cor_Alphaproteobacteria_53_9_curated	0	0	1	0	0	0	0	0	0	0	0	0	0	0	0	0	0
CG_4_10_14_0_8_um_filter_cor_Roizmanbacteria_OP11_39_9_curated	0	0	0	0	0	0	0	0	1	0	0	0	0	0	0	0	0
CG_4_10_14_3_um_filter_Hydrogenophilales_63_21_curated	1	0	1	1	0	1	1	0	1	1	1	1	1	0	0	1	0
CG_4_10_14_3_um_filter_Peregrinibacteria_44_21_curated	0	0	0	0	0	0	0	0	1	0	0	0	0	0	0	0	0
CG_4_10_14_3_um_filter_Flexibacter_32_15_curated	0	0	1	0	0	0	0	0	0	0	0	0	0	0	0	1	0
CG_4_10_14_3_um_filter_Roizmanbacteria_OP11_39_13_curated	0	0	0	0	0	0	0	0	0	0	0	0	0	0	0	0	0
CG_4_10_14_3_um_filter_Sphingomonadales_58_15_curated	0	0	0	0	0	0	0	0	0	0	0	0	0	0	0	0	0
CG_4_8_14_3_um_filter_Nealsonbacteria_OD1_37_23_curated	0	0	0	0	0	0	0	0	0	0	0	0	0	0	0	0	0
CG_4_8_14_3_um_filter_Bathyarchaeota_42_8_curated	0	0	0	0	0	1	0	0	0	0	0	0	0	0	0	0	0
CG_4_8_14_3_um_filter_Armatimonadetes_58_9_curated	0	0	1	0	1	1	0	0	1	0	0	0	0	0	1	1	0
CG_4_8_14_3_um_filter_Portnoybacteria_OD1_44_10_curated	0	0	0	0	0	1	0	0	0	0	0	0	0	0	0	0	0
CG_4_8_14_3_um_filter_Bacteroidetes_31_14_curated	0	0	0	0	1	0	0	0	0	0	0	0	0	0	0	1	0
CG_4_8_14_3_um_filter_Moranbacteria_OD1_34_16_curated	0	0	0	0	0	1	0	0	0	0	0	0	0	0	0	0	0
CG_4_8_14_3_um_filter_Kaiserbacteria_OD1_38_9_curated	0	0	0	0	0	0	0	0	0	0	0	0	0	0	0	0	0
CG_4_8_14_3_um_filter_Roizmanbacteria_OP11_36_12_curated	0	0	0	0	0	0	0	0	0	0	0	0	0	0	0	0	0
CG_4_9_14_0_2_um_filter_Pacearchaeota_30_8_curated	0	0	0	0	0	0	0	0	0	0	0	0	0	0	0	0	0
CG_4_9_14_0_2_um_filter_novel_Parcubacteria_35_11_curated	0	0	0	0	0	1	0	0	0	0	0	0	0	0	0	0	0
CG_4_9_14_0_2_um_filter_Peregrinibacteria_41_14_curated	0	0	1	0	0	0	0	0	0	0	0	0	0	0	0	0	0
CG_4_9_14_0_2_um_filter_Peregrinibacteria_53_11_curated	0	0	0	0	0	0	0	0	0	0	0	0	0	0	0	0	0
CG_4_9_14_0_2_um_filter_Yonathbacteria_OD1_43_16_curated	0	0	0	0	0	0	0	0	0	0	0	0	0	0	0	0	0
CG_4_9_14_0_2_um_filter_Pacebacteria_OP11_34_50_curated	0	0	0	0	0	0	0	0	0	0	0	0	0	0	0	0	0
CG_4_9_14_0_2_um_filter_Magasanikbacteria_OD1_42_11_curated	0	0	0	0	0	0	0	0	0	0	0	0	0	0	0	0	0
CG_4_9_14_0_2_um_filter_Roizmanbacteria_OP11_38_17_curated	0	0	0	0	0	1	0	0	0	0	0	0	0	0	0	0	0
CG_4_9_14_0_2_um_filter_Shapirobateria_OP11_39_11_curated	0	0	0	0	0	0	0	0	0	0	0	0	0	0	0	0	0
CG_4_9_14_0_2_um_filter_Roizmanbacteria_OP11_39_13_curated	0	0	0	0	0	1	0	0	0	0	0	0	0	0	0	0	0
CG_4_9_14_0_2_um_filter_Nitrosopumilales_34_16_curated	0	0	1	0	0	0	0	0	0	0	0	0	0	0	0	0	0
CG_4_9_14_0_2_um_filter_Pacebacteria_OP11_40_15_curated	0	0	0	0	0	0	0	0	0	0	0	0	0	0	0	0	0
CG_4_9_14_0_2_um_filter_Colwellbacteria_OD1_50_12_curated	0	0	0	0	0	0	0	0	0	0	0	0	0	0	0	0	0
CG_4_9_14_0_2_um_filter_Kaiserbacteria_OD1_41_32_curated	0	0	0	0	0	0	0	0	0	0	0	0	0	0	0	0	0
CG_4_9_14_0_2_um_filter_Roizmanbacteria_OP11_35_15_curated	0	0	0	0	0	0	0	0	0	0	0	0	0	0	0	0	0
CG_4_9_14_0_8_um_filter_Altiarchaeum_SM1_32_206_curated	0	0	0	0	0	0	0	0	0	0	0	0	0	0	1	0	0
CG_4_9_14_0_8_um_filter_Nitrosopumilales_34_10_curated	0	0	1	0	0	0	0	0	0	0	0	0	0	0	0	0	0
CG_4_9_14_0_8_um_filter_Nealsonbacteria_OD1_36_17_curated	0	0	0	0	0	0	0	0	0	0	0	0	0	0	0	0	0
CG_4_9_14_0_8_um_filter_Nealsonbacteria_OD1_35_12_curated	0	0	0	0	0	1	0	0	0	0	0	0	0	0	0	0	0
CG_4_9_14_0_8_um_filter_Flavobacteriaceae_31_91_curated	0	0	1	0	0	0	0	0	0	1	0	0	0	0	0	0	0
CG_4_9_14_0_8_um_filter_Moisslbacteria_OD1_36_20_curated	0	0	0	0	0	0	0	0	0	0	0	0	0	0	0	0	0
CG_4_9_14_0_8_um_filter_Comamonadaceae_57_21_curated	1	0	1	0	0	1	0	0	1	0	1	0	1	0	0	1	0
CG_4_9_14_0_8_um_filter_Shewanella_42_14_curated	0	0	1	0	0	1	0	0	0	1	0	0	0	0	0	0	1
CG_4_9_14_3_um_filter_150_Alphaproteobacteria_47_13_curated	0	0	1	0	0	0	0	0	1	0	0	0	0	0	0	0	0
CG_4_9_14_3_um_filter_150_Nealsonbacteria_OD1_37_13_curated	0	0	0	0	0	0	0	0	0	0	0	0	0	0	0	0	0
CG_4_9_14_3_um_filter_150_Nealsonbacteria_OD1_37_29_curated	0	0	0	0	0	0	0	0	0	0	0	0	0	0	0	0	0
CG_4_9_14_3_um_filter_150_SR1_40_9	0	0	0	0	0	0	0	0	0	0	0	0	0	0	0	0	0
CG_4_9_14_3_um_filter_150_Portnoybacteria_OD1_43_11_curated	0	0	0	0	0	1	0	0	0	0	0	0	0	0	0	0	0
CG_4_9_14_3_um_filter_150_Zixibacteria_46_8_curated	0	0	1	0	1	0	0	0	0	0	0	0	0	0	0	1	0
CG_4_9_14_3_um_filter_150_Acidobacteria_49_7_curated	0	0	1	0	0	0	0	0	0	0	0	0	0	0	0	1	0
CG_4_9_14_3_um_filter_150_novel_Bacteria_65_15_curated	0	0	1	0	0	1	0	0	0	0	0	1	0	0	0	1	0
CG_4_9_14_3_um_filter_150_Flavobacteriales_32_8_curated	0	0	0	0	0	0	0	0	1	0	0	0	0	0	0	0	0
CG_4_9_14_3_um_filter_150_Portnoybacteria_OD1_40_10_curated	0	0	0	0	0	1	0	0	0	0	0	0	0	0	0	0	0
CG_4_9_14_3_um_filter_150_Chloroflexi_45_9_curated	0	0	0	0	0	1	0	0	0	0	0	0	0	0	0	0	0
CG_4_9_14_3_um_filter_150_Deltaproteobacteria_63_12_curated	1	0	0	0	1	1	0	0	0	0	1	0	0	0	0	1	0
CG_4_9_14_3_um_filter_150_Elusimicrobia_62_55_curated	0	0	1	0	0	0	0	1	0	0	1	0	0	0	0	0	0
CG_4_9_14_3_um_filter_150_Zetaproteobacteria_49_83_curated	0	0	0	0	0	1	0	0	1	0	0	0	1	0	0	1	0
CG_4_9_14_3_um_filter_150_Zetaproteobacteria_53_7_curated	0	0	1	0	0	0	0	0	0	1	1	0	0	0	0	0	0
CG_4_9_14_3_um_filter_150_Nitrospirae_41_27_curated	0	1	0	1	0	1	0	0	0	0	0	0	0	0	1	0	0
CG_4_9_14_3_um_filter_150_Pacearchaeota_31_7_curated	0	0	0	0	0	0	0	0	1	0	0	0	0	0	0	0	0
CG_4_9_14_3_um_filter_150_Flavobacteriaceae_33_16_curated	0	0	1	0	1	1	0	0	0	0	0	1	0	0	0	1	0
CG_4_9_14_3_um_filter_150_Flavobacteriales_40_17_curated	0	0	0	0	0	1	0	0	0	0	0	1	0	0	0	0	0
CG_4_9_14_3_um_filter_150_Ignavibacteriales_30_11_curated	0	0	0	0	0	1	0	0	1	0	0	0	0	0	0	1	0
CG_4_9_14_3_um_filter_150_Ignavibacteriales_34_10_curated	0	0	0	0	0	1	0	0	0	0	0	1	0	0	0	1	0
CG_4_9_14_3_um_filter_150_Shapirobateria_OP11_39_13_curated	0	0	0	0	0	0	0	0	0	0	0	0	0	0	0	0	0
CG_4_9_14_3_um_filter_150_Moranbacteria_OD1_42_9_curated	0	0	0	0	0	0	0	0	0	0	0	0	0	0	0	0	0
CG_4_9_14_3_um_filter_150_Moranbacteria_OD1_44_28_curated	0	0	0	0	0	1	0	0	0	0	0	0	0	0	0	0	0
CG_4_9_14_3_um_filter_150_Nitrospirae_51_5_curated	0	0	0	0	0	0	0	1	0	0	0	0	0	0	0	0	0
CG_4_9_14_3_um_filter_150_Magasanikbacteria_OD1_32_9_curated	0	0	0	0	0	0	0	0	0	0	0	0	0	0	0	0	0
CG_4_9_14_3_um_filter_150_Kerfelbacteria_OD1_45_8_curated	0	0	0	0	0	0	0	0	0	0	0	0	0	0	0	0	0
CG_4_9_14_3_um_filter_150_Uhrbacteria_OD1_36_7_curated	0	0	0	0	0	0	0	0	0	0	0	0	0	0	0	0	0
CG_4_9_14_3_um_filter_150_Uhrbacteria_OD1_41_35_curated	0	0	0	0	0	0	0	0	0	0	0	0	0	0	0	0	0
CG_4_9_14_3_um_filter_150_Uhrbacteria_OD1_50_9_curated	0	0	0	0	0	0	0	0	0	0	0	0	0	0	0	0	0
CG_4_9_14_3_um_filter_150_Woesebacteria_OP11_39_10_curated	0	0	0	0	0	0	0	0	0	0	0	0	0	0	0	0	0
CG_4_9_14_3_um_filter_150_WWE3_34_6_curated	0	0	0	0	0	0	0	0	1	0	0	0	0	0	0	0	0
CG_SAG_2014_w16S_Bacteria_OD1_36_1	0	0	0	0	0	1	0	0	0	0	0	0	0	0	0	0	0
CG_SAG_2014_w16S_Bacteria_49_1	0	0	0	0	0	0	0	0	0	0	0	0	0	0	0	0	0
CG01_land_8_20_14_3_00_Euryarchaeota_38_12_curated	0	0	0	0	0	1	0	0	0	0	0	0	0	0	0	0	0
CG02_land_8_20_14_3_00_150_Nealsonbacteria_OD1_34_20_curated	0	0	0	0	0	0	0	0	0	0	0	0	0	0	0	0	0
CG02_land_8_20_14_3_00_150_Desantisbacteria_49_13_curated	0	0	0	0	0	1	0	0	0	0	0	0	0	0	0	0	0
CG02_land_8_20_14_3_00_150_Elusimicrobia_37_13_curated	0	0	1	0	0	1	0	0	0	0	0	0	0	0	1	0	0
CG02_land_8_20_14_3_00_150_Roizmanbacteria_OP11_36_15_curated	0	0	0	0	0	1	0	0	0	0	0	0	0	0	0	0	0
CG02_land_8_20_14_3_00_150_Nitrospirae_44_33_curated	0	0	1	1	0	1	0	0	0	0	1	0	0	0	1	0	0
CG02_land_8_20_14_3_00_150_Portnoybacteria_OD1_45_8_curated	0	0	0	0	0	1	0	0	1	0	0	0	0	0	0	0	0
CG02_land_8_20_14_3_00_150_Xanthomonadales_62_12_curated	0	0	1	0	0	0	0	0	0	1	0	0	0	0	0	1	0
CG02_land_8_20_14_3_00_150_Wolfebacteria_OD1_37_12_curated	0	0	0	0	0	0	0	0	0	0	0	0	0	0	0	0	0
CG03_land_8_20_14_0_80_cor_Nealsonbacteria_OD1_36_12_curated	0	0	0	0	0	0	0	0	0	0	0	0	0	0	0	0	0
CG03_land_8_20_14_0_80_cor_Shapirobacteria_OP11_40_19_curated	0	0	0	0	0	0	0	0	0	0	0	0	0	0	0	0	0
CG03_land_8_20_14_0_80_cor_Flavobacteriales_35_15_curated	0	0	0	0	1	1	0	0	0	0	0	1	0	0	0	1	0
CG03_land_8_20_14_0_80_cor_Elusimicrobia_50_18_curated	0	0	0	0	0	1	0	0	0	0	0	0	0	0	0	0	0
CG03_land_8_20_14_0_80_cor_Huberarchaea_31_114_curated	0	0	0	0	0	0	0	0	0	0	0	0	0	0	0	0	0
CG03_land_8_20_14_0_80_cor_Deltaproteobacteria_45_14_curated	0	0	1	0	0	0	0	0	0	0	0	0	0	0	0	0	0
CG03_land_8_20_14_0_80_cor_Gallionellales_55_15_curated	1	0	0	0	0	0	0	0	0	0	0	0	0	0	0	1	0
CG03_land_8_20_14_0_80_cor_Shapirobacteria_OP11_39_12_curated	0	0	0	0	0	0	0	0	0	0	0	0	0	0	0	0	0
CG03_land_8_20_14_0_80_cor_Omnitrophica_43_22_curated	0	0	0	0	0	1	0	0	0	0	0	0	0	0	0	0	0
CG03_land_8_20_14_0_80_cor_Wolfebacteria_OD1_36_15_curated	0	0	0	0	0	0	0	0	0	0	0	0	0	0	0	0	0
CG03_land_8_20_14_0_80_cor_Jorgensenbacteria_OD1_38_39_curated	0	0	0	0	0	0	0	0	0	0	0	0	0	0	0	0	0
CG03_land_8_20_14_0_80_cor_Portnoybacteria_OD1_41_10_curated	0	0	0	0	0	0	0	0	0	0	0	0	0	0	0	0	0
CG03_land_8_20_14_0_80_cor_Tagabacteria_OD1_41_22_curated	0	0	0	0	0	1	0	0	0	0	0	0	0	0	0	0	0
CG03_land_8_20_14_0_80_cor_Syntrophobacterales_58_14_curated	0	1	1	0	0	0	0	0	0	0	0	0	0	0	1	0	0
CG03_land_8_20_14_0_80_cor_Wolfebacteria_OD1_40_12_curated	0	0	0	0	0	0	0	0	0	0	0	0	0	0	0	0	0
CG06_land_8_20_14_3_00_150_Pacearchaeota_35_12_curated	0	0	0	0	0	0	0	0	0	0	0	0	0	0	0	0	0
CG06_land_8_20_14_3_00_150_Armatimonadetes_66_21_curated	0	0	1	1	1	1	0	0	1	0	0	0	0	0	0	1	0
CG06_land_8_20_14_3_00_150_Berkelbacteria_43_10_curated	0	0	0	0	0	0	0	0	0	0	0	0	0	0	0	0	0
CG06_land_8_20_14_3_00_150_Portnoybacteria_OD1_39_12_curated	0	0	0	0	0	1	0	0	0	0	0	0	0	0	0	0	0
CG06_land_8_20_14_3_00_150_WWE3_42_16_curated	0	0	0	0	0	0	0	0	0	0	0	0	0	0	0	0	0
CG06_land_8_20_14_3_00_150_Elusimicrobia_38_11_curated	0	0	0	0	0	1	0	0	0	0	0	0	0	0	0	0	0
CG06_land_8_20_14_3_00_150_Roizmanbacteria_OP11_34_14_curated	0	0	0	0	0	0	0	0	0	0	0	0	0	0	0	0	0
CG06_land_8_20_14_3_00_150_Shapirobacteria_OP11_40_12_curated	0	0	0	0	0	0	0	0	0	0	0	0	0	0	0	0	0
CG06_land_8_20_14_3_00_150_Moranbacteria_OD1_40_12_curated	0	0	0	0	0	1	0	0	0	0	0	0	0	0	0	0	0
CG07_land_8_20_14_0_80_Woesearchaeota_44_23_curated	0	0	0	0	0	1	0	0	0	0	0	0	0	0	0	0	0
CG07_land_8_20_14_0_80_Gribaldobacteria_OD1_33_18_curated	0	0	0	0	0	0	0	0	0	0	0	0	0	0	0	0	0
CG07_land_8_20_14_0_80_Deltaproteobacteria_38_7_curated	0	0	0	0	0	0	0	0	0	0	0	0	0	0	0	0	0
CG07_land_8_20_14_0_80_Armatimonadetes_40_9_curated	0	0	1	0	0	1	0	0	0	0	0	0	0	0	0	0	0
CG07_land_8_20_14_0_80_Chloroflexi_51_10_curated	0	0	1	0	0	0	0	0	0	0	0	0	0	0	0	0	0
CG07_land_8_20_14_0_80_Bathyarchaeota_47_9_curated	0	0	1	0	0	0	0	0	0	0	0	0	0	0	0	0	0
CG07_land_8_20_14_0_80_Sulfurimonas_36_56_curated	1	0	0	0	0	1	1	0	0	0	0	0	0	1	0	1	0
CG07_land_8_20_14_0_80_Desulfobacterales_52_14_curated	0	1	1	0	0	1	0	0	0	0	0	0	0	0	0	0	0
CG07_land_8_20_14_0_80_Deltaproteobacteria_60_11_curated	1	0	1	1	0	1	0	0	0	1	0	0	0	0	1	0	0
CG07_land_8_20_14_0_80_Ignavibacteriales_59_12_curated	0	0	0	0	0	0	0	0	0	0	0	0	0	0	0	0	0
CG07_land_8_20_14_0_80_Shapirobacteria_OP11_39_18_curated	0	0	0	0	0	0	0	0	0	0	0	0	0	0	0	0	0
CG07_land_8_20_14_0_80_Omnitrophica_50_8_curated	0	0	1	0	0	1	0	0	0	0	0	0	0	0	0	0	0
CG07_land_8_20_14_0_80_Omnitrophica_42_15_curated	0	0	1	0	0	1	0	0	0	0	0	0	0	0	0	0	0
CG08_land_8_20_14_0_20_Actinobacteria_35_9_curated	0	0	0	0	0	1	0	0	0	0	0	0	0	0	1	0	0
CG08_land_8_20_14_0_20_Diapherotrites_30_16_curated	0	0	0	0	0	0	0	0	0	0	0	0	0	0	0	0	0
CG08_land_8_20_14_0_20_Diapherotrites_34_12_curated	0	0	0	0	0	1	0	0	0	0	0	0	0	0	0	0	0
CG08_land_8_20_14_0_20_Nealsonbacteria_OD1_38_20_curated	0	0	1	0	0	0	0	0	0	0	0	0	0	0	0	0	0
CG08_land_8_20_14_0_20_Gribaldobacteria_OD1_39_15_curated	0	0	0	0	0	1	0	0	0	0	0	0	0	0	0	0	0
CG08_land_8_20_14_0_20_WWE3_40_13_curated	0	0	0	0	0	0	0	0	0	0	0	0	0	0	0	0	0
CG08_land_8_20_14_0_20_WWE3_41_15_curated	0	0	0	0	0	1	0	0	0	0	0	0	0	0	0	0	0
CG08_land_8_20_14_0_20_Nealsonbacteria_OD1_43_11_curated	0	0	0	0	0	1	0	0	0	0	0	0	0	0	0	0	0
CG08_land_8_20_14_0_20_WWE3_43_13_curated	0	0	0	0	0	0	0	0	0	0	0	0	0	0	0	0	0
CG08_land_8_20_14_0_20_novel_Parcubacteria_43_9_curated	0	0	0	0	0	0	0	0	0	0	0	0	0	0	0	0	0
CG08_land_8_20_14_0_20_SAR406_45_22_curated	0	0	0	0	0	1	0	0	0	0	0	0	0	0	0	0	0
CG08_land_8_20_14_0_20_Berkelbacteria_39_8_curated	0	0	0	0	0	1	0	0	0	0	0	0	0	0	0	0	0
CG08_land_8_20_14_0_20_Elusimicrobia_44_26_curated	0	0	0	0	0	1	0	0	0	0	0	0	0	0	0	0	0
CG08_land_8_20_14_0_20_Ignavibacteria_37_9_curated	0	0	0	0	0	1	0	0	0	0	0	1	0	0	0	1	0
CG08_land_8_20_14_0_20_Woesearchaeota_47_9_curated	0	0	0	0	0	1	0	0	0	0	0	0	0	0	0	0	0
CG08_land_8_20_14_0_20_Elusimicrobia_51_18_curated	0	0	1	0	0	1	0	0	0	0	0	0	0	0	0	0	0
CG08_land_8_20_14_0_20_Elusimicrobia_59_10_curated	0	0	1	0	0	1	0	0	0	0	0	0	0	0	0	0	0
CG08_land_8_20_14_0_20_Gallionellales_59_87_curated	1	0	0	0	0	0	0	0	0	0	0	0	0	0	0	0	0
CG08_land_8_20_14_0_20_Methylobacterium_71_15_curated	1	0	1	0	0	0	0	0	0	0	0	0	0	0	0	0	0
CG08_land_8_20_14_0_20_Micraarchaeota_59_11_curated	0	0	0	0	0	1	0	0	0	0	0	0	0	0	0	0	0
CG08_land_8_20_14_0_20_Kerfelbacteria_OD1_40_16_curated	0	0	0	0	0	1	0	0	0	0	0	0	0	0	0	0	0
CG08_land_8_20_14_0_20_Kerfelbacteria_OD1_42_7_curated	0	0	0	0	0	1	0	0	0	0	0	0	0	0	0	0	0
CG08_land_8_20_14_0_20_Kerfelbacteria_OD1_43_14_curated	0	0	0	0	0	1	0	0	0	0	0	0	0	0	0	0	0
CG08_land_8_20_14_0_20_Hadesarchaea_51_8_curated	0	0	0	0	0	1	0	0	0	0	0	0	0	0	0	0	0
CG08_land_8_20_14_0_20_Saganbacteria_WOR-1_45_16_curated	0	0	0	0	0	0	0	0	0	0	0	0	0	0	0	0	0
CG08_land_8_20_14_0_20_WWE3_41_10_curated	0	0	0	0	0	0	0	0	0	0	0	0	0	0	0	0	0
CG09_land_8_20_14_0_10_Diapherotrites_32_12_curated	0	0	0	0	0	0	0	0	0	0	0	0	0	0	0	0	0
CG09_land_8_20_14_0_10_Shapirobacteria_OP11_38_17_curated	0	0	0	0	0	0	0	0	0	0	0	0	0	0	0	0	0
CG09_land_8_20_14_0_10_Shapirobacteria_OP11_39_12_curated	0	0	0	0	0	0	0	0	0	0	0	0	0	0	0	0	0
CG09_land_8_20_14_0_10_Roizmanbacteria_OP11_41_9_curated	0	0	0	0	0	0	0	0	0	0	0	0	0	0	0	0	0
CG09_land_8_20_14_0_10_Collierbacteria_OP11_46_12_curated	0	0	0	0	0	0	0	0	0	0	0	0	0	0	0	0	0
CG09_land_8_20_14_0_10_Shapirobateria_OP11_47_13_curated	0	0	0	0	0	0	0	0	0	0	0	0	0	0	0	0	0
CG09_land_8_20_14_0_10_Torokbacteria_OD1_42_11_curated	0	0	0	0	0	0	0	0	0	0	0	0	0	0	0	0	0
CG09_land_8_20_14_0_10_Nealsonbacteria_OD1_42_14_curated	0	0	0	0	0	0	0	0	0	0	0	0	0	0	0	0	0
CG1_02_FULL_Alphaproteobacteria_46_17_curated	0	0	0	0	0	0	0	0	0	0	0	0	0	0	0	0	0
CG1_02_FULL_Anaerolineae_58_13_curated	1	0	0	0	0	0	0	0	1	0	0	0	0	0	0	0	0
CG1_02_FULL_Berkelbacteria_42_45_curated	0	0	0	0	0	0	0	0	1	0	0	0	0	0	0	0	0
CG1_02_FULL_Pacebacteria_OP11_36_77_curated	0	0	0	0	0	0	0	0	0	0	0	0	0	0	0	0	0
CG1_02_FULL_Desulfobacterales_45_11_curated	0	1	1	0	0	0	0	0	0	0	0	0	0	0	1	0	0
CG1_02_FULL_Desulfovibrionales_65_16_curated	0	1	1	1	1	1	1	0	0	1	0	0	0	0	0	0	0
CG1_02_FULL_Elusimicrobia_56_21_curated	0	0	1	0	0	1	0	0	0	0	0	0	0	0	0	0	0
CG1_02_FULL_Falkowbacteria_OD1_37_21_curated	0	0	0	0	0	0	0	0	0	0	0	0	0	0	0	0	0
CG1_02_FULL_Falkowbacteria_OD1_41_21_curated	0	0	0	0	0	1	0	0	0	0	0	0	0	0	0	0	0
CG1_02_FULL_Magasanikbacteria_OD1_32_51_curated	0	0	0	0	0	0	0	0	0	0	0	0	0	0	0	0	0
CG1_02_FULL_Magasanikbacteria_OD1_41_34_curated	0	0	0	0	0	0	0	0	0	0	0	0	0	0	0	0	0
CG1_02_FULL_Zetaproteobacteria_59_1487_curated	0	0	0	0	0	1	1	0	0	0	0	0	1	0	0	1	0
CG1_02_FULL_Micrarchaeota_47_40_curated	0	0	0	0	0	1	0	0	0	0	0	0	0	0	0	0	0
CG1_02_FULL_Micrarchaeota_49_24_curated	0	0	0	0	0	1	0	0	0	0	0	0	0	0	0	0	0
CG1_02_FULL_Micrarchaeota_51_15_curated	0	0	0	0	0	1	0	0	0	0	0	0	0	0	0	0	0
CG1_02_FULL_Micrarchaeota_55_22_curated	0	0	0	0	0	0	0	0	0	0	0	0	0	0	0	0	0
CG1_02_FULL_Micrarchaeota_55_41_curated	0	0	0	0	0	1	0	0	0	0	0	0	0	0	0	0	0
CG1_02_FULL_Micrarchaeota_60_51_curated	0	0	0	0	0	0	0	0	0	0	0	0	0	0	0	0	0
CG1_02_FULL_Hydrogenedentes_42_14_curated	0	0	0	0	0	1	0	0	0	0	0	0	0	0	0	0	0
CG1_02_FULL_Yonathbacteria_OD1_43_90_curated	0	0	0	0	0	0	0	0	0	0	0	0	0	0	0	0	0
CG1_02_FULL_Omnitrophica_40_15_curated	0	0	0	0	0	1	0	0	0	0	0	0	0	0	0	0	0
CG1_02_FULL_Omnitrophica_46_14_curated	0	0	0	0	0	1	0	0	0	0	0	0	0	0	0	1	0
CG1_02_FULL_Omnitrophica_49_16_curated	0	0	0	0	0	1	0	0	0	0	0	0	0	0	0	0	0
CG1_02_FULL_Pacearchaeota_35_32_curated	0	0	0	0	0	0	0	0	0	0	0	0	0	0	0	0	0
CG1_02_FULL_Pacearchaeota_39_14_curated	0	0	0	0	0	0	0	0	0	0	0	0	0	0	0	0	0
CG1_02_FULL_Komeilibateria_OD1_37_51_curated	0	0	0	0	0	1	0	0	0	0	0	0	0	0	0	0	0
CG1_02_FULL_Gribaldobacteria_OD1_41_26_curated	0	0	0	0	0	0	0	0	0	0	0	0	0	0	0	0	0
CG1_02_FULL_Colwellbacteria_OD1_42_13_curated	0	0	0	0	0	0	0	0	0	0	0	0	0	0	0	0	0
CG1_02_FULL_Peregrinibacteria_41_10_curated	0	0	0	0	0	0	0	0	0	0	0	0	0	0	0	0	0
CG1_02_FULL_Peregrinibacteria_PER_54_53_curated	0	0	0	0	0	0	0	0	0	0	0	0	0	0	0	0	0
CG1_02_FULL_Propionibacterium_60_36_curated	0	0	0	0	0	0	0	0	1	0	0	0	0	0	0	1	0
CG1_02_FULL_Alphaproteobacteria_64_396_curated	1	0	1	0	0	1	1	0	0	0	0	0	0	0	0	0	0
CG1_02_FULL_Rhodobacterales_66_167_curated	1	0	1	0	0	0	0	0	1	0	0	0	1	0	0	0	0
CG1_02_FULL_Comamonadaceae_60_146_curated	1	0	1	0	0	1	0	0	1	0	1	0	1	0	0	1	0
CG1_02_FULL_SAR406_48_14_curated	0	0	0	0	1	1	0	0	0	0	0	0	0	0	0	1	0
CG1_02_FULL_Verrucomicrobia_43_26_curated	0	0	0	0	0	0	0	0	0	0	0	0	0	0	0	0	0
CG1_02_FULL_Woesearchaeota_57_44_curated	0	0	0	0	0	1	0	0	0	0	0	0	0	0	0	0	0
CG1_02_FULL_Zetaproteobacteria_53_45_curated	0	0	0	0	0	1	0	0	0	0	0	0	1	0	0	1	0
CG1_02_FULL_Zetaproteobacteria_55_237_curated	0	0	0	0	0	1	0	0	0	1	1	0	1	0	0	1	0
CG1_02_SUB10_Zetaproteobacteria_46_191_curated	0	0	0	0	0	1	0	0	0	0	0	0	1	0	0	1	0
CG1_02_SUB10_Pacearchaeota_32_132_curated	0	0	0	0	0	0	0	0	0	0	0	0	0	0	0	0	0
CG1_02_SUB100_Gallionellaceae_60_948_curated	1	0	0	0	0	0	0	0	0	0	0	0	1	0	0	0	0
CG10_big_fil_rev_8_21_14_0_10_Pacearchaeota_30_48_curated	0	0	0	0	0	0	0	0	0	0	0	0	0	0	0	0	0
CG10_big_fil_rev_8_21_14_0_10_Woesearchaeota_30_7_curated	0	0	0	0	0	0	0	0	0	0	0	0	0	0	0	0	0
CG10_big_fil_rev_8_21_14_0_10_Diapherotrites_31_34_curated	0	0	0	0	0	1	0	0	0	0	0	0	0	0	0	0	0
CG10_big_fil_rev_8_21_14_0_10_Pacearchaeota_32_14_curated	0	0	0	0	0	1	0	0	0	0	0	0	0	0	0	0	0
CG10_big_fil_rev_8_21_14_0_10_Woesearchaeota_32_24_curated	1	0	0	0	0	0	0	0	0	0	0	0	0	0	0	0	0
CG10_big_fil_rev_8_21_14_0_10_Pacearchaeota_32_42_curated	0	0	0	0	0	0	0	0	0	0	0	0	0	0	0	0	0
CG10_big_fil_rev_8_21_14_0_10_Woesearchaeota_32_9_curated	0	0	0	0	0	0	0	0	0	0	0	0	0	0	0	0	0
CG10_big_fil_rev_8_21_14_0_10_Pacearchaeota_34_12_curated	0	0	0	0	0	0	0	0	0	0	0	0	0	0	0	0	0
CG10_big_fil_rev_8_21_14_0_10_Pacearchaeota_34_76_curated	0	0	0	0	0	0	0	0	0	0	0	0	0	0	0	0	0
CG10_big_fil_rev_8_21_14_0_10_Woesearchaeota_34_8_curated	0	0	0	0	0	0	0	0	0	0	0	0	0	0	0	0	0
CG10_big_fil_rev_8_21_14_0_10_Pacearchaeota_35_13_curated	0	0	0	0	0	0	0	0	0	0	0	0	0	0	0	0	0
CG10_big_fil_rev_8_21_14_0_10_Woesearchaeota_36_11_curated	0	0	0	0	0	0	0	0	0	0	0	0	0	0	0	0	0
CG10_big_fil_rev_8_21_14_0_10_Woesearchaeota_37_12_curated	0	0	0	0	0	0	0	0	0	0	0	0	0	0	0	0	0
CG10_big_fil_rev_8_21_14_0_10_Archaea_43_11_curated	0	0	0	0	0	0	0	0	0	0	0	0	0	0	0	0	0
CG10_big_fil_rev_8_21_14_0_10_Woesearchaeota_45_16_curated	0	0	1	0	0	0	0	0	0	0	0	0	0	0	0	0	0
CG10_big_fil_rev_8_21_14_0_10_Micrarchaeota_45_29_curated	0	0	0	0	0	1	0	0	0	0	0	0	0	0	0	0	0
CG10_big_fil_rev_8_21_14_0_10_Woesearchaeota_34_12	0	0	0	0	0	0	0	0	0	0	0	0	0	0	0	0	0
CG10_big_fil_rev_8_21_14_0_10_WWE3_32_10_curated	0	0	0	0	0	1	0	0	0	0	0	0	0	0	0	0	0
CG10_big_fil_rev_8_21_14_0_10_Levybacteria_OP11_36_7_curated	0	0	0	0	0	0	0	0	0	0	0	0	0	0	0	0	0
CG10_big_fil_rev_8_21_14_0_10_Doudnabacteria_OD1_42_18_curated	0	0	0	0	0	0	0	0	0	0	0	0	0	0	0	0	0
CG10_big_fil_rev_8_21_14_0_10_Berkelbacteria_43_13_curated	0	0	0	0	0	0	0	0	0	0	0	0	0	0	0	0	0
CG10_big_fil_rev_8_21_14_0_10_Parcubacteria_OD1_46_32_curated	0	0	0	0	0	0	0	0	0	0	0	0	0	0	0	0	0
CG10_big_fil_rev_8_21_14_0_10_Peregrinibacteria_49_10_curated	0	0	0	0	0	0	0	0	0	0	0	0	0	0	0	0	0
CG10_big_fil_rev_8_21_14_0_10_Peregrinibacteria_54_7_curated	0	0	0	0	0	0	0	0	0	0	0	0	0	0	0	0	0
CG10_big_fil_rev_8_21_14_0_10_Bdellovibrio_47_8_curated	0	0	1	0	0	0	0	0	0	0	0	0	0	0	0	1	0
CG10_big_fil_rev_8_21_14_0_10_Bdellovibrionales_45_34_curated	0	0	1	0	0	0	0	0	0	0	0	0	0	0	0	1	0
CG10_big_fil_rev_8_21_14_0_10_Berkelbacteria_41_12_curated	0	0	0	0	0	0	0	0	0	0	0	0	0	0	0	0	0
CG10_big_fil_rev_8_21_14_0_10_Nitrosopumilus_33_7	0	0	0	0	0	0	0	0	0	0	0	0	0	0	0	0	0
CG10_big_fil_rev_8_21_14_0_10_Gribaldobacteria_OD1_37_21_curated	0	0	0	0	0	0	0	0	0	0	0	0	0	0	0	0	0
CG10_big_fil_rev_8_21_14_0_10_novel_CPR_33_18_curated	0	0	0	0	0	0	0	0	0	0	0	0	0	0	0	0	0
CG10_big_fil_rev_8_21_14_0_10_Falkowbacteria_OD1_39_9_curated	0	0	0	0	0	1	0	0	0	0	0	0	0	0	0	0	0
CG10_big_fil_rev_8_21_14_0_10_Pacearchaeota_31_9_curated	0	0	0	0	0	0	0	0	0	0	0	0	0	0	0	0	0
CG10_big_fil_rev_8_21_14_0_10_Shapirobacteria_OP11_36_6_curated	0	0	0	0	0	0	0	0	0	0	0	0	0	0	0	0	0
CG10_big_fil_rev_8_21_14_0_10_Woesearchaeota_33_12_curated	0	0	0	0	0	1	0	0	0	0	0	0	0	0	0	0	0
CG10_big_fil_rev_8_21_14_0_10_Chlamydiia_35_9_curated	0	0	0	0	0	0	0	0	0	0	0	0	0	0	0	0	0
CG10_big_fil_rev_8_21_14_0_10_Chlamydiia_42_34_curated	0	0	0	0	0	0	0	0	0	0	0	0	0	0	0	0	0
CG10_big_fil_rev_8_21_14_0_10_Saccharibacteria_47_8_curated	0	0	0	0	0	0	0	0	0	0	0	0	0	0	0	0	0
CG10_big_fil_rev_8_21_14_0_10_Falkowbacteria_OD1_37_6_curated	0	0	0	0	0	0	0	0	0	0	0	0	0	0	0	0	0
CG10_big_fil_rev_8_21_14_0_10_Falkowbacteria_OD1_43_10_curated	0	0	0	0	0	1	0	0	0	0	0	0	0	0	0	0	0
CG10_big_fil_rev_8_21_14_0_10_Falkowbacteria_OD1_43_11_curated	0	0	0	0	0	0	0	0	0	0	0	0	0	0	0	0	0
CG10_big_fil_rev_8_21_14_0_10_Falkowbacteria_OD1_38_22_curated	0	0	0	0	0	0	0	0	0	0	0	0	0	0	0	0	0
CG10_big_fil_rev_8_21_14_0_10_Vogelbacteria_OD1_50_13_curated	0	0	0	0	0	0	0	0	0	0	0	0	0	0	0	0	0
CG10_big_fil_rev_8_21_14_0_10_Kaiserbacteria_OD1_51_14_curated	0	0	0	0	0	0	0	0	0	1	0	0	0	0	0	0	0
CG10_big_fil_rev_8_21_14_0_10_Kaiserbacteria_OD1_56_12_curated	0	0	0	0	0	0	0	0	0	0	0	0	0	0	0	0	0
CG10_big_fil_rev_8_21_14_0_10_Kaiserbacteria_OD1_59_10_curated	0	0	0	0	0	0	0	0	0	0	0	0	0	0	0	0	0
CG10_big_fil_rev_8_21_14_0_10_Levybacteria_OP11_35_13_curated	0	0	0	0	0	0	0	0	0	0	0	0	0	0	0	0	0
CG10_big_fil_rev_8_21_14_0_10_Magasanikbacteria_OD1_36_16_curated	0	0	0	0	0	0	0	0	0	0	0	0	0	0	0	0	0
CG10_big_fil_rev_8_21_14_0_10_Magasanikbacteria_OD1_36_32_curated	0	0	0	0	0	1	0	0	0	0	0	0	0	0	0	0	0
CG10_big_fil_rev_8_21_14_0_10_Magasanikbacteria_OD1_38_6_curated	0	0	0	0	0	0	0	0	0	0	0	0	0	0	0	0	0
CG10_big_fil_rev_8_21_14_0_10_Magasanikbacteria_OD1_40_10_curated	0	0	0	0	0	0	0	0	0	0	0	0	0	0	0	0	0
CG10_big_fil_rev_8_21_14_0_10_Magasanikbacteria_OD1_42_10_curated	0	0	0	0	0	0	0	0	0	0	0	0	0	0	0	0	0
CG10_big_fil_rev_8_21_14_0_10_Magasanikbacteria_OD1_43_6_curated	0	0	0	0	0	0	0	0	0	0	0	0	0	0	0	0	0
CG10_big_fil_rev_8_21_14_0_10_Magasanikbacteria_OD1_47_10_curated	0	0	0	0	0	0	0	0	0	0	0	0	0	0	0	0	0
CG10_big_fil_rev_8_21_14_0_10_Micraarchaeota_59_7_curated	0	0	0	0	0	0	0	0	0	0	0	0	0	0	0	0	0
CG10_big_fil_rev_8_21_14_0_10_Beckwithbacteria_OP11_34_10_curated	0	0	0	0	0	0	0	0	0	0	0	0	0	0	0	0	0
CG10_big_fil_rev_8_21_14_0_10_Shapirobateria_OP11_38_14_curated	0	0	0	0	0	0	0	0	0	0	0	0	0	0	0	0	0
CG10_big_fil_rev_8_21_14_0_10_Roizmanbacteria_OP11_39_6_curated	0	0	0	0	0	0	0	0	0	0	0	0	0	0	0	0	0
CG10_big_fil_rev_8_21_14_0_10_Shapirobacteria_OP11_40_9_curated	0	0	0	0	0	1	0	0	0	0	0	0	0	0	0	0	0
CG10_big_fil_rev_8_21_14_0_10_Collierbacteria_OP11_44_9_curated	0	0	0	0	0	0	0	0	0	0	0	0	0	0	0	0	0
CG10_big_fil_rev_8_21_14_0_10_Roizmanbacteria_OP11_45_7_curated	0	0	0	0	0	0	0	0	0	0	0	0	0	0	0	0	0
CG10_big_fil_rev_8_21_14_0_10_Shapirobateria_OP11_48_15_curated	0	0	0	0	0	0	0	0	0	0	0	0	0	0	0	0	0
CG10_big_fil_rev_8_21_14_0_10_Pacebacteria_OP11_56_10_curated	0	0	0	0	0	0	0	0	0	0	0	0	0	0	0	0	0
CG10_big_fil_rev_8_21_14_0_10_Moranbacteria_OD1_35_21_curated	0	0	0	0	0	1	0	0	0	0	0	0	0	0	0	0	0
CG10_big_fil_rev_8_21_14_0_10_Nomurabacteria_OD1_35_16_curated	0	0	0	0	0	0	0	0	0	0	0	0	0	0	0	0	0
CG10_big_fil_rev_8_21_14_0_10_Pacebacteria_OP11_42_12_curated	0	0	0	0	0	0	0	0	0	0	0	0	0	0	0	0	0
CG10_big_fil_rev_8_21_14_0_10_Pacebacteria_OP11_44_11_curated	0	0	0	0	0	0	0	0	0	0	0	0	0	0	0	0	0
CG10_big_fil_rev_8_21_14_0_10_Pacebacteria_OP11_44_54_curated	0	0	0	0	0	0	0	0	0	0	0	0	0	0	0	0	0
CG10_big_fil_rev_8_21_14_0_10_Pacebacteria_OP11_45_6_curated	0	0	0	0	0	0	0	0	0	0	0	0	0	0	0	0	0
CG10_big_fil_rev_8_21_14_0_10_Zambryskibacteria_OD1_34_34_curated	0	0	0	0	0	0	0	0	0	0	0	0	0	0	0	0	0
CG10_big_fil_rev_8_21_14_0_10_Parcubacteria_OD1_35_15_curated	0	0	0	0	0	0	0	0	0	0	0	0	0	0	0	0	0
CG10_big_fil_rev_8_21_14_0_10_Campbellbacteria_OD1_35_52_curated	0	0	0	0	0	0	0	0	0	0	0	0	0	0	0	0	0
CG10_big_fil_rev_8_21_14_0_10_Kuenenbacteria_OD1_36_11_curated	0	0	0	0	0	1	0	0	0	0	0	0	0	0	0	0	0
CG10_big_fil_rev_8_21_14_0_10_novel_Parcubacteria_OD1_36_14_curated	0	0	0	0	0	1	0	0	0	0	0	0	0	0	0	0	0
CG10_big_fil_rev_8_21_14_0_10_Yanofskybacteria_OD1_36_16_curated	0	0	0	0	0	0	0	0	0	0	0	0	0	0	0	0	0
CG10_big_fil_rev_8_21_14_0_10_Nealsonbacteria_OD1_36_24_curated	0	0	0	0	0	1	0	0	0	0	0	0	0	0	0	0	0
CG10_big_fil_rev_8_21_14_0_10_Komeilibateria_OD1_36_65_curated	0	0	0	0	0	1	0	0	0	0	0	0	0	0	0	0	0
CG10_big_fil_rev_8_21_14_0_10_Portnoybacteria_OD1_36_7_curated	0	0	0	0	0	0	0	0	0	0	0	0	0	0	0	0	0
CG10_big_fil_rev_8_21_14_0_10_Falkowbacteria_OD1_37_14_curated	0	0	0	0	0	0	0	0	0	0	0	0	0	0	0	0	0
CG10_big_fil_rev_8_21_14_0_10_Staskawiczbacteria_OD1_38_10_curated	0	0	0	0	0	0	0	0	0	0	0	0	0	0	0	0	0
CG10_big_fil_rev_8_21_14_0_10_Parcubacteria_OD1_38_31_curated	0	0	0	0	0	1	0	0	0	0	0	0	0	0	0	0	0
CG10_big_fil_rev_8_21_14_0_10_Harrisonbacteria_OD1_38_8_curated	0	0	0	0	0	0	0	0	0	0	0	0	0	0	0	0	0
CG10_big_fil_rev_8_21_14_0_10_Falkowbacteria_OD1_39_11_curated	0	0	0	0	0	0	0	0	0	0	0	0	0	0	0	0	0
CG10_big_fil_rev_8_21_14_0_10_Tagabacteria_OD1_40_13_curated	0	0	0	0	0	0	0	0	0	0	0	0	0	0	0	0	0
CG10_big_fil_rev_8_21_14_0_10_Harrisonbacteria_OD1_40_38_curated	0	0	0	0	0	0	0	0	0	0	0	0	0	0	0	0	0
CG10_big_fil_rev_8_21_14_0_10_Terrybacteria_OD1_41_10_curated	0	0	0	0	0	0	0	0	0	1	0	0	0	0	0	0	0
CG10_big_fil_rev_8_21_14_0_10_Komeilibateria_OD1_41_13_curated	0	0	0	0	0	0	0	0	0	0	0	0	0	0	0	0	0
CG10_big_fil_rev_8_21_14_0_10_Colwellbacteria_OD1_41_28_curated	0	0	0	0	0	0	0	0	0	0	0	0	0	0	0	0	0
CG10_big_fil_rev_8_21_14_0_10_Taylorbacteria_OD1_41_48_curated	0	0	0	0	0	0	0	0	0	0	0	0	0	0	0	0	0
CG10_big_fil_rev_8_21_14_0_10_Zambryskibacteria_OD1_42_12_curated	0	0	0	0	0	0	0	0	0	0	0	0	0	0	0	0	0
CG10_big_fil_rev_8_21_14_0_10_Harrisonbacteria_OD1_42_17_curated	0	0	0	0	0	0	0	0	0	0	0	0	0	0	0	0	0
CG10_big_fil_rev_8_21_14_0_10_Niyogibacteria_OD1_42_19_curated	0	0	0	0	0	1	0	0	0	0	0	0	0	0	0	0	0
CG10_big_fil_rev_8_21_14_0_10_Colwellbacteria_OD1_42_22_curated	0	0	0	0	0	0	0	0	0	0	0	0	0	0	0	0	0
CG10_big_fil_rev_8_21_14_0_10_Buchananbacteria_OD1_42_9_curated	0	0	0	0	0	0	0	0	0	0	0	0	0	0	0	0	0
CG10_big_fil_rev_8_21_14_0_10_Kaiserbacteria_OD1_43_70_curated	0	0	1	0	0	0	0	0	0	0	0	0	0	0	0	0	0
CG10_big_fil_rev_8_21_14_0_10_Kaiserbacteria_OD1_44_10_curated	0	0	1	0	0	0	0	0	0	1	0	0	0	0	0	0	0
CG10_big_fil_rev_8_21_14_0_10_Harrisonbacteria_OD1_44_23_curated	0	0	0	0	0	0	0	0	0	0	0	0	0	0	0	0	0
CG10_big_fil_rev_8_21_14_0_10_Portnoybacteria_OD1_44_7_curated	0	0	0	0	0	0	0	0	0	0	0	0	0	0	0	0	0
CG10_big_fil_rev_8_21_14_0_10_Vogelbacteria_OD1_45_14_curated	0	0	0	0	0	0	0	0	0	0	0	0	0	0	0	0	0
CG10_big_fil_rev_8_21_14_0_10_Kaiserbacteria_OD1_45_20_curated	0	0	0	0	0	0	0	0	0	1	0	0	0	0	0	0	0
CG10_big_fil_rev_8_21_14_0_10_Harrisonbacteria_OD1_45_28_curated	0	0	0	0	0	0	0	0	0	0	0	0	0	0	0	0	0
CG10_big_fil_rev_8_21_14_0_10_Yanofskybacteria_OD1_46_23_curated	0	0	0	0	0	0	0	0	0	0	0	0	0	0	0	0	0
CG10_big_fil_rev_8_21_14_0_10_Niyogibacteria_OD1_46_36_curated	0	0	0	0	0	0	0	0	0	0	0	0	0	0	0	0	0
CG10_big_fil_rev_8_21_14_0_10_Kaiserbacteria_OD1_47_16_curated	0	0	0	0	0	0	0	0	0	0	0	0	0	0	0	0	0
CG10_big_fil_rev_8_21_14_0_10_Uhrbacteria_OD1_48_11_curated	0	0	0	0	0	0	0	0	0	0	0	0	0	0	0	0	0
CG10_big_fil_rev_8_21_14_0_10_Harrisonbacteria_OD1_49_15_curated	0	0	0	0	0	0	0	0	0	0	0	0	0	0	0	0	0
CG10_big_fil_rev_8_21_14_0_10_Kaiserbacteria_OD1_49_17_curated	0	0	0	0	0	0	0	0	0	0	0	0	0	0	0	0	0
CG10_big_fil_rev_8_21_14_0_10_Vogelbacteria_OD1_49_38_curated	0	0	0	0	0	0	0	0	0	0	0	0	0	0	0	0	0
CG10_big_fil_rev_8_21_14_0_10_Vogelbacteria_OD1_51_16_curated	0	0	0	0	0	0	0	0	0	0	0	0	0	0	0	0	0
CG10_big_fil_rev_8_21_14_0_10_Andersenbacteria_OD1_54_11_curated	0	0	0	0	0	0	0	0	0	0	0	0	0	0	0	0	0
CG10_big_fil_rev_8_21_14_0_10_Peregrinibacteria_42_8_curated	0	0	0	0	0	0	0	0	0	0	0	0	0	0	0	0	0
CG10_big_fil_rev_8_21_14_0_10_Peregrinibacteria_55_24_curated	0	0	0	0	0	0	0	0	0	0	0	0	0	0	0	0	0
CG10_big_fil_rev_8_21_14_0_10_Peregrinibacteria_36_19_curated	0	0	1	0	0	0	0	0	0	0	0	0	0	0	0	0	0
CG10_big_fil_rev_8_21_14_0_10_Portnoybacteria_OD1_38_18_curated	0	0	0	0	0	1	0	0	0	0	0	0	0	0	0	0	0
CG10_big_fil_rev_8_21_14_0_10_Ryanbacteria_OD1_43_42_curated	0	0	0	0	0	0	0	0	0	0	0	0	0	0	0	0	0
CG10_big_fil_rev_8_21_14_0_10_Falkowbacteria_OD1_44_15_curated	0	0	0	0	0	0	0	0	0	0	0	0	0	0	0	0	0
CG10_big_fil_rev_8_21_14_0_10_Buchananbacteria_OD1_33_19_curated	0	0	0	0	0	0	0	0	0	0	0	0	0	0	0	0	0
CG10_big_fil_rev_8_21_14_0_10_Doudnabacteria_OD1_41_10_curated	0	0	0	0	0	1	0	0	0	0	0	0	0	0	0	0	0
CG10_big_fil_rev_8_21_14_0_10_Uhrbacteria_OD1_41_26_curated	0	0	0	0	0	0	0	0	0	0	0	0	0	0	0	0	0
CG10_big_fil_rev_8_21_14_0_10_Uhrbacteria_OD1_48_16_curated	0	0	0	0	0	0	0	0	0	0	0	0	0	0	0	0	0
CG10_big_fil_rev_8_21_14_0_10_Uhrbacteria_OD1_50_16_curated	0	0	0	0	0	0	0	0	0	0	0	0	0	0	0	0	0
CG10_big_fil_rev_8_21_14_0_10_Pacearchaeota_31_24_curated	0	0	0	0	0	0	0	0	0	0	0	0	0	0	0	0	0
CG10_big_fil_rev_8_21_14_0_10_Woesearchaeota_44_13_curated	0	0	0	0	0	1	0	0	0	0	0	0	0	0	0	0	0
CG10_big_fil_rev_8_21_14_0_10_Wolfebacteria_OD1_31_9_curated	0	0	0	0	0	0	0	0	0	0	0	0	0	0	0	0	0
CG10_big_fil_rev_8_21_14_0_10_WWE3_35_32_curated	0	0	0	0	0	0	0	0	0	0	0	0	0	0	0	0	0
CG10_big_fil_rev_8_21_14_0_10_WWE3_48_23_curated	0	0	0	0	0	1	0	0	0	0	0	0	0	0	0	0	0
CG10_big_fil_rev_8_21_14_0_10_Yanofskybacteria_OD1_37_15_curated	0	0	0	0	0	0	0	0	0	0	0	0	0	0	0	0	0
CG11_big_fil_rev_8_21_14_0_20_Alphaproteobacteria_39_49_curated	0	0	1	0	0	0	0	0	0	0	0	0	0	0	0	0	0
CG11_big_fil_rev_8_21_14_0_20_Alphaproteobacteria_44_7_curated	0	0	0	0	0	0	0	0	0	0	0	0	0	0	0	0	0
CG11_big_fil_rev_8_21_14_0_20_Diapherotrites_37_9_curated	0	0	0	0	0	0	0	0	0	0	0	0	0	0	0	0	0
CG11_big_fil_rev_8_21_14_0_20_novel_Parcubacteria_39_14_curated	0	0	0	0	0	1	0	0	0	0	0	0	0	0	0	0	0
CG11_big_fil_rev_8_21_14_0_20_Nitrospinae_45_15_curated	0	0	1	0	0	1	0	1	0	1	0	0	0	0	0	0	0
CG11_big_fil_rev_8_21_14_0_20_Deltaproteobacteria_45_16_curated	0	0	1	0	0	0	0	0	0	1	1	0	0	0	0	1	0
CG11_big_fil_rev_8_21_14_0_20_Peregrinibacteria_46_8_curated	0	0	0	0	0	0	0	0	0	1	0	0	0	0	0	0	0
CG11_big_fil_rev_8_21_14_0_20_Peregrinibacteria_49_14_curated	0	0	0	0	0	0	0	0	0	0	0	0	0	0	0	0	0
CG11_big_fil_rev_8_21_14_0_20_Nitrospinae_56_8_curated	0	0	0	0	0	0	0	0	0	1	0	0	0	0	0	0	0
CG11_big_fil_rev_8_21_14_0_20_Omnitrophica_64_10_curated	0	0	1	0	0	0	0	0	0	0	0	0	0	0	0	0	0
CG11_big_fil_rev_8_21_14_0_20_Berkelbacteria_40_23_curated	0	0	0	0	0	1	0	0	0	0	0	0	0	0	0	0	0
CG11_big_fil_rev_8_21_14_0_20_Gallionellaceae_60_62_curated	1	0	0	0	0	0	0	0	0	0	0	0	0	0	0	0	0
CG11_big_fil_rev_8_21_14_0_20_Gottesmanbacteria_OP11_37_11_curated	0	0	0	0	0	0	0	0	0	0	0	0	0	0	0	0	0
CG11_big_fil_rev_8_21_14_0_20_Kuenenbacteria_OD1_37_9_curated	0	0	0	0	0	1	0	0	0	0	0	0	0	0	0	0	0
CG11_big_fil_rev_8_21_14_0_20_Pacearchaeota_30_13_curated	0	0	0	0	0	0	0	0	0	0	0	0	0	0	0	0	0
CG11_big_fil_rev_8_21_14_0_20_Deltaproteobacteria_42_23_curated	0	0	1	0	0	0	0	0	0	1	0	0	0	0	0	1	0
CG11_big_fil_rev_8_21_14_0_20_Deltaproteobacteria_47_16_curated	0	0	1	0	0	0	0	1	0	1	0	1	0	0	0	1	0
CG11_big_fil_rev_8_21_14_0_20_Deltaproteobacteria_49_13_curated	0	0	1	0	0	1	0	0	0	0	0	0	0	0	0	1	0
CG11_big_fil_rev_8_21_14_0_20_Elusimicrobia_64_6_curated	0	0	0	0	0	0	0	0	0	0	0	0	0	0	0	0	0
CG11_big_fil_rev_8_21_14_0_20_Gammaproteobacteria_46_22_curated	0	0	0	0	0	0	0	0	0	0	0	0	0	0	0	1	0
CG11_big_fil_rev_8_21_14_0_20_Magasanikbacteria_OD1_39_34_curated	0	0	0	0	0	0	0	0	0	0	0	0	0	0	0	0	0
CG11_big_fil_rev_8_21_14_0_20_Magasanikbacteria_OD1_43_7_curated	0	0	0	0	0	0	0	0	0	0	0	0	0	0	0	0	0
CG11_big_fil_rev_8_21_14_0_20_Roizmanbacteria_OP11_37_16_curated	0	0	0	0	0	0	0	0	0	0	0	0	0	0	0	0	0
CG11_big_fil_rev_8_21_14_0_20_Omnitrophica_45_26_curated	0	0	1	0	0	0	0	0	0	1	1	0	0	0	0	1	0
CG11_big_fil_rev_8_21_14_0_20_Liptonbacteria_OD1_35_14_curated	0	0	0	0	0	0	0	0	0	0	0	0	0	0	0	0	0
CG11_big_fil_rev_8_21_14_0_20_Falkowbacteria_OD1_39_10_curated	0	0	0	0	0	0	0	0	0	0	0	0	0	0	0	0	0
CG11_big_fil_rev_8_21_14_0_20_novel_Parcubacteria_OD1_39_22_curated	0	0	0	0	0	0	0	0	0	0	0	0	0	0	0	0	0
CG11_big_fil_rev_8_21_14_0_20_Zambryskibacteria_OD1_40_24_curated	0	0	0	0	0	0	0	0	0	0	0	0	0	0	0	0	0
CG11_big_fil_rev_8_21_14_0_20_Zambryskibacteria_OD1_42_18_curated	0	0	0	0	0	0	0	0	0	0	0	0	0	0	0	0	0
CG11_big_fil_rev_8_21_14_0_20_Campbellbacteria_OD1_44_21_curated	0	0	0	0	0	0	0	0	0	0	0	0	0	0	0	0	0
CG11_big_fil_rev_8_21_14_0_20_Taylorbacteria_OD1_46_11_curated	0	0	0	0	0	0	0	0	0	0	0	0	0	0	0	0	0
CG11_big_fil_rev_8_21_14_0_20_Woesearchaeota_43_8_curated	0	0	0	0	0	1	0	0	0	0	0	0	0	0	0	0	0
CG11_big_fil_rev_8_21_14_0_20_Omnitrophica_41_12_curated	0	0	0	0	0	1	0	0	0	0	0	0	0	0	0	0	0
CG11_big_fil_rev_8_21_14_0_20_Omnitrophica_43_6_curated	0	0	0	0	0	1	0	0	0	0	0	0	0	0	0	0	0
CG11_big_fil_rev_8_21_14_0_20_Omnitrophica_63_9_curated	0	0	1	0	0	0	0	0	0	0	0	0	0	0	0	1	0
CG11_big_fil_rev_8_21_14_0_20_Omnitrophica_42_13_curated	0	0	1	0	0	1	0	0	0	0	0	0	0	0	1	0	0
CG12_big_fil_rev_8_21_14_0_65_Bacteroidetes_60_17_curated	1	0	0	0	0	0	0	0	0	1	0	1	0	0	0	1	0
CG12_big_fil_rev_8_21_14_0_65_Gracilibacteria_GN02_38_15_curated	0	0	0	0	0	0	0	0	1	0	0	0	0	0	0	0	0
CG12_big_fil_rev_8_21_14_0_65_Hydrogenophilales_61_21_curated	1	0	1	1	0	1	0	0	0	1	1	0	1	0	0	1	0
CG12_big_fil_rev_8_21_14_0_65_Comamonadaceae_59_15_curated	1	0	1	0	0	1	0	0	1	0	1	0	1	0	0	1	1
CG12_big_fil_rev_8_21_14_0_65_Ignavibacteriales_30_8_curated	0	0	0	0	0	0	0	0	1	0	0	0	0	0	0	0	0
CG12_big_fil_rev_8_21_14_0_65_Zetaproteobacteria_54_13_curated	0	0	1	0	0	1	1	0	0	0	0	0	1	0	0	1	0
CG12_big_fil_rev_8_21_14_0_65_Omnitrophica_42_8_curated	0	0	0	0	0	0	0	0	0	0	0	0	0	0	0	0	0
CG12_big_fil_rev_8_21_14_0_65_Shewanella_47_15_curated	0	0	0	0	1	1	0	0	1	1	0	0	0	0	0	0	1
CG12_big_fil_rev_8_21_14_0_65_Sphingomonadales_65_10_curated	0	0	1	0	0	0	0	0	0	0	0	0	0	0	0	0	0
CG12_big_fil_rev_8_21_14_0_65_Omnitrophica_50_5_curated	0	0	1	0	0	0	0	0	0	0	0	0	0	0	0	0	0
CG15_BIG_FIL_POST_REV_8_21_14_020_Aenigmarchaeota_37_27_curated	0	0	0	0	0	0	0	0	0	0	0	0	0	0	0	0	0
CG15_BIG_FIL_POST_REV_8_21_14_020_Chloroflexi_46_15_curated	0	0	0	0	0	1	0	0	0	0	0	0	0	0	0	0	0
CG15_BIG_FIL_POST_REV_8_21_14_020_Ratteibacteria_41_12_curated	0	0	0	0	0	0	0	0	0	0	0	0	0	0	0	0	0
CG15_BIG_FIL_POST_REV_8_21_14_020_Nitrosopumilales_37_12	0	0	1	0	0	0	0	0	0	0	0	0	0	0	0	0	0
CG15_BIG_FIL_POST_REV_8_21_14_020_Rhodospirillales_66_15_curated	1	0	1	0	0	0	0	0	0	1	0	0	0	0	0	0	0
CG15_BIG_FIL_POST_REV_8_21_14_020_Rhodobacterales_59_13_curated	1	0	0	0	0	0	0	0	1	0	0	0	0	0	0	0	0
CG17_big_fil_post_rev_8_21_14_2_50_Gracilibacteria_48_13_curated	0	0	1	0	0	0	0	0	0	1	0	0	0	0	0	0	0
CG17_big_fil_post_rev_8_21_14_2_50_Blackallbacteria_48_46_curated	1	0	1	0	0	1	0	1	0	1	1	1	0	0	0	1	0
CG17_big_fil_post_rev_8_21_14_2_50_Atribacteria_34_11_curated	0	0	1	0	0	1	0	0	1	0	0	0	0	0	0	0	0
CG17_big_fil_post_rev_8_21_14_2_50_Cytophagales_40_13_curated	0	0	1	0	0	0	0	0	0	0	0	0	0	0	0	1	0
CG17_big_fil_post_rev_8_21_14_2_50_Rhodobacteraceae_65_11_curated	1	0	1	0	0	0	0	0	1	0	1	0	1	0	0	0	0
CG17_big_fil_post_rev_8_21_14_2_50_Rhodobacteraceae_63_15_curated	1	0	1	0	0	0	0	0	0	1	1	0	0	0	0	0	0
CG17_big_fil_post_rev_8_21_14_2_50_Thalassolituus_53_8_curated	0	0	0	0	0	0	0	0	1	1	1	0	0	0	0	0	0
CG17_big_fil_post_rev_8_21_14_2_50_Xanthomonadales_64_11_curated	0	0	0	0	0	0	0	0	0	1	0	0	0	0	0	1	0
CG18_big_fil_WC_8_21_14_2_50_Hydrogenophilales_58_12_curated	1	0	1	1	0	1	1	0	0	1	1	1	1	0	0	0	0
CG18_big_fil_WC_8_21_14_2_50_Nitrospirae_70_55_curated	1	0	1	1	0	1	0	0	0	1	1	0	0	0	0	0	0
CG18_big_fil_WC_8_21_14_2_50_Flavobacteriaceae_34_36_curated	0	0	1	0	0	1	0	0	0	1	0	1	0	0	0	0	0
CG18_big_fil_WC_8_21_14_2_50_Wolfebacteria_OD1_39_7_curated	0	0	0	0	0	0	0	0	0	0	0	0	0	0	0	0	0
CG18_big_fil_WC_8_21_14_2_50_Nealsonbacteria_OD1_37_10_curated	0	0	0	0	0	0	0	0	0	0	0	0	0	0	0	0	0
CG18_big_fil_WC_8_21_14_2_50_Cytophagales_42_9_curated	0	0	0	0	0	0	0	0	0	0	0	0	0	0	0	0	0
CG18_big_fil_WC_8_21_14_2_50_Flavobacteriales_32_9_curated	0	0	0	0	0	0	0	0	1	1	1	0	0	0	0	1	0
CG18_big_fil_WC_8_21_14_2_50_Bacteroidetes_41_14_curated	0	0	0	0	1	1	0	0	1	1	0	1	0	0	0	1	0
CG18_big_fil_WC_8_21_14_2_50_Ignavibacteriales_31_20_curated	0	0	0	0	0	1	0	0	0	0	0	1	0	0	0	1	0
CG18_big_fil_WC_8_21_14_2_50_Rhodobacterales_71_9_curated	1	0	1	0	0	0	0	0	1	1	1	0	1	0	0	0	0
CG2_30_FULL_Anaerolineae_57_67_curated	0	0	0	0	1	0	0	0	0	0	0	0	0	0	0	1	0
CG2_30_FULL_Anaerolineae_58_95_curated	0	0	0	0	1	0	0	0	0	0	0	0	0	0	0	0	0
CG2_30_FULL_Chloroflexi_64_16_curated	0	0	1	0	0	0	0	0	1	0	0	0	0	0	1	1	0
CG2_30_FULL_Bacteroidetes_32_10_curated	0	0	0	0	0	1	0	0	0	0	0	0	0	0	0	1	0
CG2_30_FULL_Bacteroidetes_33_31_curated	1	0	0	0	1	0	0	0	0	0	0	0	0	0	0	1	0
CG2_30_FULL_Beckwithbacteria_OP11_44_31_curated	0	0	0	0	0	1	0	0	0	0	0	0	0	0	0	0	0
CG2_30_FULL_Rhodocyclales_68_42_curated	1	0	1	1	0	1	0	0	0	1	0	1	1	0	0	1	0
CG2_30_FULL_Caldiserica_36_11_curated	0	0	0	0	0	0	0	0	1	0	0	0	0	0	0	0	0
CG2_30_FULL_Comamonadaceae_59_20_curated	1	0	1	0	0	1	0	0	0	1	1	0	1	0	0	1	0
CG2_30_FULL_Riflebacteria_54_10_curated	0	0	0	0	0	1	0	0	0	0	0	0	0	0	0	0	0
CG2_30_FULL_Yonathbacteria_OD1_47_67_curated	0	0	0	0	0	0	0	0	0	0	0	0	0	0	0	0	0
CG2_30_FULL_Kaiserbacteria_OD1_50_59_curated	0	0	0	0	0	0	0	0	0	0	0	0	0	0	0	0	0
CG2_30_FULL_Deltaproteobacteria_43_15_curated	0	1	0	0	0	0	0	0	1	0	0	0	0	0	1	0	0
CG2_30_FULL_Deltaproteobacteria_66_27_curated	0	0	1	0	0	1	0	0	1	0	1	0	0	0	0	1	0
CG2_30_FULL_Deltaproteobacteria_51_40_curated	0	1	1	1	0	1	0	0	0	0	0	0	0	0	1	0	0
CG2_30_FULL_Deltaproteobacteria_60_27_curated	0	1	1	1	0	1	0	0	0	0	0	0	0	0	1	0	0
CG2_30_FULL_Fibrobacteres_45_31_curated	0	0	0	0	0	0	1	0	0	0	0	0	0	0	0	0	0
CG2_30_FULL_Gracilibacteria_GN02_37_12_curated	0	0	0	0	0	0	0	0	1	0	0	0	0	0	0	0	0
CG2_30_FULL_Sulfurimonas_36_10_curated	1	0	0	0	0	1	0	0	0	1	1	1	0	1	0	1	0
CG2_30_FULL_Ignavibacteria_36_16_curated	0	0	0	0	0	1	0	0	0	0	0	1	0	0	0	1	0
CG2_30_FULL_Levybacteria_OP11_37_29_curated	0	0	0	0	0	0	0	0	0	0	0	0	0	0	0	0	0
CG2_30_FULL_Moranbacteria_OD1_45_14_curated	0	0	0	0	0	0	0	0	0	0	0	0	0	0	0	0	0
CG2_30_FULL_Nitrospirae_53_67_curated	1	0	1	1	1	1	0	0	0	0	1	0	0	0	1	0	0
CG2_30_FULL_Oscillatoriales_40_61_curated	1	0	1	0	0	1	0	0	0	0	0	0	1	0	0	1	0
CG2_30_FULL_Oscillatoriales_44_21_curated	0	0	1	0	0	0	0	0	0	0	0	0	1	0	0	1	0
CG2_30_FULL_Gribaldobacteria_OD1_36_21_curated	0	0	0	0	0	0	0	0	0	0	0	0	0	0	0	0	0
CG2_30_FULL_Kaiserbacteria_OD1_44_11_curated	0	0	0	0	0	0	0	0	0	1	0	0	0	0	0	0	0
CG2_30_FULL_Falkowbacteria_OD1_45_37_curated	0	0	0	0	0	1	0	0	0	0	0	0	0	0	0	0	0
CG2_30_FULL_novel_Parcubacteria_OD1_48_51_curated	0	0	0	0	0	1	0	0	0	0	0	0	0	0	0	0	0
CG2_30_FULL_Porphyromonadaceae_38_12_curated	0	0	0	0	0	0	0	0	0	0	0	0	0	0	0	1	0
CG2_30_FULL_Saccharibacteria_TM7_41_52_curated	0	0	0	0	0	0	0	0	0	0	0	0	0	0	0	0	0
CG2_30_FULL_Syntrophobacteraceae_61_12_curated	0	1	1	1	1	1	0	0	0	0	0	0	0	0	1	0	0
CG2_30_FULL_Piscirickettsiaceae_44_34_curated	0	0	1	0	0	1	0	0	0	0	0	0	1	0	0	1	0
CG2_30_FULL_Wirthbacteria_54_11_curated	0	0	0	0	0	1	0	0	0	0	0	0	0	1	0	0	0
CG2_30_SUB10_Moranbacteria_OD1_41_165_curated	0	0	0	0	0	0	0	0	0	0	0	0	0	0	0	0	0
CG22_combo_CG10-13_8_21_14_all_WWE3_39_12_curated	0	0	0	0	0	0	0	0	0	0	0	0	0	0	0	0	0
CG22_combo_CG10-13_8_21_14_all_Nitrospinae_47_10_curated	0	0	1	0	0	1	0	0	0	1	0	0	0	0	0	0	0
CG22_combo_CG10-13_8_21_14_all_Bdellovibrionales_38_13_curated	0	0	1	0	0	0	0	0	0	0	0	0	0	0	0	1	0
CG22_combo_CG10-13_8_21_14_all_Beckwithbacteria_OP11_01_47_9_curated	0	0	0	0	0	1	0	0	0	0	0	0	0	0	0	0	0
CG22_combo_CG10-13_8_21_14_all_Parcubacteria_OD1_41_9_curated	0	0	0	0	0	0	0	0	1	0	0	0	0	0	0	0	0
CG22_combo_CG10-13_8_21_14_all_Roizmanbacteria_OP11_33_16_curated	0	0	0	0	0	0	0	0	0	0	0	0	0	0	0	0	0
CG22_combo_CG10-13_8_21_14_all_Collierbacteria_OP11_43_12_curated	0	0	0	0	0	0	0	0	1	0	0	0	0	0	0	0	0
CG22_combo_CG10-13_8_21_14_all_Gammaproteobacteria_40_8_curated	0	0	0	0	0	0	0	0	1	1	1	0	0	0	0	1	0
CG22_combo_CG10-13_8_21_14_all_Roizmanbacteria_OP11_34_12_curated	0	0	0	0	0	0	0	0	0	0	0	0	0	0	0	0	0
CG22_combo_CG10-13_8_21_14_all_Nomurabacteria_OD1_32_8_curated	0	0	0	0	0	0	0	0	0	0	0	0	0	0	0	0	0
CG22_combo_CG10-13_8_21_14_all_Omnitrophica_43_16_curated	0	0	1	0	0	1	0	0	0	0	0	0	0	0	0	0	0
CG22_combo_CG10-13_8_21_14_all_Campbellbacteria_OD1_36_13_curated	0	0	0	0	0	0	0	0	0	0	0	0	0	0	0	0	0
CG22_combo_CG10-13_8_21_14_all_Vogelbacteria_OD1_37_9_curated	0	0	0	0	0	0	0	0	0	0	0	0	0	0	0	0	0
CG22_combo_CG10-13_8_21_14_all_Kuenenbacteria_OD1_39_9_curated	0	0	0	0	0	0	0	0	0	0	0	0	0	0	0	0	0
CG22_combo_CG10-13_8_21_14_all_Zambryskibacteria_OD1_42_17_curated	0	0	0	0	0	0	0	0	0	1	0	0	0	0	0	0	0
CG22_combo_CG10-13_8_21_14_all_Lloydbacteria_OD1_47_15_curated	0	0	0	0	0	0	0	0	0	0	0	0	0	0	0	0	0
CG22_combo_CG10-13_8_21_14_all_Uhrbacteria_OD1_47_17_curated	0	0	0	0	0	0	0	0	0	0	0	0	0	0	0	0	0
CG22_combo_CG10-13_8_21_14_all_Bdellovibrio_39_27_curated	1	0	1	0	0	1	0	0	0	0	0	0	0	0	0	1	0
CG22_combo_CG10-13_8_21_14_all_Peregrinibacteria_49_11_curated	0	0	0	0	0	0	0	0	0	0	0	0	0	0	0	0	0
CG22_combo_CG10-13_8_21_14_all_Woesebacteria_OP11_45_10_curated	0	0	0	0	0	0	0	0	0	0	0	0	0	0	0	0	0
CG23_combo_of_CG06-09_8_20_14_all_150_Portnoybacteria_OD1_37_13_curated	0	0	0	0	0	0	0	0	0	0	0	0	0	0	0	0	0
CG23_combo_of_CG06-09_8_20_14_all_150_Nealsonbacteria_OD1_37_18_curated	0	0	0	0	0	0	0	0	0	0	0	0	0	0	0	0	0
CG23_combo_of_CG06-09_8_20_14_all_150_Nealsonbacteria_OD1_38_19_curated	0	0	0	0	0	0	0	0	0	0	0	0	0	0	0	0	0
CG23_combo_of_CG06-09_8_20_14_all_150_Nealsonbacteria_OD1_39_17_curated	0	0	0	0	0	1	0	0	0	0	0	0	0	0	0	0	0
CG23_combo_of_CG06-09_8_20_14_all_150_Berkelbacteria_40_13_curated	0	0	0	0	0	1	0	0	0	0	0	0	0	0	0	0	0
CG23_combo_of_CG06-09_8_20_14_all_150_Stahlbacteria_40_9_curated	0	0	0	0	0	0	0	0	0	0	0	0	0	0	0	0	0
CG23_combo_of_CG06-09_8_20_14_all_150_Chloroflexi_45_10_curated	0	0	0	0	0	1	0	0	0	0	0	0	0	0	0	0	0
CG23_combo_of_CG06-09_8_20_14_all_150_Desantisbacteria_40_23_curated	0	0	1	1	0	1	0	0	0	0	0	0	0	0	1	0	0
CG23_combo_of_CG06-09_8_20_14_all_150_WWE3_40_14_curated	0	0	0	0	0	0	0	0	0	0	0	0	0	0	0	0	0
CG23_combo_of_CG06-09_8_20_14_all_150_Brennerbacteria_OD1_44_41_curated	0	0	0	0	0	0	0	0	0	0	0	0	0	0	0	0	0
CG23_combo_of_CG06-09_8_20_14_all_150_Nealsonbacteria_OD1_39_25_curated	0	0	0	0	0	0	0	0	0	0	0	0	0	0	0	0	0
CG23_combo_of_CG06-09_8_20_14_all_150_Howlettbacteria_37_9_curated	0	0	0	0	0	1	0	0	0	0	0	0	0	0	0	0	0
CG23_combo_of_CG06-09_8_20_14_all_150_Syntrophobacterales_48_27_curated	0	0	1	0	0	0	0	0	0	0	0	0	0	0	1	0	0
CG23_combo_of_CG06-09_8_20_14_all_150_Nealsonbacteria_OD1_36_12_curated	0	0	0	0	0	0	0	0	0	0	0	0	0	0	0	0	0
CG23_combo_of_CG06-09_8_20_14_all_150_Syntrophobacteraceae_50_8_curated	0	0	0	0	0	0	0	0	0	0	0	0	0	0	0	0	0
CG23_combo_of_CG06-09_8_20_14_all_150_Desulfobacterales_51_8_curated	0	0	1	0	0	0	1	0	0	0	0	0	0	0	1	0	0
CG23_combo_of_CG06-09_8_20_14_all_150_Falkowbacteria_OD1_49_15_curated	0	0	0	0	0	1	0	0	0	0	0	0	0	0	0	0	0
CG23_combo_of_CG06-09_8_20_14_all_150_Bacteroidetes_32_9_curated	0	0	0	0	0	0	0	0	0	0	0	0	0	0	0	0	0
CG23_combo_of_CG06-09_8_20_14_all_150_Berkelbacteria_33_15_curated	0	0	0	0	0	0	0	0	0	0	0	0	0	0	0	0	0
CG23_combo_of_CG06-09_8_20_14_all_150_Beckwithbacteria_OP11_34_8_curated	0	0	0	0	0	0	0	0	0	0	0	0	0	0	0	0	0
CG23_combo_of_CG06-09_8_20_14_all_150_Moranbacteria_OD1_35_22_curated	0	0	0	0	0	1	0	0	0	0	0	0	0	0	0	0	0
CG23_combo_of_CG06-09_8_20_14_all_150_Stahlbacteria_34_7_curated	0	0	0	0	0	1	0	0	0	0	0	0	0	0	0	0	0
CG23_combo_of_CG06-09_8_20_14_all_150_Ratteibacteria_48_7_curated	0	0	0	0	0	0	0	0	0	0	0	0	0	0	0	0	0
CG23_combo_of_CG06-09_8_20_14_all_150_Parcubacteria_OD1_35_9_curated	0	0	0	0	0	1	0	0	0	0	0	0	0	0	0	0	0
CG23_combo_of_CG06-09_8_20_14_all_150_Moranbacteria_OD1_39_10_curated	0	0	0	0	0	1	0	0	0	0	0	0	0	0	0	0	0
CG23_combo_of_CG06-09_8_20_14_all_150_Jorgensenbacteria_OD1_54_14_curated	0	0	0	0	0	0	0	0	0	0	0	0	0	0	0	0	0
CG23_combo_of_CG06-09_8_20_14_all_150_Omnitrophica_40_11_curated	0	0	0	0	0	1	0	0	0	0	0	0	0	0	0	0	0
CG23_combo_of_CG06-09_8_20_14_all_150_Omnitrophica_41_10_curated	0	0	0	0	0	1	0	0	0	0	0	0	0	0	0	0	0
