# Supplementary material for: Differential depth distribution of microbial function and putative symbionts through sediment-hosted aquifers in the deep terrestrial subsurface
Source: Nat Microbiol. 2018 Jan 29;3(3):328–36. doi: 10.1038/s41564-017-0098-y (PMC6792436; doi:10.1038/s41564-017-0098-y)
Supplement: Supplementary file 11 — iRep33 values of organisms across the different metagenomes of the geyser cycle. iRep analysis is based on mapping reads using bowtie229 allowing one mismatch per read. [file 41564_2017_98_MOESM11_ESM.xlsx]

## Sheet: Sheet1
genome | iRep	CG02	CG03	CG04	CG05	CG06	CG07	CG08	CG09	CG10	CG11	CG12	CG13	CG14	CG15	CG16	CG17	CG18	CG19	CG20	CG21	CG22	CG23	CG24	CG25	max_iRep	ave_iRep
CG1_02_SUB100_Gallionellaceae_60_948_curated	2.51388	2.37745	2.48517	2.54867	2.80602	2.66296	2.78848	2.48956	2.27505	2.16222	2.13074	2.0078	2.21632	2.27038	2.25149	2.39408	2.20241	2.1692	2.21377	4.25705	3.06852	3.00367	2.91095	2.9602	4.25705	2.54859
CG11_big_fil_rev_8_21_14_0_20_Roizmanbacteria_OP11_37_16_curated	n/a	n/a	n/a	n/a	n/a	n/a	n/a	n/a	2.37053	2.4279	2.4092	2.43103	2.53362	n/a	2.6712	2.89316	2.6706	2.72259	n/a	n/a	n/a	n/a	n/a	n/a	2.89316	2.56998
CG18_big_fil_WC_8_21_14_2_50_Bacteroidetes_41_14_curated	2.2087	2.06527	2.16029	2.13333	n/a	n/a	n/a	n/a	2.62476	n/a	n/a	n/a	n/a	n/a	n/a	n/a	n/a	n/a	n/a	n/a	n/a	n/a	n/a	n/a	2.62476	2.23847
CG10_big_fil_rev_8_21_14_0_10_Magasanikbacteria_OD1_36_16_curated	n/a	1.66754	1.73589	n/a	n/a	n/a	n/a	1.91984	2.54439	2.35622	n/a	n/a	n/a	n/a	n/a	n/a	n/a	n/a	n/a	n/a	n/a	n/a	n/a	n/a	2.54439	2.04478
CG06_land_8_20_14_3_00_150_Portnoybacteria_OD1_39_12_curated	n/a	n/a	n/a	n/a	n/a	n/a	n/a	n/a	n/a	n/a	n/a	n/a	n/a	n/a	n/a	n/a	n/a	n/a	n/a	n/a	2.4399	n/a	n/a	2.52503	2.52503	2.48247
CG06_land_8_20_14_3_00_150_Roizmanbacteria_OP11_34_14_curated	n/a	n/a	n/a	n/a	n/a	n/a	n/a	n/a	2.40896	1.92573	1.88963	1.79371	1.69166	1.77371	1.62547	1.72532	1.71122	1.67026	1.5503	n/a	1.59977	1.6842	n/a	1.67426	2.40896	1.76601
CG1_02_FULL_Comamonadaceae_60_146_curated	n/a	2.26793	2.26009	n/a	n/a	n/a	n/a	n/a	n/a	n/a	n/a	n/a	n/a	n/a	n/a	n/a	n/a	n/a	2.31758	n/a	n/a	n/a	n/a	n/a	2.31758	2.28186
CG1_02_FULL_Colwellbacteria_OD1_42_13_curated	n/a	n/a	n/a	n/a	n/a	n/a	n/a	n/a	n/a	n/a	n/a	n/a	n/a	n/a	n/a	n/a	n/a	n/a	n/a	n/a	2.27972	n/a	n/a	n/a	2.27972	2.27972
CG1_02_FULL_Rhodobacterales_66_167_curated	2.18575	2.15417	2.20747	2.20062	2.20596	2.19871	2.24882	2.17494	2.15435	2.15931	2.08635	2.08159	2.13386	2.11226	2.14338	2.16393	2.1906	2.14219	2.11583	2.14247	2.10395	2.16946	2.1388	2.19197	2.24882	2.15861
CG15_BIG_FIL_POST_REV_8_21_14_020_Chloroflexi_46_15_curated	2.10757	2.21541	2.13021	2.15109	n/a	n/a	n/a	2.17124	2.10829	2.10043	2.13162	2.12657	2.13041	2.13978	2.07924	2.12114	2.12006	2.05688	2.02227	2.10395	2.0741	2.04611	2.05882	2.03752	2.21541	2.10632
CG22_combo_CG10-13_8_21_14_all_Woesebacteria_OP11_45_10_curated	n/a	n/a	n/a	n/a	n/a	n/a	n/a	n/a	n/a	2.09663	2.11553	2.03424	1.91325	n/a	n/a	n/a	1.91183	1.93154	1.94216	1.84	1.80092	1.88917	1.89505	1.84747	2.11553	1.93482
CG_4_9_14_0_2_um_filter_Shapirobateria_OP11_39_11_curated	n/a	n/a	n/a	n/a	n/a	n/a	n/a	n/a	2.095	1.98628	1.8726	1.87775	1.9194	n/a	1.99704	2.06813	1.81329	1.7997	n/a	1.93865	n/a	1.90178	1.93404	1.87691	2.095	1.92927
CG1_02_FULL_Berkelbacteria_42_45_curated	2.04367	n/a	n/a	n/a	n/a	n/a	n/a	n/a	2.01841	n/a	1.91784	1.93943	2.02314	n/a	1.97344	2.03889	2.09361	n/a	n/a	n/a	n/a	n/a	n/a	n/a	2.09361	2.00605
CG18_big_fil_WC_8_21_14_2_50_Flavobacteriales_32_9_curated	2.01501	2.04815	1.99331	2.01435	n/a	n/a	n/a	n/a	n/a	n/a	n/a	n/a	n/a	2.05559	2.08224	1.99658	n/a	n/a	n/a	n/a	n/a	n/a	n/a	n/a	2.08224	2.02932
CG2_30_FULL_Caldiserica_36_11_curated	2.07933	n/a	n/a	n/a	n/a	n/a	n/a	n/a	n/a	n/a	1.94202	2.02473	n/a	n/a	n/a	n/a	2.03051	n/a	1.99916	1.97547	1.94524	1.96262	1.89652	1.9354	2.07933	1.9791
CG2_30_FULL_Syntrophobacteraceae_61_12_curated	n/a	n/a	n/a	n/a	n/a	n/a	n/a	n/a	n/a	n/a	n/a	n/a	n/a	n/a	n/a	n/a	n/a	n/a	1.99096	n/a	2.07798	n/a	n/a	n/a	2.07798	2.03447
CG2_30_FULL_Beckwithbacteria_OP11_44_31_curated	1.97293	n/a	1.96537	1.90539	n/a	n/a	n/a	1.95668	1.86216	1.78132	1.79967	1.82908	1.84442	1.79288	1.81634	1.81864	1.81558	1.83485	1.88312	1.898	1.84876	1.87582	1.91478	1.86798	1.97293	1.86419
CG03_land_8_20_14_0_80_cor_Gallionellales_55_15_curated	1.87289	1.91473	1.91148	1.9629	1.90394	1.89669	1.89774	1.8808	1.85615	1.87807	1.83424	1.80471	1.83351	1.82567	1.86231	1.83164	1.83637	1.77661	1.77628	1.87033	1.82778	1.82755	1.84933	1.89211	1.9629	1.85933
CG2_30_FULL_Anaerolineae_58_95_curated	1.85631	1.91336	1.89575	1.89499	1.89501	1.95445	n/a	1.87267	1.84104	1.83609	1.82743	1.82854	1.8298	1.83153	1.8476	1.83149	1.84043	1.83922	1.8534	1.84049	1.83256	1.82971	1.83172	1.84731	1.95445	1.85526
CG18_big_fil_WC_8_21_14_2_50_Rhodobacterales_71_9_curated	1.76167	n/a	1.93574	1.95126	n/a	n/a	n/a	1.86799	n/a	n/a	n/a	n/a	1.81423	1.74345	1.86519	1.86066	1.90183	n/a	n/a	n/a	1.77289	1.89004	1.80014	1.7588	1.95126	1.8403
CG2_30_FULL_Gribaldobacteria_OD1_36_21_curated	n/a	n/a	n/a	n/a	n/a	n/a	n/a	n/a	1.9439	1.74838	1.75153	1.74146	1.7905	1.8077	1.90287	1.84923	1.86905	1.85351	n/a	n/a	1.77269	n/a	n/a	1.78899	1.9439	1.81832
CG02_land_8_20_14_3_00_150_Portnoybacteria_OD1_45_8_curated	n/a	n/a	n/a	n/a	n/a	n/a	n/a	n/a	n/a	n/a	n/a	n/a	n/a	n/a	n/a	n/a	n/a	n/a	n/a	n/a	1.90395	n/a	n/a	n/a	1.90395	1.90395
CG08_land_8_20_14_0_20_Ignavibacteria_37_9_curated	1.80957	1.87923	1.74899	1.76594	1.8849	1.84707	n/a	1.68083	1.64775	1.64469	1.65736	1.65094	1.67656	1.72576	1.7032	1.74787	1.75136	1.78618	1.79566	1.83621	1.7448	1.75961	1.78767	n/a	1.8849	1.75146
CG_4_9_14_0_8_um_filter_Comamonadaceae_57_21_curated	1.72142	1.76437	1.73891	1.73195	1.66828	1.64507	1.63632	1.69765	1.7769	1.76288	1.67667	1.71709	1.70388	1.74185	1.73314	1.65095	1.64187	1.68111	1.8765	1.80996	1.69054	1.65745	1.62715	1.65481	1.8765	1.70861
CG_4_9_14_0_8_um_filter_Nealsonbacteria_OD1_36_17_curated	1.83253	n/a	n/a	1.86687	n/a	n/a	n/a	1.87406	1.86005	1.7859	1.80324	1.78583	1.83467	n/a	1.8291	1.76957	1.80655	1.80488	1.7734	n/a	1.76503	1.79692	1.78435	1.85118	1.87406	1.81318
CG10_big_fil_rev_8_21_14_0_10_Shapirobacteria_OP11_40_9_curated	n/a	n/a	n/a	n/a	n/a	n/a	n/a	n/a	n/a	n/a	n/a	n/a	n/a	n/a	n/a	n/a	n/a	n/a	n/a	n/a	n/a	n/a	n/a	1.87256	1.87256	1.87256
CG_4_9_14_3_um_filter_150_Portnoybacteria_OD1_43_11_curated	n/a	n/a	n/a	n/a	n/a	n/a	n/a	n/a	n/a	1.71036	1.79183	1.7325	1.69066	1.86664	1.74001	1.82041	1.79023	1.66844	1.8461	1.83368	1.73737	1.86821	1.84591	1.76494	1.86821	1.78049
CG12_big_fil_rev_8_21_14_0_65_Zetaproteobacteria_54_13_curated	1.55587	1.49736	1.5122	1.58145	n/a	n/a	n/a	1.50764	n/a	n/a	n/a	n/a	n/a	n/a	n/a	n/a	n/a	n/a	n/a	n/a	1.86005	n/a	n/a	n/a	1.86005	1.58576
CG22_combo_CG10-13_8_21_14_all_Beckwithbacteria_OP11_01_47_9_curated	n/a	n/a	n/a	n/a	n/a	n/a	n/a	n/a	1.68076	1.78207	1.70807	1.71184	1.81628	n/a	1.83688	n/a	n/a	1.80445	n/a	n/a	n/a	n/a	n/a	n/a	1.83688	1.76291
CG_4_9_14_3_um_filter_150_Shapirobateria_OP11_39_13_curated	n/a	n/a	n/a	n/a	n/a	n/a	n/a	n/a	1.74752	1.62225	1.58348	1.60795	1.65935	1.81017	1.74615	1.71135	1.63444	1.63611	1.63354	1.82807	1.62796	1.56551	1.66457	1.57551	1.82807	1.66587
CG_4_9_14_0_2_um_filter_novel_Parcubacteria_35_11_curated	n/a	n/a	n/a	n/a	n/a	n/a	n/a	n/a	n/a	n/a	1.67559	1.69134	n/a	n/a	n/a	n/a	1.81266	1.68626	1.7344	n/a	1.63634	1.81333	1.79235	1.74973	1.81333	1.73244
CG02_land_8_20_14_3_00_150_Elusimicrobia_37_13_curated	n/a	n/a	n/a	n/a	n/a	n/a	n/a	n/a	n/a	1.71744	1.80389	1.77981	1.79165	n/a	1.70796	1.75079	n/a	n/a	n/a	n/a	n/a	n/a	n/a	n/a	1.80389	1.75859
CG2_30_SUB10_Moranbacteria_OD1_41_165_curated	n/a	n/a	n/a	n/a	n/a	n/a	n/a	n/a	n/a	n/a	n/a	n/a	n/a	n/a	n/a	n/a	n/a	n/a	n/a	n/a	n/a	1.80355	n/a	1.76745	1.80355	1.7855
CG03_land_8_20_14_0_80_cor_Elusimicrobia_50_18_curated	n/a	n/a	n/a	n/a	n/a	n/a	n/a	n/a	n/a	n/a	n/a	n/a	n/a	n/a	1.80306	n/a	n/a	n/a	n/a	n/a	n/a	n/a	n/a	n/a	1.80306	1.80306
CG2_30_FULL_Chloroflexi_64_16_curated	n/a	n/a	n/a	n/a	n/a	n/a	n/a	n/a	n/a	n/a	n/a	n/a	n/a	n/a	n/a	n/a	n/a	n/a	1.7861	n/a	n/a	n/a	n/a	n/a	1.7861	1.7861
CG22_combo_CG10-13_8_21_14_all_Roizmanbacteria_OP11_34_12_curated	1.61992	n/a	n/a	n/a	n/a	n/a	n/a	n/a	1.4935	1.52533	1.55346	1.60289	1.55712	1.71712	1.63628	1.77393	1.70784	1.71267	n/a	n/a	n/a	n/a	n/a	n/a	1.77393	1.62728
CG_4_10_14_0_2_um_filter_Dojkabacteria_WS6_41_15_curated	n/a	n/a	n/a	n/a	n/a	n/a	n/a	n/a	n/a	1.66257	1.76446	n/a	n/a	n/a	n/a	n/a	n/a	n/a	n/a	n/a	n/a	n/a	n/a	n/a	1.76446	1.71351
CG2_30_FULL_Ignavibacteria_36_16_curated	1.68584	1.66156	1.6494	1.66035	n/a	n/a	n/a	1.67229	1.63436	1.66501	1.6892	1.67441	1.70967	1.7416	n/a	n/a	n/a	n/a	n/a	n/a	n/a	n/a	n/a	n/a	1.7416	1.6767
CG02_land_8_20_14_3_00_150_Wolfebacteria_OD1_37_12_curated	n/a	n/a	n/a	n/a	n/a	n/a	n/a	n/a	n/a	1.6364	n/a	1.73818	n/a	n/a	n/a	n/a	n/a	n/a	n/a	n/a	n/a	n/a	n/a	n/a	1.73818	1.68729
CG10_big_fil_rev_8_21_14_0_10_Pacebacteria_OP11_42_12_curated	n/a	n/a	1.66299	n/a	n/a	n/a	n/a	n/a	n/a	n/a	n/a	n/a	1.73617	n/a	n/a	n/a	n/a	n/a	n/a	n/a	n/a	n/a	n/a	n/a	1.73617	1.69958
CG15_BIG_FIL_POST_REV_8_21_14_020_Aenigmarchaeota_37_27_curated	1.63497	1.73433	1.64761	n/a	n/a	n/a	n/a	n/a	n/a	n/a	n/a	n/a	n/a	n/a	n/a	n/a	n/a	n/a	n/a	n/a	n/a	1.65679	n/a	n/a	1.73433	1.66842
CG08_land_8_20_14_0_20_WWE3_43_13_curated	n/a	n/a	n/a	n/a	n/a	n/a	n/a	n/a	n/a	n/a	n/a	n/a	n/a	n/a	n/a	n/a	n/a	n/a	n/a	n/a	1.73403	n/a	n/a	1.71139	1.73403	1.72271
CG_4_9_14_0_8_um_filter_Nealsonbacteria_OD1_35_12_curated	1.61062	1.65034	1.68672	1.69779	n/a	n/a	n/a	1.65352	1.63483	1.6419	1.6459	1.58539	1.63138	1.7326	1.66612	1.67306	1.6401	1.62449	1.57592	1.61743	1.61475	1.54925	1.66722	1.53989	1.7326	1.6352
CG06_land_8_20_14_3_00_150_Shapirobacteria_OP11_40_12_curated	n/a	n/a	n/a	n/a	n/a	n/a	n/a	n/a	n/a	1.61897	1.58639	1.59508	1.6183	n/a	1.64784	1.63368	1.65402	1.72028	1.60207	n/a	1.54943	1.66207	n/a	1.6459	1.72028	1.62784
CG08_land_8_20_14_0_20_WWE3_41_15_curated	n/a	n/a	n/a	n/a	n/a	n/a	n/a	n/a	n/a	n/a	1.7175	n/a	n/a	n/a	n/a	n/a	n/a	n/a	n/a	n/a	n/a	n/a	n/a	n/a	1.7175	1.7175
CG23_combo_of_CG06-09_8_20_14_all_150_WWE3_40_14_curated	n/a	n/a	n/a	n/a	n/a	n/a	n/a	n/a	n/a	1.67377	1.59484	1.7168	1.55938	n/a	1.68685	1.70975	1.64296	1.6398	n/a	n/a	1.66333	n/a	n/a	n/a	1.7168	1.65416
CG1_02_FULL_Falkowbacteria_OD1_37_21_curated	n/a	n/a	n/a	n/a	n/a	n/a	1.66966	n/a	n/a	1.65742	n/a	n/a	n/a	n/a	1.71372	n/a	n/a	n/a	n/a	n/a	n/a	n/a	n/a	n/a	1.71372	1.68027
CG03_land_8_20_14_0_80_cor_Flavobacteriales_35_15_curated	1.5572	1.58299	1.63034	1.64517	1.6675	1.66922	1.69189	1.66858	1.6677	1.66724	1.61241	1.6058	1.62211	1.60523	1.60961	1.57138	1.66705	1.65829	1.71227	1.69405	1.63152	1.66393	1.66617	1.63488	1.71227	1.64177
CG17_big_fil_post_rev_8_21_14_2_50_Atribacteria_34_11_curated	1.66526	1.71217	1.6842	1.6848	n/a	n/a	n/a	1.64579	1.63734	1.59589	1.55469	1.55943	1.59435	1.62553	1.59788	1.60363	1.58203	1.56929	1.56601	1.57481	1.5258	1.55764	1.54568	1.56371	1.71217	1.60219
CG1_02_FULL_Pacearchaeota_35_32_curated	n/a	n/a	n/a	n/a	n/a	n/a	n/a	n/a	n/a	n/a	1.70902	n/a	n/a	n/a	n/a	n/a	n/a	n/a	n/a	n/a	n/a	n/a	n/a	n/a	1.70902	1.70902
CG2_30_FULL_Comamonadaceae_59_20_curated	n/a	n/a	n/a	n/a	n/a	n/a	n/a	n/a	n/a	n/a	1.5873	1.62585	1.62687	n/a	n/a	n/a	1.7062	1.63422	n/a	n/a	n/a	n/a	n/a	n/a	1.7062	1.63609
CG18_big_fil_WC_8_21_14_2_50_Hydrogenophilales_58_12_curated	1.49116	1.63516	1.6692	1.69656	1.70059	1.65761	1.68269	1.56332	1.47039	1.40031	1.4045	1.40181	1.49281	1.53456	n/a	1.54	1.53179	n/a	1.4354	n/a	1.54286	1.57462	n/a	n/a	1.70059	1.5487
CG02_land_8_20_14_3_00_150_Desantisbacteria_49_13_curated	n/a	n/a	n/a	n/a	n/a	n/a	n/a	n/a	n/a	1.63316	1.65762	1.69871	1.674	n/a	1.69101	1.66608	1.652	1.68965	n/a	n/a	n/a	n/a	n/a	n/a	1.69871	1.67028
CG2_30_FULL_Rhodocyclales_68_42_curated	n/a	1.51952	1.54288	1.5354	1.57976	1.57872	n/a	1.49937	1.49831	1.52625	n/a	n/a	n/a	n/a	n/a	n/a	n/a	n/a	1.69824	n/a	n/a	n/a	n/a	n/a	1.69824	1.55316
CG03_land_8_20_14_0_80_cor_Deltaproteobacteria_45_14_curated	n/a	n/a	n/a	n/a	n/a	n/a	n/a	n/a	n/a	n/a	n/a	n/a	n/a	n/a	n/a	n/a	n/a	n/a	n/a	n/a	1.69203	1.69673	n/a	1.68153	1.69673	1.6901
CG1_02_FULL_Verrucomicrobia_43_26_curated	n/a	n/a	n/a	n/a	n/a	1.69268	n/a	1.60953	n/a	n/a	n/a	n/a	n/a	n/a	n/a	n/a	n/a	n/a	n/a	n/a	n/a	n/a	n/a	n/a	1.69268	1.6511
CG1_02_FULL_Hydrogenedentes_42_14_curated	n/a	n/a	n/a	n/a	n/a	n/a	n/a	n/a	n/a	n/a	n/a	n/a	n/a	n/a	n/a	n/a	n/a	n/a	n/a	n/a	1.69176	n/a	n/a	n/a	1.69176	1.69176
CG_4_10_14_0_2_um_filter_WWE3_41_14_curated	n/a	1.63533	1.64655	n/a	n/a	n/a	n/a	n/a	1.62209	1.69081	1.5935	n/a	n/a	n/a	n/a	n/a	n/a	n/a	n/a	n/a	n/a	n/a	n/a	n/a	1.69081	1.63766
CG07_land_8_20_14_0_80_Gribaldobacteria_OD1_33_18_curated	n/a	n/a	n/a	n/a	n/a	n/a	n/a	n/a	n/a	1.54886	1.52181	1.53464	1.54166	n/a	1.56691	1.67591	1.56016	1.51182	n/a	n/a	1.68511	n/a	n/a	1.58283	1.68511	1.57297
CG10_big_fil_rev_8_21_14_0_10_Falkowbacteria_OD1_38_22_curated	1.60122	1.68478	n/a	n/a	n/a	n/a	n/a	n/a	1.61588	1.57496	1.59096	1.54218	1.65975	1.6	1.60101	1.65896	1.6153	1.62214	1.59457	1.50831	1.56948	1.57897	1.59165	1.52543	1.68478	1.59642
CG2_30_FULL_Falkowbacteria_OD1_45_37_curated	1.67385	1.62093	1.6378	1.68384	n/a	n/a	n/a	1.54799	1.63629	1.63693	1.62603	1.55995	1.67051	1.61322	1.58672	1.59831	1.5779	1.5655	1.60898	1.61202	1.60412	1.58803	1.60879	1.59903	1.68384	1.61223
CG_4_8_14_3_um_filter_Moranbacteria_OD1_34_16_curated	n/a	n/a	n/a	n/a	n/a	n/a	n/a	n/a	n/a	n/a	n/a	n/a	n/a	n/a	n/a	n/a	n/a	n/a	1.52703	1.55009	1.53179	1.59546	n/a	1.68228	1.68228	1.57733
CG2_30_FULL_Deltaproteobacteria_51_40_curated	n/a	n/a	1.63837	1.68155	n/a	n/a	n/a	1.67696	1.57093	1.51544	1.47262	1.4813	1.49503	1.49678	1.50085	1.51649	1.49436	1.50766	1.47277	1.54149	1.48928	1.53132	1.57448	1.55139	1.68155	1.53732
CG_4_9_14_3_um_filter_150_Woesebacteria_OP11_39_10_curated	n/a	n/a	n/a	n/a	n/a	n/a	n/a	n/a	n/a	1.66565	1.60113	1.63744	1.62749	n/a	1.64148	1.64425	1.6075	1.68146	1.60453	1.66135	1.47807	1.50739	1.58212	1.5478	1.68146	1.60626
CG_4_10_14_0_2_um_filter_Roizmanbacteria_OP11_36_9_curated	n/a	n/a	1.68119	n/a	n/a	n/a	n/a	n/a	n/a	1.54195	n/a	n/a	n/a	n/a	n/a	n/a	n/a	n/a	n/a	n/a	n/a	n/a	n/a	n/a	1.68119	1.61157
CG06_land_8_20_14_3_00_150_WWE3_42_16_curated	n/a	n/a	n/a	n/a	n/a	n/a	n/a	n/a	n/a	1.57627	1.58513	1.5775	1.56432	1.59134	1.54864	1.62114	1.57541	1.62971	1.68015	n/a	1.58942	n/a	n/a	1.62638	1.68015	1.59712
CG2_30_FULL_Levybacteria_OP11_37_29_curated	n/a	n/a	n/a	n/a	n/a	n/a	n/a	n/a	1.5647	1.51985	1.52738	1.5255	1.60301	1.61349	1.67921	n/a	1.65768	1.60817	n/a	n/a	n/a	n/a	n/a	n/a	1.67921	1.58878
CG02_land_8_20_14_3_00_150_Nitrospirae_44_33_curated	1.67905	1.64418	1.63994	1.66268	n/a	n/a	n/a	1.60588	1.56989	1.54668	1.53061	1.54557	1.53673	1.52874	1.55565	1.55651	1.57384	1.52422	1.54589	1.58127	1.54779	1.53552	1.59321	1.6294	1.67905	1.57777
CG22_combo_CG10-13_8_21_14_all_Collierbacteria_OP11_43_12_curated	1.62325	1.63423	1.62027	1.63147	1.66699	1.63281	n/a	1.55726	1.55909	1.57619	1.5757	1.60057	1.62129	1.6788	1.61456	1.64272	1.6422	1.60411	n/a	n/a	n/a	n/a	n/a	n/a	1.6788	1.61656
CG2_30_FULL_Moranbacteria_OD1_45_14_curated	1.57307	1.55734	1.57905	1.59275	n/a	n/a	n/a	1.57673	1.47897	1.50826	1.5518	1.5042	1.52701	1.61301	1.67549	1.59818	1.55258	1.63776	n/a	n/a	n/a	n/a	n/a	n/a	1.67549	1.56841
CG03_land_8_20_14_0_80_cor_Shapirobacteria_OP11_39_12_curated	n/a	n/a	n/a	n/a	n/a	n/a	n/a	n/a	n/a	n/a	1.50806	n/a	1.52772	n/a	n/a	n/a	n/a	1.50757	1.57148	1.67404	1.45933	1.46479	1.57223	1.39901	1.67404	1.52047
CG17_big_fil_post_rev_8_21_14_2_50_Rhodobacteraceae_65_11_curated	1.55833	1.64111	1.62849	1.65766	1.65917	1.64609	n/a	1.6608	1.67386	n/a	1.49899	n/a	1.51189	n/a	1.53088	1.53921	1.62064	n/a	n/a	n/a	1.46036	n/a	1.55291	1.52754	1.67386	1.5855
CG23_combo_of_CG06-09_8_20_14_all_150_Moranbacteria_OD1_39_10_curated	n/a	n/a	n/a	n/a	n/a	n/a	n/a	n/a	n/a	1.58023	1.67363	1.66846	1.60635	n/a	1.6526	n/a	1.62792	n/a	n/a	n/a	n/a	n/a	n/a	n/a	1.67363	1.63486
CG03_land_8_20_14_0_80_cor_Shapirobacteria_OP11_40_19_curated	n/a	n/a	n/a	n/a	n/a	n/a	n/a	n/a	n/a	1.60461	1.62175	1.64272	1.58764	n/a	1.62975	n/a	1.57185	1.64609	1.56499	1.65598	1.54962	1.49097	1.67144	1.51812	1.67144	1.59658
CG_4_10_14_3_um_filter_Hydrogenophilales_63_21_curated	1.39043	1.61791	1.62183	1.66913	1.61466	1.60598	1.56616	1.40355	1.3614	1.41504	1.48725	1.65588	n/a	n/a	n/a	n/a	n/a	n/a	1.62932	n/a	n/a	n/a	n/a	n/a	1.66913	1.54143
CG_4_10_14_0_8_um_filter_cor_Actinobacteria_50_43_curated	1.54809	1.61883	1.5368	1.53758	1.59898	1.61677	1.66854	1.51167	n/a	n/a	n/a	n/a	n/a	n/a	n/a	n/a	n/a	n/a	n/a	n/a	n/a	n/a	1.50305	1.47906	1.66854	1.56194
CG2_30_FULL_Deltaproteobacteria_43_15_curated	n/a	n/a	n/a	n/a	n/a	n/a	n/a	n/a	n/a	n/a	1.6214	1.61805	1.66806	n/a	1.65409	n/a	n/a	1.62613	1.59392	1.57699	1.5542	1.60334	1.6361	1.54799	1.66806	1.60911
CG_4_9_14_3_um_filter_150_SR1_40_9	n/a	n/a	n/a	n/a	n/a	n/a	n/a	n/a	n/a	1.56644	1.56528	1.62291	1.58784	1.66748	1.62273	1.6644	1.61879	1.65698	n/a	n/a	n/a	n/a	n/a	n/a	1.66748	1.61921
CG_4_8_14_3_um_filter_Portnoybacteria_OD1_44_10_curated	n/a	n/a	n/a	n/a	n/a	n/a	n/a	n/a	n/a	1.57455	1.53258	1.52494	1.54729	1.66683	1.53266	1.52001	1.58342	1.6113	n/a	n/a	1.56461	n/a	n/a	n/a	1.66683	1.56582
CG03_land_8_20_14_0_80_cor_Tagabacteria_OD1_41_22_curated	n/a	n/a	n/a	n/a	n/a	n/a	n/a	n/a	n/a	n/a	n/a	n/a	n/a	n/a	n/a	n/a	n/a	1.59292	n/a	n/a	1.48791	1.66224	n/a	1.47492	1.66224	1.5545
CG_4_9_14_3_um_filter_150_Zetaproteobacteria_49_83_curated	1.47733	1.36943	1.4225	1.43858	1.41164	1.4324	1.42408	1.38666	1.46608	1.50579	1.49709	n/a	n/a	n/a	n/a	1.46367	1.66191	n/a	n/a	n/a	n/a	n/a	n/a	n/a	1.66191	1.45824
CG_4_10_14_0_2_um_filter_Nealsonbacteria_OD1_40_15_curated	n/a	n/a	n/a	n/a	n/a	n/a	n/a	n/a	n/a	n/a	n/a	n/a	n/a	n/a	n/a	n/a	n/a	n/a	n/a	n/a	1.59278	1.65476	n/a	1.65896	1.65896	1.6355
CG_4_9_14_0_2_um_filter_Roizmanbacteria_OP11_35_15_curated	1.65401	n/a	n/a	n/a	n/a	n/a	n/a	n/a	n/a	1.55241	1.49759	1.50663	1.5384	n/a	1.52091	1.57114	1.56375	1.48336	1.43309	1.46229	1.39147	1.41314	1.49443	1.42905	1.65401	1.50078
CG03_land_8_20_14_0_80_cor_Syntrophobacterales_58_14_curated	n/a	n/a	n/a	n/a	n/a	n/a	n/a	n/a	n/a	n/a	1.62164	1.57608	1.6293	n/a	1.64113	n/a	1.62828	1.60789	n/a	n/a	1.58144	1.61764	1.63173	1.65379	1.65379	1.61889
CG11_big_fil_rev_8_21_14_0_20_Gottesmanbacteria_OP11_37_11_curated	n/a	n/a	n/a	n/a	n/a	n/a	n/a	n/a	n/a	1.52927	1.48044	1.47423	1.48601	1.59424	1.53854	1.50489	1.50788	1.47083	1.52257	1.65371	1.45105	1.5117	1.59619	1.50064	1.65371	1.52148
CG23_combo_of_CG06-09_8_20_14_all_150_Syntrophobacterales_48_27_curated	n/a	n/a	n/a	n/a	n/a	n/a	n/a	n/a	n/a	n/a	n/a	n/a	n/a	n/a	n/a	n/a	n/a	n/a	1.65247	1.63748	1.56704	1.61846	1.55431	1.59861	1.65247	1.60473
CG07_land_8_20_14_0_80_Desulfobacterales_52_14_curated	n/a	n/a	n/a	n/a	n/a	n/a	n/a	n/a	n/a	n/a	n/a	n/a	1.64692	n/a	n/a	n/a	n/a	n/a	n/a	n/a	n/a	n/a	n/a	n/a	1.64692	1.64692
CG03_land_8_20_14_0_80_cor_Omnitrophica_43_22_curated	n/a	1.64432	n/a	n/a	n/a	n/a	n/a	1.61526	1.53842	1.46551	1.47393	1.52851	1.47648	1.528	1.47962	1.47792	1.53046	1.51846	1.59988	n/a	1.53274	n/a	n/a	1.54489	1.64432	1.53029
CG23_combo_of_CG06-09_8_20_14_all_150_Brennerbacteria_OD1_44_41_curated	n/a	n/a	n/a	n/a	n/a	n/a	n/a	n/a	n/a	1.56714	1.60351	1.60591	1.62157	n/a	n/a	n/a	1.5897	1.64356	1.51267	1.56255	1.51414	1.56529	1.58204	1.47448	1.64356	1.57021
CG2_30_FULL_Kaiserbacteria_OD1_50_59_curated	1.52174	n/a	n/a	n/a	n/a	n/a	n/a	1.53713	1.48009	1.4067	1.4437	1.42125	1.46916	1.44942	1.4959	1.5155	1.44816	1.4793	1.50703	1.58438	1.51587	1.55134	1.61312	1.64115	1.64115	1.5045
CG_4_9_14_3_um_filter_150_Deltaproteobacteria_63_12_curated	n/a	n/a	1.63924	n/a	n/a	n/a	n/a	n/a	n/a	n/a	n/a	n/a	n/a	n/a	n/a	n/a	n/a	n/a	n/a	n/a	n/a	n/a	n/a	n/a	1.63924	1.63924
CG10_big_fil_rev_8_21_14_0_10_WWE3_48_23_curated	n/a	n/a	n/a	n/a	n/a	n/a	n/a	n/a	n/a	n/a	n/a	n/a	n/a	n/a	n/a	n/a	n/a	n/a	n/a	n/a	1.61242	n/a	n/a	1.6361	1.6361	1.62426
CG_4_10_14_0_2_um_filter_Wolfebacteria_OD1_39_18_curated	n/a	n/a	n/a	n/a	n/a	n/a	n/a	n/a	n/a	1.63393	1.61052	1.54447	1.50792	n/a	1.62456	1.54893	1.56738	1.54257	n/a	n/a	n/a	n/a	1.63434	1.60207	1.63434	1.58167
CG12_big_fil_rev_8_21_14_0_65_Gracilibacteria_GN02_38_15_curated	1.48339	1.49787	1.51617	1.5167	1.53425	1.53716	1.54269	1.50209	1.49576	1.47632	1.52545	1.5191	1.51185	1.56738	1.55453	1.53515	1.55872	1.55312	n/a	n/a	n/a	n/a	n/a	1.63418	1.63418	1.52957
CG_4_9_14_3_um_filter_150_Elusimicrobia_62_55_curated	1.62791	1.49029	1.53264	n/a	n/a	n/a	n/a	n/a	n/a	n/a	n/a	n/a	n/a	n/a	n/a	n/a	n/a	n/a	n/a	n/a	n/a	n/a	n/a	n/a	1.62791	1.55028
CG_4_8_14_3_um_filter_Roizmanbacteria_OP11_36_12_curated	1.62247	n/a	n/a	n/a	n/a	n/a	n/a	n/a	1.57852	1.49899	n/a	1.51944	1.50855	1.5783	1.49881	1.48035	n/a	1.48282	1.50821	1.60562	1.4592	1.54492	1.53581	1.49998	1.62247	1.52813
CG11_big_fil_rev_8_21_14_0_20_Berkelbacteria_40_23_curated	1.53619	1.61111	1.57137	1.6188	n/a	n/a	n/a	1.59001	1.50651	1.48337	1.47218	1.42596	1.46409	1.49695	1.4834	1.50144	1.44787	1.42131	1.47182	1.46611	1.46981	1.4872	1.52558	1.45728	1.6188	1.5004
CG06_land_8_20_14_3_00_150_Moranbacteria_OD1_40_12_curated	n/a	n/a	n/a	n/a	n/a	n/a	n/a	n/a	n/a	1.61794	n/a	n/a	n/a	n/a	n/a	n/a	n/a	1.57067	n/a	n/a	n/a	n/a	n/a	n/a	1.61794	1.5943
CG17_big_fil_post_rev_8_21_14_2_50_Xanthomonadales_64_11_curated	n/a	n/a	n/a	n/a	n/a	n/a	n/a	1.59699	n/a	1.61411	1.444	1.42924	1.44453	1.45145	1.49502	1.50263	1.50728	1.51243	n/a	n/a	1.45542	1.46131	1.45404	1.43866	1.61411	1.48622
CG11_big_fil_rev_8_21_14_0_20_Pacearchaeota_30_13_curated	n/a	1.61275	n/a	n/a	n/a	n/a	n/a	n/a	1.5033	1.55281	1.54374	n/a	n/a	n/a	n/a	n/a	n/a	n/a	n/a	n/a	n/a	n/a	n/a	n/a	1.61275	1.55315
CG02_land_8_20_14_3_00_150_Nealsonbacteria_OD1_34_20_curated	n/a	n/a	n/a	n/a	n/a	n/a	n/a	n/a	1.54973	1.52287	1.4927	1.52184	1.56925	1.54621	1.60543	1.56341	1.47773	1.55907	n/a	n/a	1.60337	n/a	n/a	n/a	1.60543	1.54651
CG23_combo_of_CG06-09_8_20_14_all_150_Nealsonbacteria_OD1_38_19_curated	n/a	n/a	n/a	n/a	n/a	n/a	n/a	n/a	n/a	1.52959	1.53237	1.54317	1.54288	n/a	n/a	n/a	n/a	1.52345	1.60505	n/a	n/a	1.54106	n/a	1.47628	1.60505	1.53673
CG2_30_FULL_Deltaproteobacteria_60_27_curated	n/a	n/a	n/a	n/a	n/a	n/a	n/a	n/a	n/a	1.57721	1.51927	1.47023	1.55357	1.58859	1.60273	n/a	1.56341	n/a	1.57394	n/a	n/a	n/a	n/a	n/a	1.60273	1.55612
CG11_big_fil_rev_8_21_14_0_20_Gallionellaceae_60_62_curated	1.43162	1.48826	1.48932	1.52383	1.44125	1.42819	1.40624	1.38861	1.44433	1.5256	1.48088	1.51633	1.44496	1.43416	1.43898	1.44741	1.48163	1.47821	1.59553	1.56858	1.48746	1.45655	1.47084	1.46565	1.59553	1.47227
CG06_land_8_20_14_3_00_150_Berkelbacteria_43_10_curated	n/a	n/a	n/a	n/a	n/a	n/a	n/a	n/a	n/a	1.49968	1.46998	1.59484	1.47792	n/a	n/a	n/a	n/a	1.50738	n/a	n/a	1.47443	n/a	n/a	n/a	1.59484	1.50404
CG2_30_FULL_Nitrospirae_53_67_curated	1.49954	1.5017	1.51882	1.52164	1.56816	1.5833	1.5593	1.4452	1.42684	1.42812	1.41105	1.40618	1.40033	1.4213	1.41375	1.42835	1.43005	1.40573	1.42779	1.4547	1.44166	1.46457	1.45156	1.45032	1.5833	1.46083
CG2_30_FULL_Bacteroidetes_33_31_curated	n/a	n/a	n/a	n/a	n/a	n/a	n/a	1.58264	1.5572	n/a	n/a	n/a	n/a	n/a	n/a	n/a	n/a	n/a	n/a	n/a	n/a	n/a	n/a	n/a	1.58264	1.56992
CG10_big_fil_rev_8_21_14_0_10_Falkowbacteria_OD1_37_14_curated	n/a	n/a	n/a	n/a	n/a	1.4025	n/a	n/a	n/a	n/a	1.58159	n/a	n/a	1.45903	n/a	n/a	n/a	n/a	n/a	n/a	n/a	n/a	n/a	n/a	1.58159	1.48104
CG23_combo_of_CG06-09_8_20_14_all_150_Berkelbacteria_40_13_curated	n/a	n/a	n/a	n/a	n/a	n/a	n/a	n/a	n/a	n/a	1.5815	n/a	n/a	n/a	n/a	n/a	n/a	n/a	n/a	n/a	1.48188	n/a	n/a	1.4245	1.5815	1.49596
CG07_land_8_20_14_0_80_Sulfurimonas_36_56_curated	1.47793	1.5111	1.49096	1.50915	1.43435	1.49463	1.49696	1.50002	1.54501	1.5814	1.57714	1.5622	1.54997	1.55297	1.52314	1.52423	1.55709	1.55501	1.55324	1.52943	1.48851	1.40893	1.52211	1.45964	1.5814	1.51688
CG2_30_FULL_Bacteroidetes_32_10_curated	n/a	n/a	n/a	n/a	n/a	n/a	n/a	n/a	n/a	n/a	1.57854	1.53472	n/a	n/a	n/a	n/a	n/a	n/a	n/a	n/a	n/a	n/a	n/a	n/a	1.57854	1.55663
CG2_30_FULL_Deltaproteobacteria_66_27_curated	n/a	n/a	n/a	n/a	n/a	n/a	n/a	n/a	1.57493	n/a	n/a	n/a	n/a	n/a	n/a	n/a	n/a	n/a	n/a	n/a	n/a	n/a	n/a	n/a	1.57493	1.57493
CG_4_9_14_0_8_um_filter_Moisslbacteria_OD1_36_20_curated	1.38979	1.5529	1.47161	1.53921	n/a	n/a	n/a	1.57388	1.49142	1.38168	1.34689	1.41635	1.43696	1.48116	1.4535	1.42633	1.39764	1.38239	1.39403	1.46455	1.40451	1.38693	1.43766	1.4311	1.57388	1.44097
CG06_land_8_20_14_3_00_150_Armatimonadetes_66_21_curated	1.56782	n/a	1.51208	1.56637	n/a	n/a	n/a	1.5235	1.48524	1.44946	1.40725	1.39955	1.43469	1.43239	1.43224	1.45801	1.42369	1.41372	1.41277	1.416	1.3954	1.43499	1.42495	1.41162	1.56782	1.45009
CG08_land_8_20_14_0_20_Kerfelbacteria_OD1_40_16_curated	n/a	n/a	n/a	n/a	n/a	n/a	n/a	n/a	n/a	n/a	1.49382	1.56529	n/a	n/a	n/a	n/a	n/a	n/a	n/a	n/a	n/a	n/a	n/a	n/a	1.56529	1.52955
CG2_30_FULL_novel_Parcubacteria_OD1_48_51_curated	1.30408	1.35488	1.32081	1.36492	1.38391	1.43386	1.41587	1.3019	1.32186	1.30552	1.28811	1.33846	1.32252	1.35886	1.34941	1.37522	1.34559	1.35724	1.44789	n/a	1.56251	n/a	n/a	n/a	1.56251	1.36267
CG_4_9_14_3_um_filter_150_Portnoybacteria_OD1_40_10_curated	n/a	n/a	n/a	n/a	n/a	n/a	n/a	n/a	n/a	1.56183	1.48265	1.49044	1.46968	n/a	1.46997	1.49449	1.51162	1.50833	n/a	n/a	1.51981	1.50177	n/a	1.50918	1.56183	1.5018
CG_4_8_14_3_um_filter_Armatimonadetes_58_9_curated	n/a	n/a	n/a	n/a	n/a	n/a	n/a	n/a	n/a	1.45879	1.40885	1.40451	1.40507	1.56146	1.46254	1.52598	1.42863	1.38181	1.3983	1.44299	1.35341	1.3693	1.39614	1.33838	1.56146	1.42241
CG_4_9_14_3_um_filter_150_Flavobacteriales_40_17_curated	1.44577	1.45625	1.46648	1.56101	n/a	n/a	n/a	n/a	n/a	n/a	n/a	n/a	1.43267	1.37434	1.42807	1.28561	n/a	n/a	n/a	n/a	1.34751	1.33236	1.3234	1.29757	1.56101	1.39592
CG11_big_fil_rev_8_21_14_0_20_novel_Parcubacteria_39_14_curated	n/a	n/a	n/a	n/a	n/a	n/a	n/a	n/a	n/a	n/a	n/a	n/a	n/a	n/a	n/a	n/a	n/a	n/a	n/a	n/a	1.56052	n/a	n/a	n/a	1.56052	1.56052
CG23_combo_of_CG06-09_8_20_14_all_150_Nealsonbacteria_OD1_39_17_curated	n/a	n/a	n/a	n/a	n/a	n/a	n/a	n/a	n/a	1.43701	1.55688	1.45498	1.49261	1.51518	1.49247	1.55275	1.39156	1.49615	n/a	n/a	n/a	n/a	n/a	n/a	1.55688	1.48773
CG1_02_FULL_Komeilibateria_OD1_37_51_curated	n/a	n/a	n/a	n/a	n/a	n/a	n/a	n/a	1.48492	1.45087	1.55516	n/a	n/a	n/a	n/a	n/a	n/a	n/a	n/a	n/a	n/a	n/a	n/a	n/a	1.55516	1.49698
CG03_land_8_20_14_0_80_cor_Jorgensenbacteria_OD1_38_39_curated	n/a	n/a	n/a	n/a	n/a	n/a	n/a	n/a	n/a	n/a	n/a	n/a	n/a	n/a	n/a	n/a	n/a	1.5411	n/a	n/a	1.41107	n/a	n/a	1.46402	1.5411	1.47207
CG10_big_fil_rev_8_21_14_0_10_Komeilibateria_OD1_36_65_curated	n/a	n/a	n/a	n/a	n/a	n/a	n/a	n/a	1.47284	1.44714	1.53695	1.4845	n/a	n/a	n/a	n/a	n/a	n/a	n/a	n/a	n/a	n/a	n/a	n/a	1.53695	1.48536
CG11_big_fil_rev_8_21_14_0_20_Zambryskibacteria_OD1_42_18_curated	1.49192	1.53636	1.50718	n/a	n/a	n/a	n/a	n/a	n/a	n/a	n/a	n/a	n/a	n/a	n/a	n/a	n/a	n/a	n/a	n/a	n/a	n/a	n/a	n/a	1.53636	1.51182
CG_4_8_14_3_um_filter_Nealsonbacteria_OD1_37_23_curated	1.45972	1.52739	n/a	n/a	n/a	n/a	n/a	n/a	1.46022	1.4056	1.41334	1.45256	1.39213	1.48459	1.44753	1.44722	1.42839	1.45576	1.49153	1.416	1.34191	1.41497	1.41417	1.40279	1.52739	1.43644
CG23_combo_of_CG06-09_8_20_14_all_150_Desantisbacteria_40_23_curated	n/a	n/a	n/a	n/a	n/a	n/a	n/a	1.48044	1.4452	1.40916	1.3901	1.36671	1.38643	1.39901	1.37024	1.38734	1.38309	1.38731	1.46125	1.5239	1.40312	1.44728	1.44738	1.42887	1.5239	1.41864
CG10_big_fil_rev_8_21_14_0_10_novel_CPR_33_18_curated	1.41155	n/a	1.50267	1.52278	n/a	n/a	n/a	n/a	1.38759	1.32671	1.30357	1.33206	1.34636	1.38801	1.34705	1.36412	1.34044	1.32697	1.34539	1.32958	1.27505	1.34068	1.3541	1.27973	1.52278	1.35918
CG23_combo_of_CG06-09_8_20_14_all_150_Falkowbacteria_OD1_49_15_curated	n/a	n/a	n/a	n/a	n/a	n/a	n/a	n/a	n/a	1.50975	1.47693	1.41767	n/a	n/a	1.51675	n/a	1.42651	n/a	1.46945	n/a	1.4853	n/a	n/a	n/a	1.51675	1.47177
CG1_02_FULL_Pacearchaeota_39_14_curated	n/a	1.39079	1.51673	n/a	n/a	n/a	n/a	n/a	n/a	n/a	n/a	n/a	n/a	n/a	n/a	n/a	n/a	n/a	n/a	n/a	n/a	n/a	n/a	n/a	1.51673	1.45376
CG2_30_FULL_Yonathbacteria_OD1_47_67_curated	1.28133	1.25756	1.28446	1.31636	1.37746	1.38723	1.32562	1.25987	1.23798	1.2424	1.27058	1.28668	1.28994	1.29559	1.2943	1.29077	1.28886	1.30627	1.376	n/a	1.51065	n/a	n/a	n/a	1.51065	1.30899
CG23_combo_of_CG06-09_8_20_14_all_150_Howlettbacteria_37_9_curated	n/a	n/a	n/a	n/a	n/a	n/a	n/a	n/a	1.46104	1.3597	1.36427	1.42144	1.41898	n/a	1.45377	1.51042	1.42585	1.47052	1.47429	n/a	n/a	n/a	n/a	n/a	1.51042	1.43603
CG_4_10_14_0_2_um_filter_Falkowbacteria_OD1_36_22_curated	n/a	n/a	n/a	n/a	n/a	n/a	n/a	n/a	1.50942	1.49679	1.43164	1.39953	1.45401	1.50602	1.45434	1.45679	1.49178	1.47574	1.46632	n/a	1.4753	n/a	n/a	n/a	1.50942	1.46814
CG02_land_8_20_14_3_00_150_Roizmanbacteria_OP11_36_15_curated	n/a	n/a	n/a	n/a	n/a	n/a	n/a	n/a	n/a	1.482	1.43773	1.42868	1.42765	n/a	1.49799	1.49435	1.41097	1.4175	1.43977	1.50693	1.361	1.44629	1.48029	1.38112	1.50693	1.44373
CG1_02_FULL_Zetaproteobacteria_59_1487_curated	1.31181	1.31457	1.3432	1.35165	1.37132	1.33834	1.25329	1.24644	1.27446	1.36384	1.3614	1.44788	1.35337	1.3983	1.35198	1.31555	1.47343	1.3906	1.30518	n/a	1.50307	n/a	n/a	1.50604	1.50604	1.36075
CG_4_9_14_0_8_um_filter_Flavobacteriaceae_31_91_curated	1.3087	1.43061	1.45237	1.38475	1.42029	1.40166	1.38791	1.43692	1.35122	1.29334	1.30897	1.32944	1.30566	1.2826	1.27267	1.26249	1.32491	1.33797	1.49927	1.35038	1.27568	1.29525	1.32225	1.30058	1.49927	1.34733
CG1_02_FULL_Alphaproteobacteria_64_396_curated	n/a	n/a	n/a	n/a	n/a	n/a	n/a	n/a	1.39103	1.42899	1.49907	n/a	n/a	n/a	n/a	n/a	n/a	n/a	n/a	n/a	n/a	n/a	n/a	n/a	1.49907	1.4397
CG12_big_fil_rev_8_21_14_0_65_Comamonadaceae_59_15_curated	n/a	1.49862	n/a	n/a	n/a	n/a	n/a	n/a	n/a	n/a	n/a	n/a	n/a	n/a	n/a	n/a	n/a	n/a	n/a	n/a	n/a	n/a	n/a	n/a	1.49862	1.49862
CG22_combo_CG10-13_8_21_14_all_WWE3_39_12_curated	1.3246	n/a	1.27744	1.30296	1.46887	1.47453	n/a	1.47977	1.49516	n/a	n/a	n/a	n/a	n/a	n/a	1.32732	n/a	n/a	n/a	n/a	n/a	n/a	n/a	n/a	1.49516	1.39383
CG12_big_fil_rev_8_21_14_0_65_Hydrogenophilales_61_21_curated	1.40299	1.48454	1.48954	1.48027	1.49453	1.48469	1.45612	1.44583	1.43031	1.41552	1.40223	1.39937	1.40193	1.40604	1.40971	1.42533	1.42244	1.41956	1.45298	1.43161	1.43205	1.42692	1.45035	1.44177	1.49453	1.43778
CG23_combo_of_CG06-09_8_20_14_all_150_Berkelbacteria_33_15_curated	n/a	n/a	n/a	n/a	n/a	n/a	n/a	n/a	n/a	1.49262	1.41996	n/a	1.41373	n/a	n/a	n/a	n/a	1.45862	n/a	n/a	1.36342	n/a	n/a	n/a	1.49262	1.42967
CG_4_9_14_0_2_um_filter_Pacebacteria_OP11_34_50_curated	1.27948	1.31075	1.30153	1.31623	1.36805	1.3614	1.39354	1.28703	1.27275	1.29064	1.27216	1.3103	1.30351	1.35068	1.34026	1.37369	1.32046	1.32539	1.48711	n/a	1.40255	n/a	n/a	n/a	1.48711	1.33337
CG_4_9_14_3_um_filter_150_Ignavibacteriales_30_11_curated	n/a	1.40781	1.43927	1.48693	n/a	n/a	n/a	n/a	n/a	n/a	n/a	n/a	n/a	n/a	n/a	n/a	n/a	n/a	n/a	n/a	n/a	n/a	n/a	n/a	1.48693	1.44467
CG09_land_8_20_14_0_10_Shapirobacteria_OP11_38_17_curated	n/a	n/a	n/a	n/a	n/a	n/a	n/a	n/a	n/a	n/a	n/a	n/a	n/a	n/a	n/a	n/a	n/a	n/a	n/a	n/a	1.4719	n/a	n/a	1.47958	1.47958	1.47574
CG_4_10_14_3_um_filter_Sphingomonadales_58_15_curated	n/a	1.33769	n/a	1.34396	1.34951	1.35241	1.35713	1.32222	1.3636	1.35274	1.32814	1.35335	1.3361	1.32879	1.32402	1.3424	1.3444	1.37321	n/a	n/a	1.37104	1.47847	1.46787	1.44226	1.47847	1.36347
CG_4_10_14_3_um_filter_Flexibacter_32_15_curated	1.38397	1.44246	1.3873	1.44548	n/a	n/a	n/a	1.36136	1.4337	1.47738	1.40789	n/a	1.38199	1.39014	n/a	1.38689	1.33707	n/a	n/a	n/a	1.43206	n/a	n/a	n/a	1.47738	1.40521
CG1_02_SUB10_Zetaproteobacteria_46_191_curated	n/a	n/a	n/a	n/a	n/a	n/a	n/a	n/a	n/a	n/a	n/a	n/a	n/a	n/a	1.44618	1.47609	n/a	n/a	n/a	n/a	n/a	n/a	n/a	n/a	1.47609	1.46114
CG_4_9_14_0_8_um_filter_Shewanella_42_14_curated	1.24694	1.20707	1.21285	1.21215	1.25735	1.25707	1.37389	1.23803	1.22982	1.26863	1.3419	1.38253	1.35504	1.30487	1.23225	1.2165	1.15627	1.24024	n/a	1.34308	1.24493	1.473	n/a	1.32355	1.473	1.27809
CG22_combo_CG10-13_8_21_14_all_Bdellovibrionales_38_13_curated	n/a	n/a	n/a	n/a	n/a	n/a	n/a	n/a	n/a	n/a	n/a	n/a	n/a	n/a	n/a	1.46492	n/a	n/a	n/a	n/a	n/a	n/a	n/a	n/a	1.46492	1.46492
CG_4_9_14_3_um_filter_150_Pacearchaeota_31_7_curated	n/a	n/a	n/a	n/a	n/a	n/a	n/a	n/a	n/a	1.39521	1.39645	1.36973	1.42907	n/a	1.46469	1.34186	1.4195	1.34223	n/a	n/a	n/a	n/a	n/a	n/a	1.46469	1.39484
CG1_02_FULL_Pacebacteria_OP11_36_77_curated	1.30836	1.27213	1.26957	1.2796	1.38852	1.4449	n/a	1.31223	1.28455	1.28999	1.29329	1.33407	1.39929	1.44822	1.43024	n/a	1.39699	1.46445	n/a	n/a	n/a	n/a	n/a	n/a	1.46445	1.35103
CG_4_10_14_3_um_filter_Peregrinibacteria_44_21_curated	1.40653	1.42326	1.3933	1.36887	1.44042	1.4093	n/a	1.32881	1.31049	1.38289	1.35126	1.40179	1.37725	1.46439	1.43069	1.44909	1.39627	1.39315	n/a	n/a	n/a	n/a	n/a	n/a	1.46439	1.39575
CG_4_10_14_0_2_um_filter_Saccharibacteria_52_9_curated	n/a	n/a	n/a	n/a	n/a	n/a	n/a	n/a	1.46416	1.39988	1.39776	n/a	n/a	n/a	n/a	n/a	n/a	n/a	n/a	n/a	n/a	n/a	n/a	n/a	1.46416	1.4206
CG_4_9_14_3_um_filter_150_Acidobacteria_49_7_curated	n/a	n/a	n/a	n/a	n/a	n/a	n/a	1.46345	1.43638	n/a	n/a	n/a	n/a	n/a	n/a	n/a	n/a	n/a	n/a	n/a	n/a	n/a	n/a	n/a	1.46345	1.44991
CG_4_9_14_0_2_um_filter_Yonathbacteria_OD1_43_16_curated	1.30235	1.30841	1.33442	1.4041	1.45516	1.46129	1.36844	1.35404	1.32287	1.37499	1.37459	1.35042	1.43562	1.44997	1.38192	1.33084	1.34493	1.40075	n/a	n/a	n/a	n/a	n/a	n/a	1.46129	1.37528
CG_4_10_14_0_2_um_filter_Magasanikbacteria_OD1_33_14_curated	1.27879	1.37784	1.43819	1.43597	n/a	n/a	n/a	1.46048	n/a	n/a	n/a	n/a	n/a	n/a	n/a	1.40318	n/a	n/a	n/a	n/a	n/a	n/a	n/a	n/a	1.46048	1.39907
CG_4_9_14_3_um_filter_150_Moranbacteria_OD1_44_28_curated	1.37505	1.39551	1.36869	1.41054	n/a	n/a	n/a	1.45735	1.33825	1.29923	1.29417	1.27457	1.34058	1.352	1.29143	1.3212	1.30998	1.32497	1.43944	1.35427	1.36851	1.45157	n/a	1.40681	1.45735	1.35871
CG17_big_fil_post_rev_8_21_14_2_50_Rhodobacteraceae_63_15_curated	1.30159	1.39098	1.34427	1.38168	1.44299	1.41892	1.39441	1.33191	1.38124	1.4249	1.33118	1.42024	1.35544	1.33434	1.3895	1.30703	1.41142	1.45226	n/a	n/a	1.31897	1.37407	1.37249	1.35233	1.45226	1.37419
CG1_02_FULL_Zetaproteobacteria_55_237_curated	1.25513	1.27343	1.35006	1.35667	1.38932	1.3441	1.33523	1.29818	1.34584	1.39653	1.41206	n/a	1.45021	n/a	1.37424	1.20072	1.42285	n/a	n/a	n/a	n/a	n/a	n/a	n/a	1.45021	1.34697
CG_4_9_14_0_2_um_filter_Pacebacteria_OP11_40_15_curated	1.39583	1.41398	1.32777	n/a	n/a	n/a	n/a	1.34455	1.27617	1.28263	1.27774	1.33691	1.36213	1.41514	1.38584	1.448	1.43018	1.40617	n/a	n/a	n/a	n/a	n/a	n/a	1.448	1.3645
CG_4_9_14_0_2_um_filter_Peregrinibacteria_41_14_curated	1.44014	1.36421	1.39153	1.4126	n/a	n/a	n/a	n/a	n/a	n/a	n/a	n/a	n/a	n/a	n/a	n/a	n/a	n/a	n/a	n/a	n/a	n/a	n/a	n/a	1.44014	1.40212
CG_4_9_14_0_2_um_filter_Pacearchaeota_30_8_curated	n/a	1.41031	1.43344	n/a	n/a	n/a	n/a	n/a	n/a	n/a	n/a	n/a	n/a	n/a	n/a	n/a	n/a	n/a	n/a	n/a	n/a	n/a	n/a	n/a	1.43344	1.42188
CG_4_9_14_3_um_filter_150_Nitrospirae_41_27_curated	1.35116	1.40426	1.40176	1.42839	n/a	n/a	n/a	1.40723	1.34578	1.31927	1.31733	1.30046	1.31259	1.32951	1.30137	1.3245	1.30953	1.28788	1.30869	1.29287	n/a	1.29145	1.29368	n/a	1.42839	1.33304
CG18_big_fil_WC_8_21_14_2_50_Nitrospirae_70_55_curated	1.34579	1.35427	1.37925	1.42658	1.33767	1.34203	1.35064	1.31861	1.32142	1.33547	1.32719	1.34893	1.33927	1.35524	1.33222	1.36329	1.36514	1.34225	1.35741	1.3979	1.35967	1.38505	1.37533	1.37722	1.42658	1.35574
CG_4_9_14_3_um_filter_150_Zixibacteria_46_8_curated	n/a	n/a	n/a	n/a	n/a	n/a	n/a	n/a	1.42338	n/a	n/a	n/a	n/a	n/a	n/a	n/a	n/a	n/a	n/a	n/a	n/a	n/a	n/a	n/a	1.42338	1.42338
CG10_big_fil_rev_8_21_14_0_10_Uhrbacteria_OD1_41_26_curated	1.38133	1.38739	1.31408	1.32696	n/a	n/a	n/a	1.32487	1.27836	1.33248	1.35429	1.41989	1.39759	n/a	n/a	n/a	n/a	n/a	n/a	n/a	n/a	n/a	n/a	n/a	1.41989	1.35172
CG2_30_FULL_Anaerolineae_57_67_curated	n/a	1.31758	1.30484	1.34298	1.32749	1.35227	1.39648	1.31234	1.31282	1.36393	1.39155	1.41485	n/a	n/a	n/a	n/a	n/a	n/a	1.27413	n/a	n/a	n/a	n/a	n/a	1.41485	1.3426
CG_4_9_14_3_um_filter_150_novel_Bacteria_65_15_curated	1.40875	n/a	1.35905	1.39308	n/a	n/a	n/a	1.38476	1.39823	n/a	n/a	n/a	n/a	n/a	n/a	n/a	n/a	n/a	1.40289	n/a	n/a	n/a	n/a	n/a	1.40875	1.39113
CG_4_9_14_0_2_um_filter_Roizmanbacteria_OP11_38_17_curated	1.39439	1.29777	1.34899	n/a	n/a	n/a	n/a	n/a	n/a	n/a	n/a	n/a	n/a	n/a	n/a	n/a	n/a	n/a	n/a	n/a	n/a	n/a	n/a	n/a	1.39439	1.34705
CG_4_9_14_3_um_filter_150_Uhrbacteria_OD1_41_35_curated	1.29385	1.31151	1.31861	1.37069	n/a	n/a	n/a	n/a	n/a	n/a	n/a	n/a	n/a	n/a	n/a	n/a	n/a	n/a	n/a	n/a	n/a	n/a	n/a	n/a	1.37069	1.32367
CG_4_9_14_0_8_um_filter_Altiarchaeum_SM1_32_206_curated	1.35378	1.35369	1.3385	1.34182	1.35377	1.35026	1.35721	1.34566	1.34362	1.34765	1.34526	1.34998	1.35288	1.35358	1.34164	1.35105	1.35569	1.35251	1.34741	1.35286	1.34492	1.34177	1.35347	1.34214	1.35721	1.3488
